# Supplementary material for: Identification and validation of glycolysis-related diagnostic signatures in diabetic nephropathy: a study based on integrative machine learning and single-cell sequence
Source: Front Immunol. 2025 Jan 23;15:1427626. doi: 10.3389/fimmu.2024.1427626 (PMC11798943; doi:10.3389/fimmu.2024.1427626)
Supplement: Supplementary Table 1 — Detailed datasets information. [file Table1.xlsx]

## Sheet: Sheet1
Table S1. Detailed datasets information
ID	Source	Sequence Platform	Organism	Tissue	Disease	Stage	Amount	Component	Cohort Setting
GSE96804	GEO（NCBI）	Affymetrix microarray	Homo sapiens	Glomeruli	Type 2 Diabetes Mellitus, Diabetic Nephropathy	20 Early; 21 Late	61	41 Diabetic Nephropathy, 20 Controls	External Validation
GSE47183	GEO（NCBI）	Affymetrix microarray	Homo sapiens	Glomeruli	Type 2 Diabetes Mellitus, Diabetic Nephropathy	——	14	14 Diabetic Nephropathy	Training, Internal Validation
GSE47184	GEO（NCBI）	Affymetrix microarray	Homo sapiens	Tubulointerstitium	Type 2 Diabetes Mellitus, Diabetic Nephropathy	——	18	18 Diabetic Nephropathy	Training, Internal Validation
GSE30528	GEO（NCBI）	Affymetrix microarray	Homo sapiens	Glomeruli	Type 2 Diabetes Mellitus, Diabetic Nephropathy	——	22	9 Diabetic Nephropathy, 13 Controls	External Validation
GSE30529	GEO（NCBI）	Affymetrix microarray	Homo sapiens	Tubuli	Type 2 Diabetes Mellitus, Diabetic Nephropathy	——	22	10 Diabetic Nephropathy, 12 Controls	External Validation
GSE104948	GEO（NCBI）	Affymetrix microarray	Homo sapiens	Glomeruli	Type 2 Diabetes Mellitus, Diabetic Nephropathy	——	25	7 Diabetic Nephropathy; 18 Controls	Training, Internal Validation
GSE104954	GEO（NCBI）	Affymetrix microarray	Homo sapiens	Tubulointerstitium	Type 2 Diabetes Mellitus, Diabetic Nephropathy	——	35	17 Diabetic Nephropathy; 18 Controls	Training, Internal Validation
GSE183276	GEO（NCBI）	10X Genomics	Homo sapiens	Kidney	Type 2 Diabetes Mellitus, Diabetic Nephropathy	——	78	20 Diabetic Nephropathy; 58 Controls	——
