# Supplementary material for: Identification and validation of glycolysis-related diagnostic signatures in diabetic nephropathy: a study based on integrative machine learning and single-cell sequence
Source: Front Immunol. 2025 Jan 23;15:1427626. doi: 10.3389/fimmu.2024.1427626 (PMC11798943; doi:10.3389/fimmu.2024.1427626)
Supplement: Supplementary Table 2 — Differentially expressed genes, glycolysis-related genes, and hub genes in WGCNA. [file Table2.xlsx]

## Sheet: Differentially expressed genes 
Table. Differentially Expressed Genes
Gene	LogFC	AveExpr	t	P Value	Adjusted P Value	B
PDK4	1.22515	7.412	8.80602	6.80503e-14	7.1344e-10	20.9749
KLF9	0.6233	6.65581	7.45575	4.54743e-11	1.64312e-07	14.8318
TSC22D3	0.808561	10.1238	7.3899	6.21468e-11	1.64312e-07	14.5365
GADD45B	0.835736	8.65734	7.38806	6.26906e-11	1.64312e-07	14.5282
ZFP36	0.621965	8.69258	7.18812	1.61182e-10	3.37967e-07	13.6355
CX3CR1	-1.25548	7.61499	-7.03701	3.27635e-10	5.15911e-07	12.9649
NEDD9	0.480545	8.26585	6.99964	3.90229e-10	5.15911e-07	12.7996
CISH	0.63152	8.21462	6.99721	3.9468e-10	5.15911e-07	12.7889
SOCS2	0.550718	7.37598	6.97255	4.42884e-10	5.15911e-07	12.6799
BAIAP2	0.434963	6.45393	6.85402	7.69263e-10	8.06495e-07	12.158
DUSP1	0.790251	7.88734	6.81256	9.32548e-10	8.88803e-07	11.9761
PER1	0.57795	8.05135	6.73994	1.30537e-09	1.06316e-06	11.6582
TIPARP	0.743919	9.25632	6.73781	1.3183e-09	1.06316e-06	11.6489
USP2	0.669921	6.26894	6.6851	1.6816e-09	1.25928e-06	11.4189
APOLD1	0.785573	7.19969	6.66694	1.82842e-09	1.27794e-06	11.3398
SLC19A2	0.603286	6.62858	6.60929	2.38387e-09	1.48683e-06	11.0891
FBXO21	0.593593	9.83245	6.60641	2.4156e-09	1.48683e-06	11.0766
EDA	0.153793	5.04048	6.59153	2.58653e-09	1.48683e-06	11.012
PCOLCE2	0.932384	8.70191	6.58262	2.69455e-09	1.48683e-06	10.9733
ALOX5	-0.628752	5.45043	-6.42524	5.53238e-09	2.90008e-06	10.2937
TGFBI	-1.03642	8.73707	-6.30528	9.53496e-09	4.76021e-06	9.77965
TTC39A	-0.642349	5.84862	-6.26491	1.14427e-08	5.45295e-06	9.60745
CYP27B1	1.30099	7.80914	6.11901	2.20393e-08	9.84273e-06	8.98874
TNFAIP8	-0.860259	7.73776	-6.11406	2.2532e-08	9.84273e-06	8.96788
NPHS2	1.07418	10.6317	6.0916	2.49108e-08	1.04466e-05	8.87317
ELL2	0.567039	6.20873	6.05414	2.94408e-08	1.18714e-05	8.71553
CSTB	-0.437455	11.4803	-6.00978	3.58637e-08	1.38195e-05	8.52936
TUBA1A	-0.755792	11.1734	-5.99673	3.80015e-08	1.38195e-05	8.47475
UBFD1	-0.253441	6.87032	-5.99143	3.89071e-08	1.38195e-05	8.45253
IL6R	0.409621	6.18997	5.98776	3.95445e-08	1.38195e-05	8.43721
FKBP5	1.04502	7.62187	5.9619	4.43467e-08	1.49674e-05	8.32911
ETNK2	0.660743	6.76724	5.95356	4.60146e-08	1.49674e-05	8.29429
DYRK2	-0.399625	5.45243	-5.94823	4.71121e-08	1.49674e-05	8.27207
MCAM	-0.385886	6.91222	-5.92597	5.19844e-08	1.60296e-05	8.17926
SYT11	-0.42622	5.51748	-5.91913	5.35793e-08	1.60493e-05	8.15077
TMSB10	-0.653904	12.4691	-5.88081	6.34409e-08	1.84754e-05	7.99148
VAMP2	0.28902	6.88461	5.86235	6.88095e-08	1.91136e-05	7.9149
CTSS	-0.715511	6.36678	-5.86081	6.92786e-08	1.91136e-05	7.9085
ELOVL6	-0.259705	5.54184	-5.83591	7.72857e-08	1.98325e-05	7.8054
AVPI1	0.439385	7.89693	5.83329	7.81798e-08	1.98325e-05	7.79456
WT1	0.499045	7.92929	5.83202	7.86177e-08	1.98325e-05	7.78929
PRKG1	0.18903	5.01075	5.82962	7.94511e-08	1.98325e-05	7.77936
ENTPD1	-0.316803	5.20086	-5.82322	8.17113e-08	1.98691e-05	7.75292
TWF2	-0.271158	7.27109	-5.81859	8.33879e-08	1.98691e-05	7.73377
GJA3	0.238016	5.48982	5.81058	8.63651e-08	2.01211e-05	7.70071
CKLF	-0.609418	7.77681	-5.79624	9.1964e-08	2.09598e-05	7.64152
CALHM2	-0.366425	6.60984	-5.77734	9.98916e-08	2.22822e-05	7.5636
KLF15	0.340667	7.23982	5.75032	1.12399e-07	2.40963e-05	7.45244
MAPT	0.444142	7.14647	5.74987	1.12621e-07	2.40963e-05	7.45059
CASP1	-0.669711	6.33484	-5.73626	1.19508e-07	2.47861e-05	7.39467
PLK2	-0.863897	6.6814	-5.73422	1.20574e-07	2.47861e-05	7.38631
LYZ	-1.67966	8.13496	-5.72193	1.27202e-07	2.50626e-05	7.33589
G0S2	0.720823	9.27479	5.72123	1.27593e-07	2.50626e-05	7.333
CDC42EP4	0.228756	7.04865	5.71855	1.2909e-07	2.50626e-05	7.32201
CRY2	0.335826	7.7905	5.7025	1.38425e-07	2.59422e-05	7.25625
CLIC5	0.6385	8.67114	5.70182	1.38833e-07	2.59422e-05	7.25348
TNFSF15	-0.371276	4.67264	-5.69818	1.41044e-07	2.59422e-05	7.23859
FGF1	0.746428	8.23289	5.68953	1.46446e-07	2.64713e-05	7.2032
PYCARD	-0.832097	6.67124	-5.68344	1.50373e-07	2.67205e-05	7.17827
WFDC2	-1.3673	8.61941	-5.64024	1.81328e-07	3.14259e-05	7.002
TXNDC9	-0.255564	9.46265	-5.63831	1.82848e-07	3.14259e-05	6.99414
CXCL6	-1.76213	5.99748	-5.6132	2.03804e-07	3.44626e-05	6.89199
PPP1R10	0.282429	7.7051	5.59593	2.19571e-07	3.62902e-05	6.82184
B4GALT5	-0.389128	8.6873	-5.59387	2.21535e-07	3.62902e-05	6.81346
KLK1	1.13365	7.4972	5.58265	2.32502e-07	3.75007e-05	6.76798
TSKU	0.451036	8.31269	5.57504	2.40248e-07	3.76594e-05	6.73713
SNX5	0.220714	10.1729	5.57463	2.4067e-07	3.76594e-05	6.73548
ELL	0.166254	5.67052	5.55063	2.66843e-07	4.1141e-05	6.63832
KLHL3	0.447391	8.06158	5.54609	2.72097e-07	4.1343e-05	6.61997
EED	-0.269521	5.1939	-5.53103	2.90262e-07	4.33155e-05	6.55916
FERMT2	0.34149	8.51732	5.52834	2.93624e-07	4.33155e-05	6.54832
TNNT2	0.657959	8.03287	5.52516	2.97654e-07	4.33155e-05	6.5355
ARHGEF16	0.349206	7.2402	5.52	3.04314e-07	4.33155e-05	6.51468
PDK2	0.42868	7.73069	5.51891	3.05737e-07	4.33155e-05	6.51029
PPIC	-0.353505	9.00173	-5.50634	3.22651e-07	4.51023e-05	6.45963
NEDD4L	0.302012	7.93118	5.48821	3.48662e-07	4.72312e-05	6.38669
CLU	-0.972391	9.02681	-5.48678	3.50795e-07	4.72312e-05	6.38096
HS3ST1	-0.412627	5.04139	-5.48638	3.51395e-07	4.72312e-05	6.37935
TPM1	-0.570207	9.68569	-5.47852	3.63396e-07	4.82182e-05	6.34776
NMI	-0.554723	8.0514	-5.47562	3.67937e-07	4.82182e-05	6.33608
ELK3	-0.291626	5.78183	-5.4654	3.84327e-07	4.93054e-05	6.29508
PROM1	-1.22896	8.55281	-5.4623	3.89449e-07	4.93054e-05	6.28263
HTRA1	0.443949	11.0927	5.46176	3.90342e-07	4.93054e-05	6.28048
CYP4A11	0.71757	7.41865	5.44202	4.24595e-07	5.29935e-05	6.20138
NR0B2	0.420856	6.47759	5.43771	4.32461e-07	5.33402e-05	6.18412
SNTA1	0.354531	7.6258	5.389	5.31859e-07	6.48374e-05	5.9896
QPCT	-0.808199	5.84515	-5.38271	5.4622e-07	6.51485e-05	5.96456
TSPYL2	0.334445	7.84299	5.38026	5.51922e-07	6.51485e-05	5.9548
GZMA	-0.841304	6.07753	-5.37723	5.59048e-07	6.51485e-05	5.94274
RXRA	0.231308	7.2812	5.37698	5.59636e-07	6.51485e-05	5.94175
NFKBIE	-0.4732	6.70785	-5.37453	5.65482e-07	6.51485e-05	5.93198
CD48	-1.08014	7.54799	-5.36006	6.01174e-07	6.85077e-05	5.87446
STEAP4	-0.260137	3.98404	-5.35493	6.14345e-07	6.89909e-05	5.85409
NPHS1	0.64077	7.4166	5.34879	6.30483e-07	6.89909e-05	5.82972
SOX4	-0.694107	7.80759	-5.34768	6.33451e-07	6.89909e-05	5.82531
PARP12	-0.486708	7.81359	-5.3464	6.36894e-07	6.89909e-05	5.82021
LTF	-1.88512	8.44032	-5.34587	6.38317e-07	6.89909e-05	5.81812
LAMC1	-0.33765	8.93249	-5.34331	6.4525e-07	6.90286e-05	5.80797
ENOX1	-0.353279	5.27637	-5.33985	6.54745e-07	6.93369e-05	5.79424
TRPM6	0.26917	5.49807	5.32619	6.93577e-07	7.24124e-05	5.7401
UBOX5	0.207736	7.13631	5.32336	7.01895e-07	7.24124e-05	5.7289
FAS	-0.475632	6.63326	-5.32248	7.04508e-07	7.24124e-05	5.72541
ZBTB16	1.05551	6.76008	5.31539	7.25859e-07	7.38826e-05	5.69736
MANF	-0.33785	9.65527	-5.31197	7.36388e-07	7.42336e-05	5.68383
CD52	-1.07015	6.64862	-5.30789	7.49148e-07	7.48007e-05	5.66769
NAGK	-0.281177	9.32184	-5.29504	7.90743e-07	7.82089e-05	5.61693
GCNT3	-0.539962	6.14991	-5.28996	8.07783e-07	7.91476e-05	5.5969
GPD1L	0.352234	9.63317	5.2856	8.22713e-07	7.98641e-05	5.5797
CTF1	0.223749	6.69921	5.27792	8.4967e-07	8.13525e-05	5.54941
CALCA	0.132379	4.86885	5.27683	8.53565e-07	8.13525e-05	5.54512
CYBB	-0.633018	6.09996	-5.27413	8.63321e-07	8.15411e-05	5.53444
SHANK2	0.319214	6.43194	5.26	9.16002e-07	8.53995e-05	5.47882
HTR2B	-0.949371	5.85607	-5.25884	9.20464e-07	8.53995e-05	5.47425
ACTN1	-0.667174	7.36031	-5.2548	9.36161e-07	8.6094e-05	5.45837
RIT1	-0.366005	7.13589	-5.25081	9.51931e-07	8.62301e-05	5.44269
VEGFA	0.4179	8.3475	5.24891	9.59521e-07	8.62301e-05	5.43523
C1orf21	0.497367	6.71622	5.24608	9.70951e-07	8.62301e-05	5.42411
SPSB1	0.460244	6.14879	5.2455	9.73333e-07	8.62301e-05	5.42181
NEBL	0.380547	7.67195	5.24374	9.80533e-07	8.62301e-05	5.41489
TEF	0.194255	5.70184	5.24217	9.8699e-07	8.62301e-05	5.40873
PODXL	0.70209	11.4002	5.2388	1.001e-06	8.67317e-05	5.39549
TNFRSF11B	-0.660224	7.69271	-5.23334	1.02409e-06	8.73749e-05	5.37408
PRR5L	-0.279567	4.94802	-5.23172	1.03107e-06	8.73749e-05	5.36771
C11orf71	0.4238	7.50594	5.23117	1.03343e-06	8.73749e-05	5.36556
CASP4	-0.417669	7.0256	-5.22341	1.0675e-06	8.87012e-05	5.3351
TRIAP1	-0.197178	9.09478	-5.22308	1.06895e-06	8.87012e-05	5.33383
TES	-0.470914	7.19112	-5.22184	1.0745e-06	8.87012e-05	5.32897
SH2B3	-0.484109	8.70004	-5.2196	1.08461e-06	8.88363e-05	5.32018
CYP3A7	0.722613	6.54665	5.21258	1.11685e-06	9.01361e-05	5.29268
CD300A	-0.370836	5.8502	-5.2124	1.11767e-06	9.01361e-05	5.29199
PTPRO	0.827379	9.05865	5.20408	1.15714e-06	9.26066e-05	5.25941
ADRB2	-0.362943	5.42227	-5.2002	1.17602e-06	9.34042e-05	5.24422
LIPA	-0.399635	10.4769	-5.19467	1.20341e-06	9.48612e-05	5.22261
ZNF331	0.516707	6.79017	5.19122	1.2208e-06	9.55143e-05	5.20914
PPID	-0.239719	8.32094	-5.18691	1.2429e-06	9.65224e-05	5.19231
SLC37A4	0.460361	9.39668	5.18395	1.25834e-06	9.70029e-05	5.18072
LPL	0.917435	7.10374	5.174	1.31148e-06	0.000100159	5.1419
MAPK13	-0.290326	6.27681	-5.17184	1.32332e-06	0.000100159	5.13347
ENTPD7	-0.244824	5.83915	-5.17007	1.33308e-06	0.000100159	5.12657
COL15A1	-0.859976	6.66039	-5.16885	1.33987e-06	0.000100159	5.12181
MTNR1A	0.363722	5.17092	5.16709	1.34968e-06	0.000100159	5.11496
TNFSF10	-0.652392	10.1405	-5.16435	1.36511e-06	0.000100159	5.10429
TP53	-0.22682	5.46483	-5.16417	1.36615e-06	0.000100159	5.10358
SOX13	0.229227	7.04027	5.16099	1.38429e-06	0.000100784	5.0912
SHBG	0.252453	6.2799	5.156	1.41325e-06	0.000101597	5.07177
CFB	-0.881961	7.79251	-5.15573	1.41484e-06	0.000101597	5.07072
CRIP1	-0.636551	7.57103	-5.1522	1.43574e-06	0.000102397	5.05696
PPIB	-0.321286	10.6826	-5.1494	1.45249e-06	0.000102735	5.04608
ZER1	0.17418	6.67904	5.14814	1.46008e-06	0.000102735	5.04119
ZFAND5	0.372642	10.5073	5.13436	1.54591e-06	0.000108049	4.9876
AASS	0.363103	6.08002	5.12953	1.57715e-06	0.000109502	4.96883
CDH6	-0.667453	6.21511	-5.11804	1.65386e-06	0.000113819	4.92428
STX6	-0.136665	6.46062	-5.117	1.66104e-06	0.000113819	4.92022
COL4A2	-0.580249	8.86411	-5.11529	1.67279e-06	0.00011388	4.91361
S100A4	-0.690878	9.53751	-5.112	1.69569e-06	0.000114694	4.90086
SLC13A2	0.489815	6.83281	5.10745	1.7279e-06	0.000115469	4.88321
DLG2	0.308042	4.90582	5.10727	1.72917e-06	0.000115469	4.88252
VCAM1	-0.713832	11.3475	-5.10399	1.75273e-06	0.000116302	4.86983
RAB32	-0.316643	8.41882	-5.09828	1.79457e-06	0.000118329	4.8477
TYROBP	-1.05116	7.91625	-5.0914	1.84619e-06	0.000120949	4.82111
LY96	-0.885205	6.43171	-5.0891	1.86378e-06	0.000120949	4.81222
CFD	-0.662146	6.66134	-5.08711	1.87915e-06	0.000120949	4.80452
RHOBTB3	0.353127	6.29202	5.08694	1.88046e-06	0.000120949	4.80386
MYOF	-0.516789	9.00045	-5.07977	1.93686e-06	0.000123817	4.77616
DPP6	0.628259	7.98595	5.06172	2.08614e-06	0.000132232	4.70655
ADIPOR1	0.256843	9.09673	5.06055	2.09624e-06	0.000132232	4.70202
PDLIM1	-0.463711	10.6581	-5.05938	2.10633e-06	0.000132232	4.69752
S100A11	-0.534839	9.71074	-5.05241	2.16751e-06	0.000135263	4.67068
TRIM38	-0.317533	8.14858	-5.04694	2.21675e-06	0.000137432	4.64962
CPNE6	0.675874	5.58115	5.04566	2.22848e-06	0.000137432	4.64467
SPON2	-0.797345	8.39191	-5.0408	2.27333e-06	0.000139378	4.626
PIK3CG	-0.192251	4.09295	-5.03415	2.3362e-06	0.000141795	4.60043
IL7	-0.32611	4.20363	-5.03355	2.34194e-06	0.000141795	4.59813
PLAC8	-0.884682	5.93538	-5.03206	2.35632e-06	0.000141795	4.59239
TIMP1	-0.905605	10.3373	-5.03097	2.36685e-06	0.000141795	4.58822
MEF2C	-0.306123	6.89292	-5.02473	2.42812e-06	0.000144639	4.56426
CHI3L1	0.820615	8.25206	5.0228	2.4474e-06	0.000144964	4.55685
SIRT3	0.177792	7.11571	5.02086	2.46695e-06	0.000145301	4.5494
EGF	1.01889	7.36786	5.01693	2.50699e-06	0.000146386	4.53431
DDRGK1	-0.237255	8.76925	-5.01631	2.5133e-06	0.000146386	4.53196
CD247	-0.412793	5.8348	-5.00941	2.58525e-06	0.000149583	4.5055
DOCK2	-0.602306	5.66929	-5.0082	2.59809e-06	0.000149583	4.50086
BST1	0.416247	6.83559	5.00699	2.611e-06	0.000149583	4.49622
CSTA	-0.748721	5.67217	-5.00079	2.67797e-06	0.000151802	4.47249
SMAGP	-0.310378	7.338	-5.00073	2.67869e-06	0.000151802	4.47224
COL4A1	-0.630161	9.78192	-4.9971	2.71874e-06	0.000153244	4.45833
THTPA	0.218364	8.32378	4.99333	2.76087e-06	0.000154786	4.44393
MAP4K4	-0.323319	6.76712	-4.98458	2.86127e-06	0.000159007	4.41047
NCF2	-0.658347	6.38596	-4.98413	2.86649e-06	0.000159007	4.40876
GREB1	0.102744	4.14405	4.9802	2.91286e-06	0.000160729	4.39373
CTH	0.438597	6.39531	4.96824	3.05836e-06	0.000167874	4.34807
COL1A1	-0.660616	5.49797	-4.96632	3.08232e-06	0.000168308	4.34076
PRKCD	0.263083	6.68146	4.96042	3.15725e-06	0.000171094	4.31827
MEST	-0.965811	8.90275	-4.95974	3.166e-06	0.000171094	4.31568
LYN	-0.482637	6.80418	-4.95454	3.23366e-06	0.000173636	4.29587
S100A10	-0.440928	11.5904	-4.95359	3.24615e-06	0.000173636	4.29226
NECAB3	0.205639	6.61985	4.94828	3.31696e-06	0.000176523	4.27206
GPR65	-0.51289	5.4154	-4.9445	3.36841e-06	0.000178356	4.25764
FBN1	-0.367155	6.22683	-4.9425	3.39586e-06	0.000178905	4.25004
RHOF	-0.212401	6.48849	-4.9395	3.43745e-06	0.000180108	4.23865
GALNT3	-0.477405	5.79305	-4.93839	3.45305e-06	0.000180108	4.23441
ZBED5	-0.257106	9.15916	-4.93114	3.55604e-06	0.000184562	4.20689
PSMB10	-0.51929	7.86157	-4.92839	3.59602e-06	0.000185717	4.19642
CAMK2G	0.309479	7.29633	4.91846	3.74377e-06	0.0001924	4.15873
ARL4C	-0.798815	6.82336	-4.91211	3.84125e-06	0.000196447	4.13467
SGK1	0.454673	11.4181	4.90167	4.00698e-06	0.000203928	4.09513
FCN1	-0.731825	6.42845	-4.89661	4.08982e-06	0.000206721	4.07598
IL10RA	-0.745912	6.57209	-4.89578	4.10362e-06	0.000206721	4.07283
HRG	0.66499	7.80861	4.89473	4.12101e-06	0.000206721	4.06887
CA2	0.57437	10.4677	4.88354	4.31151e-06	0.000215247	4.02658
MICB	-0.374081	6.44955	-4.88087	4.35815e-06	0.000216544	4.01651
TNFRSF1B	-0.436797	6.1133	-4.87725	4.42241e-06	0.000218701	4.00281
SENP2	0.220856	7.23096	4.87477	4.46674e-06	0.000219856	3.99348
SLFN12	-0.342098	5.44972	-4.87055	4.54351e-06	0.00022259	3.97754
ULK1	0.231966	7.03855	4.86691	4.61055e-06	0.000224823	3.96383
CD53	-0.855413	8.80001	-4.86315	4.68094e-06	0.000227199	3.94966
MAP3K1	-0.288996	5.28225	-4.86122	4.71758e-06	0.000227844	3.94236
VCAN	-0.965431	6.13203	-4.86016	4.73768e-06	0.000227844	3.93839
GALK1	0.308582	6.68718	4.85667	4.80463e-06	0.000229058	3.92526
TLR1	-0.527828	4.95183	-4.85657	4.80664e-06	0.000229058	3.92487
TACC2	0.339682	7.96884	4.85359	4.86457e-06	0.00023077	3.91366
TLR8	-0.283693	4.95186	-4.85165	4.90283e-06	0.000231537	3.90633
YRDC	0.193896	7.44793	4.84782	4.97881e-06	0.000234071	3.89195
RAP2B	-0.230583	6.02656	-4.84305	5.0752e-06	0.000236117	3.87401
FLII	-0.171446	7.97983	-4.84285	5.07927e-06	0.000236117	3.87326
ADAMTS1	-0.880499	7.96818	-4.84233	5.08988e-06	0.000236117	3.87131
FBXO9	0.140429	8.97684	4.83886	5.1615e-06	0.000238384	3.85824
GLB1	-0.231437	9.38843	-4.83649	5.21081e-06	0.000239059	3.84935
CCL8	-0.565642	5.32156	-4.83597	5.22172e-06	0.000239059	3.84739
GYPA	0.164911	4.5513	4.83255	5.29378e-06	0.000241304	3.83457
UCP2	-0.607555	7.89632	-4.82936	5.36209e-06	0.00024336	3.82258
NNMT	-1.35921	7.94158	-4.82567	5.44198e-06	0.000245921	3.80875
BMP7	0.291483	6.31086	4.82394	5.48004e-06	0.000246578	3.80224
PEX19	0.166711	8.3879	4.81923	5.58449e-06	0.000250204	3.78458
CCND2	-0.323061	5.84303	-4.81713	5.63168e-06	0.000251245	3.77671
ACACB	0.283164	7.52631	4.81392	5.70439e-06	0.00025341	3.76472
NRP1	-0.412604	7.7338	-4.81259	5.73499e-06	0.000253695	3.75972
MFAP1	-0.177626	9.28228	-4.8068	5.86958e-06	0.000258557	3.73803
CLDN3	-0.548071	6.56425	-4.80468	5.91949e-06	0.000259397	3.73011
SLC38A3	0.217355	5.57435	4.80389	5.93813e-06	0.000259397	3.72717
MICALL1	-0.179972	7.46135	-4.80181	5.98786e-06	0.000260484	3.71937
ST3GAL4	0.301027	6.4151	4.78973	6.28408e-06	0.000271185	3.67424
S100A13	-0.45372	9.5975	-4.78953	6.28915e-06	0.000271185	3.67348
PRKCA	0.163687	6.38566	4.78854	6.31402e-06	0.000271185	3.66979
NT5DC2	-0.317171	6.02449	-4.78732	6.34492e-06	0.000271185	3.66523
MS4A6A	-0.899912	7.88911	-4.78631	6.37064e-06	0.000271185	3.66145
CTNNBIP1	0.342042	8.66895	4.78559	6.38904e-06	0.000271185	3.65875
KITLG	-0.21093	4.53261	-4.7823	6.4734e-06	0.000273658	3.64649
KCNK5	0.589274	7.60986	4.77831	6.57746e-06	0.000274413	3.63159
CD44	-0.520624	6.58484	-4.77797	6.58625e-06	0.000274413	3.63034
HHEX	-0.454865	5.42324	-4.7777	6.5933e-06	0.000274413	3.62934
VWA5A	-0.24507	7.7796	-4.77716	6.60755e-06	0.000274413	3.62732
CCT6A	-0.217073	8.67928	-4.77657	6.62326e-06	0.000274413	3.6251
TMPRSS2	0.408832	6.72291	4.77449	6.67836e-06	0.000274413	3.61736
GSTA3	0.391451	6.91776	4.77434	6.68243e-06	0.000274413	3.61679
CCL2	-0.914637	7.54585	-4.77365	6.70066e-06	0.000274413	3.61424
CREB5	-0.384478	5.2292	-4.77197	6.74577e-06	0.000275185	3.60797
TACC1	0.311908	9.06321	4.76397	6.96425e-06	0.000282234	3.57818
GLUD1	0.330013	10.0085	4.76343	6.97923e-06	0.000282234	3.57618
AOAH	-0.44893	5.70782	-4.76271	6.99931e-06	0.000282234	3.57349
ZP2	0.262747	5.12857	4.75845	7.11928e-06	0.000285972	3.55761
FXYD5	-0.511528	7.33951	-4.75665	7.17038e-06	0.000286925	3.55093
SDCBP	-0.279174	11.414	-4.7509	7.33618e-06	0.000291242	3.52957
PHLDA2	-0.715895	5.74805	-4.75036	7.35212e-06	0.000291242	3.52754
SEMA6D	0.268832	5.65636	4.75003	7.36162e-06	0.000291242	3.52633
COX8A	0.13311	11.6076	4.74545	7.49694e-06	0.000295481	3.50932
ITGB6	-0.980644	5.29479	-4.73949	7.67679e-06	0.000301436	3.48717
CALML3	0.777828	6.29638	4.73506	7.81292e-06	0.000305637	3.47075
MYL5	0.272853	6.41052	4.73071	7.94899e-06	0.000307623	3.45462
ARPC1B	-0.578719	9.42755	-4.73068	7.94993e-06	0.000307623	3.45451
EMP3	-0.555298	8.39814	-4.72931	7.9935e-06	0.000307623	3.4494
ARPC2	-0.246577	10.4782	-4.72884	8.0083e-06	0.000307623	3.44768
LGALS1	-0.578817	10.0951	-4.72877	8.01042e-06	0.000307623	3.44743
FBXO7	0.176853	10.4096	4.72587	8.1034e-06	0.000307857	3.43665
HCK	-0.609058	6.16076	-4.7255	8.11512e-06	0.000307857	3.4353
PPP1R3C	-0.515222	8.5389	-4.7244	8.15069e-06	0.000307857	3.43121
HOPX	-0.839572	7.68194	-4.72439	8.15108e-06	0.000307857	3.43117
CSPP1	0.259887	6.54711	4.72388	8.16744e-06	0.000307857	3.4293
SLC12A3	0.614007	7.47843	4.7231	8.19269e-06	0.000307857	3.42641
ADCY1	0.269148	5.71005	4.72153	8.244e-06	0.000308679	3.42058
FADS3	-0.212293	6.92744	-4.71995	8.29587e-06	0.000309403	3.41472
VIM	-0.559054	12.1739	-4.71914	8.32237e-06	0.000309403	3.41175
MMP7	-1.36529	10.0864	-4.71594	8.42854e-06	0.000312243	3.39991
FHL2	-0.697692	8.67191	-4.71451	8.47633e-06	0.000312908	3.39463
HBB	-1.4973	10.1884	-4.71172	8.57053e-06	0.000315275	3.38431
MAPRE3	0.143024	5.21932	4.70566	8.77891e-06	0.000321811	3.36187
ANKRD55	0.285703	5.08627	4.70251	8.88886e-06	0.000322944	3.35025
FKBP8	0.202083	6.36125	4.70234	8.8947e-06	0.000322944	3.34964
PRDX4	-0.257339	9.98472	-4.70131	8.93116e-06	0.000322944	3.34582
TNN	0.136668	4.50831	4.70126	8.93302e-06	0.000322944	3.34562
PAPPA2	-0.355118	6.63583	-4.69985	8.98286e-06	0.000323389	3.34043
PVALB	0.792862	6.17506	4.69917	9.00702e-06	0.000323389	3.33792
TNFAIP2	-0.277179	7.11306	-4.69591	9.12411e-06	0.000326475	3.32586
CYBA	-0.337793	9.76421	-4.69162	9.27978e-06	0.000330736	3.31006
UBL3	0.20162	9.06034	4.6909	9.3063e-06	0.000330736	3.3074
ORMDL2	-0.204125	8.8631	-4.68938	9.36258e-06	0.000331612	3.30177
C3	-1.27582	8.91497	-4.6854	9.51086e-06	0.000333894	3.2871
POLD3	0.368419	7.74427	4.68482	9.53238e-06	0.000333894	3.28499
ARTN	0.122447	4.97214	4.68478	9.53416e-06	0.000333894	3.28482
RAB11FIP3	0.44887	8.18882	4.68424	9.55438e-06	0.000333894	3.28284
TAC1	-0.934972	4.86174	-4.67777	9.80153e-06	0.000341393	3.259
IFNAR2	-0.185887	6.46941	-4.67534	9.89605e-06	0.000343544	3.25004
RAC2	-0.662188	7.88386	-4.67285	9.99356e-06	0.000345784	3.24089
CXCL1	-0.747801	5.90459	-4.66563	1.02818e-05	0.000354531	3.21435
PSMB8	-0.428078	8.94949	-4.66484	1.0314e-05	0.000354531	3.21143
CAPN6	-0.443336	5.26138	-4.66165	1.04442e-05	0.000357097	3.19972
NR4A1	0.571853	7.19519	4.66135	1.04568e-05	0.000357097	3.1986
FZD5	0.2966	6.37395	4.66033	1.04987e-05	0.000357365	3.19486
CCT2	-0.197509	9.72359	-4.65714	1.06314e-05	0.00036071	3.18314
UNG	0.262459	7.95087	4.65472	1.07331e-05	0.000362987	3.17425
RORA	0.347047	6.33097	4.6489	1.09816e-05	0.000369994	3.1529
BAX	-0.318418	6.19675	-4.64822	1.10109e-05	0.000369994	3.15041
CYP3A43	0.110924	4.43634	4.64607	1.11043e-05	0.000370932	3.14253
C2CD2	-0.30133	7.82519	-4.64519	1.11431e-05	0.000370932	3.13927
CTSZ	-0.431554	6.9755	-4.64494	1.11538e-05	0.000370932	3.13838
THRA	0.137556	5.95856	4.64434	1.11803e-05	0.000370932	3.13616
THBS2	-1.00544	7.7968	-4.64244	1.1264e-05	0.00037253	3.1292
IL2RB	-0.329403	6.92624	-4.63741	1.14889e-05	0.000374553	3.11076
ADRA1B	0.129172	4.03378	4.63739	1.14896e-05	0.000374553	3.1107
PPP1R16B	0.529898	8.27675	4.63734	1.14918e-05	0.000374553	3.11053
BTN2A2	-0.202638	6.74902	-4.63719	1.14988e-05	0.000374553	3.10996
MAN2B1	-0.402874	7.91991	-4.63708	1.15038e-05	0.000374553	3.10955
CSK	-0.255199	8.14566	-4.62742	1.19479e-05	0.000387807	3.07421
SRPX2	-0.517933	5.05163	-4.62594	1.20174e-05	0.00038886	3.0688
HDAC6	0.284817	8.0458	4.62499	1.20626e-05	0.000389121	3.0653
TESC	-0.59145	6.3847	-4.62071	1.22666e-05	0.000393806	3.04965
RARRES1	-0.905994	5.77761	-4.62037	1.2283e-05	0.000393806	3.04841
DERL2	-0.156748	8.937	-4.61576	1.25064e-05	0.000399748	3.0316
GADD45G	0.425691	5.76619	4.61248	1.26683e-05	0.000402762	3.0196
ANKS1B	0.530159	4.7754	4.61229	1.26775e-05	0.000402762	3.01892
CLIC1	-0.335997	10.9027	-4.61149	1.27177e-05	0.000402817	3.01597
PCBP2	0.2639	10.5828	4.6096	1.28117e-05	0.000404572	3.0091
CNNM2	0.24918	6.9731	4.59976	1.33145e-05	0.00041873	2.97321
CCR1	-0.429982	6.40619	-4.59927	1.33399e-05	0.00041873	2.97142
NDC80	-0.290958	4.35433	-4.59536	1.35455e-05	0.000423912	2.95717
FOSB	0.96049	6.34507	4.5922	1.37137e-05	0.00042686	2.94566
ENAH	-0.298124	6.70663	-4.59147	1.37529e-05	0.00042686	2.943
CD36	-0.628379	5.09862	-4.5913	1.37618e-05	0.00042686	2.94239
ZNF207	-0.20093	9.7313	-4.58661	1.40161e-05	0.000433333	2.92532
ALDH18A1	-0.326817	8.20242	-4.58593	1.40532e-05	0.000433333	2.92286
NEU1	-0.233576	8.95156	-4.58422	1.41474e-05	0.00043496	2.91663
RUNX3	-0.263226	5.33055	-4.5817	1.42875e-05	0.000437982	2.90744
TRIM27	-0.131314	8.08212	-4.58049	1.43549e-05	0.000438333	2.90305
TMEM140	-0.328618	8.70942	-4.57999	1.43825e-05	0.000438333	2.90126
C15orf39	-0.180854	6.36	-4.57614	1.46004e-05	0.000443683	2.88724
TMC6	-0.189583	5.93989	-4.57494	1.46686e-05	0.000444466	2.8829
HAAO	0.298112	7.8007	4.57379	1.47344e-05	0.000445175	2.87873
EVI2A	-0.882608	6.29226	-4.5723	1.48205e-05	0.000446488	2.8733
HIC2	0.120956	5.1738	4.56946	1.49852e-05	0.000450157	2.86299
RREB1	0.147566	5.58134	4.56444	1.5281e-05	0.000456522	2.84477
CSHL1	0.246348	5.75846	4.56439	1.52842e-05	0.000456522	2.84458
ST13	0.19011	11.028	4.56341	1.53421e-05	0.000456952	2.84105
LOX	0.367302	5.99899	4.5614	1.54626e-05	0.000459233	2.83377
PILRA	-0.206024	5.36358	-4.55266	1.59971e-05	0.000473767	2.80209
CD63	-0.189154	12.4001	-4.55141	1.6075e-05	0.000474734	2.79757
WNT3	0.277924	5.09142	4.54904	1.62238e-05	0.000477781	2.78898
ARIH2	0.105998	6.82783	4.54725	1.63373e-05	0.000479777	2.78248
PTPN6	-0.288352	7.04348	-4.5457	1.64359e-05	0.000480061	2.77688
INSR	0.266783	6.65584	4.54566	1.64386e-05	0.000480061	2.77673
CSTF2T	-0.228014	7.34657	-4.53908	1.68638e-05	0.000491111	2.75293
MAGI2	0.369825	6.61976	4.53686	1.70093e-05	0.000493652	2.74492
LAPTM5	-0.863704	8.62782	-4.53632	1.70452e-05	0.000493652	2.74296
RNF34	-0.210223	8.53502	-4.53385	1.72088e-05	0.000497016	2.73406
LST1	-0.539129	7.15911	-4.53281	1.72785e-05	0.000497659	2.73029
COPB2	-0.177371	9.49359	-4.53132	1.73785e-05	0.000499169	2.72492
MARCKS	-0.505647	6.17176	-4.52868	1.75571e-05	0.000502919	2.71539
ACBD4	0.231779	7.07674	4.52633	1.77182e-05	0.00050615	2.70689
CBFA2T2	0.0900087	5.88732	4.52544	1.77792e-05	0.000506324	2.70368
HLA-DMB	-0.546611	9.39332	-4.52484	1.78208e-05	0.000506324	2.7015
MARCKSL1	-0.445453	8.96637	-4.51843	1.82684e-05	0.000517639	2.6784
ESR1	0.111494	5.63557	4.51745	1.83377e-05	0.000518201	2.67487
CDH3	-0.511955	7.07093	-4.51382	1.85967e-05	0.000524107	2.66181
CD1D	-0.279053	4.38595	-4.51256	1.86878e-05	0.000525261	2.65726
PSTPIP2	-0.283769	4.93082	-4.50601	1.91669e-05	0.000537227	2.63368
PTPN22	-0.107778	3.89272	-4.50535	1.9216e-05	0.000537227	2.6313
TLR2	-0.451389	6.77308	-4.50444	1.92838e-05	0.00053769	2.62802
SLC43A1	0.241538	5.91581	4.50368	1.93405e-05	0.00053784	2.62528
IRF8	-0.732198	7.74328	-4.50193	1.94712e-05	0.0005399	2.61901
TMPRSS4	-0.467106	6.89107	-4.50132	1.95176e-05	0.0005399	2.6168
GNAI1	-0.461399	7.32589	-4.49883	1.97063e-05	0.000543687	2.60783
MFSD10	-0.300512	6.78264	-4.49437	2.00479e-05	0.000550113	2.59183
PMP22	-0.448004	8.68976	-4.49376	2.00954e-05	0.000550113	2.58963
EHBP1	0.204151	8.35318	4.49374	2.00967e-05	0.000550113	2.58957
RUFY1	-0.145848	8.91737	-4.48874	2.04881e-05	0.000559369	2.57161
CALM1	0.193028	10.4883	4.48617	2.06918e-05	0.000563461	2.5624
COL1A2	-1.0417	8.10844	-4.48464	2.08145e-05	0.000564067	2.5569
AKT2	0.137088	5.00762	4.48455	2.08216e-05	0.000564067	2.55658
ZBTB7B	0.18726	5.5815	4.48251	2.09857e-05	0.000566939	2.54927
FJX1	-0.296257	6.2403	-4.4819	2.10358e-05	0.000566939	2.54705
CCR2	-0.471959	5.36633	-4.4753	2.15769e-05	0.000580033	2.5234
P2RY13	-0.502527	5.40516	-4.46887	2.21173e-05	0.000593038	2.50038
ANXA3	-0.66913	7.12611	-4.46765	2.22214e-05	0.00059431	2.49601
ESRRG	0.341748	7.40903	4.46637	2.23307e-05	0.000595712	2.49145
ADAM12	-0.222056	4.88949	-4.46463	2.24812e-05	0.0005977	2.48519
SLC6A13	0.486485	8.44353	4.46419	2.25192e-05	0.0005977	2.48362
IL32	-0.688903	7.46371	-4.46231	2.26822e-05	0.000600505	2.47691
C1GALT1C1	-0.226848	8.56118	-4.45931	2.29455e-05	0.000605947	2.46617
PART1	0.160115	5.43281	4.45816	2.30464e-05	0.000607083	2.46208
DIP2C	0.34231	8.49798	4.4552	2.33102e-05	0.000612493	2.45149
SH3BP2	0.182341	6.62894	4.45153	2.36408e-05	0.000618191	2.43839
DDIT4	0.513577	9.05807	4.45118	2.36727e-05	0.000618191	2.43713
SACS	-0.549905	5.53434	-4.45012	2.37695e-05	0.000618191	2.43334
C1orf116	-0.253949	5.34609	-4.44981	2.3797e-05	0.000618191	2.43226
ITPR3	-0.236459	6.73735	-4.44914	2.38586e-05	0.000618191	2.42985
SOX17	-0.312511	5.53527	-4.4489	2.38809e-05	0.000618191	2.42898
PTEN	-0.27433	7.21006	-4.44548	2.41957e-05	0.000624797	2.4168
PANK2	-0.173494	8.89479	-4.4447	2.42682e-05	0.00062513	2.41401
DNMT1	-0.380948	7.68049	-4.4433	2.43986e-05	0.000626949	2.40903
GHR	0.63229	8.59462	4.44092	2.46227e-05	0.00063116	2.40052
EXPH5	0.410292	6.78541	4.43927	2.47791e-05	0.000632231	2.39463
RCL1	0.148809	7.70513	4.4392	2.47851e-05	0.000632231	2.39441
WNK1	0.234664	7.39004	4.43586	2.51048e-05	0.000637417	2.38248
ITM2C	-0.479528	10.0755	-4.4358	2.511e-05	0.000637417	2.38229
MS4A4A	-0.807636	5.83627	-4.43467	2.52193e-05	0.000638644	2.37825
PLSCR1	-0.507721	9.48665	-4.43335	2.53473e-05	0.00064034	2.37354
RASSF2	-0.487375	6.19417	-4.43079	2.55966e-05	0.000645083	2.36443
GPHN	0.388941	7.61374	4.42894	2.57785e-05	0.00064811	2.35785
PRKAR2B	0.435913	8.39801	4.42692	2.59786e-05	0.000651579	2.35065
TSPAN6	-0.209541	9.64701	-4.42589	2.60809e-05	0.000652584	2.347
FPR3	-0.456623	5.61068	-4.42389	2.62814e-05	0.00065513	2.33988
LPAR6	-0.416074	8.7919	-4.42363	2.63077e-05	0.00065513	2.33895
DDB2	-0.269618	6.8734	-4.42294	2.63772e-05	0.000655305	2.33649
SLC31A2	0.452921	8.83302	4.41979	2.66967e-05	0.000661674	2.32529
ISG20	-0.527328	6.48794	-4.41827	2.68519e-05	0.00066395	2.3199
PTGER3	0.341477	6.30815	4.41674	2.70094e-05	0.000666275	2.31446
UBD	-0.739666	7.87359	-4.41377	2.73176e-05	0.000672295	2.30391
ITGAL	-0.20065	4.90912	-4.40775	2.79522e-05	0.000686302	2.28255
TOB1	0.273487	10.1662	4.40707	2.80251e-05	0.000686485	2.28013
ARG2	0.450936	7.79927	4.39778	2.90356e-05	0.000709578	2.2472
HSPA1L	0.212343	6.19916	4.39413	2.94423e-05	0.000717845	2.23426
HPCAL1	0.192136	8.28712	4.39221	2.96586e-05	0.00072144	2.22746
DLGAP1	-0.111818	4.38043	-4.38933	2.99847e-05	0.000723455	2.21729
LCK	-0.385814	5.52897	-4.38921	2.99992e-05	0.000723455	2.21684
DACH1	0.411229	6.21909	4.38892	3.00315e-05	0.000723455	2.21584
EVI2B	-0.671879	5.91325	-4.38877	3.00496e-05	0.000723455	2.21528
CR1	0.297779	5.76974	4.38844	3.00865e-05	0.000723455	2.21414
TPST1	-0.287783	7.36155	-4.38642	3.03186e-05	0.000727369	2.207
WWOX	0.219359	6.99441	4.38002	3.10661e-05	0.000741918	2.18436
IFITM1	-0.682139	10.5414	-4.38002	3.10666e-05	0.000741918	2.18434
TRMT2B	0.204617	7.07231	4.37897	3.11908e-05	0.00074261	2.18064
DIXDC1	0.260569	6.87847	4.37858	3.12372e-05	0.00074261	2.17925
SLIT2	0.41827	7.56895	4.37457	3.17169e-05	0.000752307	2.16509
RPN2	-0.142012	11.2041	-4.36973	3.23043e-05	0.000764511	2.14803
TCIRG1	-0.366758	7.09594	-4.36696	3.26463e-05	0.000770146	2.13825
NECAP2	-0.222177	8.55178	-4.36588	3.27808e-05	0.000770146	2.13443
DHRS12	0.14931	6.53282	4.36486	3.29073e-05	0.000770146	2.13085
CBR3	-0.317834	6.10867	-4.36431	3.2977e-05	0.000770146	2.12888
MSC	-0.272269	4.93692	-4.36395	3.30218e-05	0.000770146	2.12762
NRL	0.163736	5.83983	4.36373	3.30484e-05	0.000770146	2.12687
RHCG	0.870425	7.51182	4.36367	3.30566e-05	0.000770146	2.12664
EIF5	0.140131	9.02922	4.36281	3.31645e-05	0.000770946	2.12361
LPA	0.121808	3.8674	4.36007	3.35108e-05	0.000777043	2.11396
PTRH2	-0.177445	8.0693	-4.35957	3.3575e-05	0.000777043	2.11218
IFI16	-0.554015	7.8478	-4.35784	3.37961e-05	0.000780438	2.10608
TRAF3IP3	-0.392943	5.37118	-4.35526	3.41272e-05	0.00078635	2.09703
PTPRC	-0.550665	5.98869	-4.35221	3.4524e-05	0.000792379	2.08629
DRAM1	-0.338273	8.97117	-4.35209	3.454e-05	0.000792379	2.08586
PDIA6	-0.230434	10.6529	-4.35144	3.4625e-05	0.000792462	2.08357
RAD23B	0.166542	9.34641	4.35091	3.46948e-05	0.000792462	2.0817
SFTPC	0.164717	6.36863	4.35013	3.47971e-05	0.000793072	2.07896
IRF2BP1	0.18476	7.7093	4.3464	3.52927e-05	0.000802621	2.06583
GYS1	0.194723	7.60131	4.34481	3.55053e-05	0.000805708	2.06025
BID	-0.242188	6.5163	-4.34313	3.57314e-05	0.000809089	2.05435
PHKA2	0.140597	6.88095	4.34086	3.60394e-05	0.000814303	2.04638
STARD8	0.376262	7.64366	4.33943	3.62357e-05	0.000816978	2.04133
MDK	-0.275022	5.86402	-4.33439	3.69321e-05	0.000830893	2.02365
EPB41L2	-0.348426	7.07782	-4.33337	3.70744e-05	0.000830973	2.02008
PRX	0.304211	7.36293	4.33309	3.71138e-05	0.000830973	2.01909
FCER1G	-0.693401	8.12822	-4.33267	3.71734e-05	0.000830973	2.0176
DTYMK	-0.190244	7.03298	-4.33028	3.75107e-05	0.000836728	2.00921
LTB	-0.680447	6.75337	-4.32907	3.76825e-05	0.00083809	2.00497
MNDA	-0.683666	6.03341	-4.32872	3.77316e-05	0.00083809	2.00376
HNF1B	-0.344412	9.3314	-4.32756	3.78971e-05	0.000838576	1.99969
FXR2	0.191765	7.55823	4.32745	3.79135e-05	0.000838576	1.99929
ENO2	-0.341392	6.18097	-4.32543	3.82041e-05	0.000843225	1.9922
PFKFB2	0.297009	6.37019	4.32334	3.85064e-05	0.000848111	1.98488
BBS1	0.194004	8.53491	4.32009	3.89818e-05	0.000856782	1.97349
ZFYVE26	-0.146106	6.70351	-4.31913	3.91217e-05	0.000858059	1.97016
DHRS3	0.393782	9.55825	4.31627	3.95471e-05	0.000865577	1.96012
CRABP1	0.286875	5.40314	4.31565	3.96387e-05	0.000865776	1.95797
MACROD1	0.509749	7.24818	4.31439	3.98286e-05	0.000868114	1.95353
SORBS3	0.172123	6.51209	4.30738	4.08941e-05	0.000885899	1.92902
ERF	0.204059	6.09515	4.30734	4.08998e-05	0.000885899	1.92889
C1QA	-1.01246	7.29893	-4.30725	4.0913e-05	0.000885899	1.92859
PYGL	-0.332054	6.49041	-4.3068	4.09825e-05	0.000885899	1.92702
RBM28	-0.199669	6.85348	-4.30573	4.1148e-05	0.000887428	1.92328
CST7	-0.327412	6.70999	-4.30522	4.1228e-05	0.000887428	1.92147
MYD88	-0.228713	9.60727	-4.30471	4.13072e-05	0.000887428	1.91969
ANXA1	-0.696698	9.67188	-4.30356	4.14858e-05	0.000888928	1.91569
KRT19	-0.953529	8.52251	-4.30317	4.15466e-05	0.000888928	1.91433
UCHL3	-0.191221	8.52645	-4.301	4.18875e-05	0.000894396	1.90674
MXI1	0.22334	9.32478	4.30041	4.19803e-05	0.000894556	1.90469
FAM76A	0.194715	5.08604	4.29612	4.26637e-05	0.000907274	1.8897
NIPSNAP1	0.234753	8.88421	4.29538	4.27819e-05	0.000907945	1.88713
HP1BP3	0.138111	7.95378	4.29294	4.31767e-05	0.000912804	1.8786
GPRASP1	0.285249	7.18539	4.29289	4.31849e-05	0.000912804	1.87843
ACADM	0.328322	9.75346	4.29235	4.32724e-05	0.000912813	1.87655
C1R	-0.606492	9.05944	-4.29175	4.33697e-05	0.000913028	1.87446
TEAD4	-0.242083	7.259	-4.28917	4.3792e-05	0.00092007	1.86547
STK38L	-0.192637	7.58081	-4.28546	4.44068e-05	0.000923032	1.85253
TAP1	-0.306029	8.47927	-4.28537	4.44221e-05	0.000923032	1.85221
CPVL	-0.610582	8.34671	-4.28533	4.44289e-05	0.000923032	1.85207
OSMR	-0.395894	5.6131	-4.28491	4.44988e-05	0.000923032	1.85061
CRELD2	-0.216596	9.61773	-4.28485	4.4508e-05	0.000923032	1.85042
ITGA4	-0.309366	4.51969	-4.28484	4.45093e-05	0.000923032	1.85039
ITGB2	-0.709978	6.93612	-4.28461	4.45493e-05	0.000923032	1.84956
SLC12A8	-0.291943	5.22459	-4.28149	4.50728e-05	0.000930262	1.83872
CRISP2	0.236626	4.23482	4.28148	4.50756e-05	0.000930262	1.83866
IL33	-0.502048	4.46277	-4.2775	4.57528e-05	0.000942382	1.82482
PLCE1	0.486015	7.55493	4.27559	4.60815e-05	0.000947291	1.81818
FABP1	0.810315	9.01594	4.27318	4.64991e-05	0.00095239	1.80981
MAP3K10	0.187924	7.08779	4.27312	4.65112e-05	0.00095239	1.80957
DHX35	0.204796	6.41208	4.27255	4.66091e-05	0.000952523	1.80762
LIFR	0.271884	5.69508	4.27204	4.66994e-05	0.000952523	1.80582
SPRY1	-0.345384	8.40626	-4.27138	4.68154e-05	0.000953034	1.80352
IGF1	0.558411	6.5098	4.27015	4.70318e-05	0.000955387	1.79924
HEXB	-0.328515	11.1218	-4.26935	4.71724e-05	0.000955387	1.79647
LCP2	-0.311242	5.65251	-4.26857	4.73107e-05	0.000955387	1.79376
PLEKHG6	0.166165	4.91417	4.26849	4.73238e-05	0.000955387	1.7935
HLA-DPA1	-0.630322	11.2375	-4.26814	4.73866e-05	0.000955387	1.79227
RGS19	-0.268587	7.20144	-4.26638	4.77004e-05	0.000957583	1.78615
BAG1	0.173586	8.8292	4.26555	4.78475e-05	0.000957583	1.78329
CRLF3	-0.371825	7.9715	-4.26545	4.78668e-05	0.000957583	1.78291
STK17A	-0.27568	5.9278	-4.26517	4.79165e-05	0.000957583	1.78195
HNF4A	0.217749	5.89078	4.26497	4.79522e-05	0.000957583	1.78126
RHOBTB2	0.312223	7.35665	4.26432	4.80697e-05	0.000958103	1.77899
AGXT	0.634309	6.4321	4.26054	4.87543e-05	0.000969418	1.76587
NUCB1	0.282847	8.94457	4.26016	4.88223e-05	0.000969418	1.76458
ELF4	-0.231552	6.85237	-4.25955	4.89347e-05	0.000969814	1.76245
TYRO3	0.374128	7.80566	4.25646	4.95034e-05	0.000977989	1.75173
PTPRN	0.12234	4.97862	4.2563	4.95338e-05	0.000977989	1.75116
CCL5	-0.591418	5.82505	-4.25453	4.98623e-05	0.000982625	1.74503
SLC27A3	-0.319375	7.3808	-4.25174	5.03841e-05	0.000989646	1.73537
IKZF1	-0.1271	4.85053	-4.25162	5.04074e-05	0.000989646	1.73494
GABARAPL1	0.342009	8.21006	4.24995	5.07237e-05	0.000993995	1.72914
CALCOCO1	0.264914	8.13343	4.24836	5.10242e-05	0.000997226	1.72366
INPP5D	-0.191963	6.02629	-4.24808	5.10788e-05	0.000997226	1.72267
HHAT	-0.267804	6.23626	-4.24655	5.13718e-05	0.00100108	1.71737
RGS4	-0.419431	5.78702	-4.24414	5.1836e-05	0.00100794	1.70903
MT1X	0.687265	10.7652	4.24372	5.19162e-05	0.00100794	1.70759
PLP2	-0.467096	9.00865	-4.23606	5.34212e-05	0.00103525	1.68109
HIPK3	0.268555	5.41545	4.23431	5.37711e-05	0.0010401	1.67504
DHRS11	0.270527	6.45737	4.23345	5.39443e-05	0.0010401	1.67206
TRDC	-0.221106	5.23768	-4.23332	5.39694e-05	0.0010401	1.67163
GZMK	-0.669624	6.48125	-4.23093	5.44541e-05	0.00104359	1.66334
HLA-A	-0.28233	13.1052	-4.23023	5.45943e-05	0.00104359	1.66095
APOBEC3F	-0.228212	4.78484	-4.23017	5.46082e-05	0.00104359	1.66072
HSPG2	-0.161709	5.68537	-4.23016	5.461e-05	0.00104359	1.66069
NOL11	-0.222329	9.00695	-4.22997	5.46482e-05	0.00104359	1.66004
PSMB9	-0.544819	8.9307	-4.2267	5.53172e-05	0.00105399	1.64876
YARS2	-0.257657	7.45392	-4.22633	5.53937e-05	0.00105399	1.64748
FKBP11	-0.473141	7.95302	-4.22522	5.56227e-05	0.00105543	1.64365
CA10	0.541643	6.60583	4.22499	5.56709e-05	0.00105543	1.64285
RBM4B	-0.199825	7.80584	-4.22103	5.64977e-05	0.00106806	1.62918
SPON1	-0.349232	5.58147	-4.22083	5.65409e-05	0.00106806	1.62847
NOX1	0.0875629	5.26813	4.21882	5.69632e-05	0.00107411	1.62158
TNF	-0.205087	5.76073	-4.21746	5.72522e-05	0.00107762	1.61689
OSBPL1A	0.252249	8.14323	4.21551	5.76698e-05	0.00108306	1.61015
COPB1	-0.14669	10.5257	-4.21514	5.77482e-05	0.00108306	1.60889
XPNPEP1	-0.155716	8.72059	-4.21426	5.79386e-05	0.00108469	1.60584
SEC61G	-0.206929	9.74514	-4.21305	5.81988e-05	0.00108762	1.60169
DOK5	-0.390097	7.42471	-4.21251	5.83156e-05	0.00108787	1.59983
XPO7	0.228336	7.57739	4.21112	5.86187e-05	0.00109158	1.59502
GUSB	-0.19703	10.2002	-4.21018	5.88233e-05	0.00109345	1.59179
MID1	-0.345194	6.79648	-4.20225	6.05804e-05	0.00112411	1.56452
BNIP3L	0.216164	9.80753	4.20075	6.09206e-05	0.00112843	1.55933
WASL	0.170055	5.99479	4.19609	6.19823e-05	0.00114607	1.54332
ZMAT3	-0.215987	6.79478	-4.1949	6.22557e-05	0.00114854	1.53924
KLK7	0.51187	7.84364	4.19456	6.23348e-05	0.00114854	1.53807
RASGRP1	-0.508359	5.90766	-4.19276	6.27515e-05	0.00115419	1.53189
ZNF468	-0.251469	5.72303	-4.19192	6.29481e-05	0.00115428	1.52899
FSCN1	-0.203905	6.22055	-4.19179	6.2977e-05	0.00115428	1.52857
CEL	0.369318	5.35239	4.189	6.36314e-05	0.0011642	1.51899
KANK1	0.277851	9.76666	4.18854	6.37401e-05	0.0011642	1.51741
GJA8	0.178845	5.84382	4.18742	6.40062e-05	0.00116692	1.51355
MNS1	-0.487797	5.79522	-4.18656	6.42089e-05	0.00116692	1.51062
CSF1R	-0.531199	7.49567	-4.1864	6.4247e-05	0.00116692	1.51007
SHC1	-0.187237	8.02478	-4.1855	6.44625e-05	0.00116692	1.50697
SOAT1	-0.237764	5.68378	-4.18524	6.45241e-05	0.00116692	1.50609
RNF186	0.677076	8.38945	4.1851	6.45566e-05	0.00116692	1.50562
PEBP1	0.184534	11.4801	4.18324	6.50048e-05	0.00116845	1.49921
CPA3	-1.01594	6.38113	-4.18323	6.50062e-05	0.00116845	1.49919
CASP6	-0.224892	6.87166	-4.18306	6.50477e-05	0.00116845	1.4986
ST8SIA4	-0.169807	4.39411	-4.18289	6.50874e-05	0.00116845	1.49803
HOMER3	-0.266871	6.88339	-4.18073	6.56098e-05	0.00117475	1.49063
NMT2	-0.292872	6.86463	-4.18052	6.56621e-05	0.00117475	1.48989
LRRC59	-0.180765	9.64974	-4.17676	6.65814e-05	0.00118916	1.47701
FBXO17	0.345502	8.10003	4.17391	6.72868e-05	0.00119972	1.46725
LRRC2	0.448456	6.40769	4.17218	6.77172e-05	0.00120534	1.46135
AKR1B1	-0.319326	10.4254	-4.17168	6.78421e-05	0.00120552	1.45964
APOC3	0.692382	6.0263	4.17081	6.8061e-05	0.00120736	1.45666
ARL6IP5	-0.33385	9.84776	-4.16907	6.8499e-05	0.00121308	1.45072
CLEC4A	-0.322858	5.13293	-4.16782	6.88181e-05	0.00121668	1.44641
LPCAT1	-0.427288	7.85958	-4.16592	6.93024e-05	0.00122318	1.43992
THBD	-0.388862	6.59302	-4.16522	6.94801e-05	0.00122425	1.43755
CD2	-0.507099	6.48204	-4.16411	6.9765e-05	0.00122581	1.43376
LETMD1	0.168002	8.99333	4.16397	6.98023e-05	0.00122581	1.43326
ANKRD46	0.334038	8.93923	4.1628	7.0104e-05	0.00122798	1.42927
CDA	0.413423	6.08104	4.16253	7.01747e-05	0.00122798	1.42833
TP53I3	-0.279573	8.67813	-4.16206	7.02972e-05	0.00122798	1.42672
IFI30	-0.426108	10.2357	-4.16168	7.03945e-05	0.00122798	1.42544
SLC37A1	-0.169441	5.86259	-4.15657	7.17341e-05	0.00124927	1.40799
CLDN1	-0.42555	5.978	-4.15601	7.18818e-05	0.00124965	1.40608
MRAS	-0.234143	6.74794	-4.15559	7.19941e-05	0.00124965	1.40464
LNPEP	-0.166098	4.69492	-4.15444	7.22996e-05	0.00125287	1.40071
DACT1	-0.4935	5.54461	-4.15222	7.28925e-05	0.00126106	1.39315
IRF7	-0.416554	6.67454	-4.15013	7.34571e-05	0.00126684	1.38601
YWHAH	-0.415757	8.15962	-4.15009	7.34681e-05	0.00126684	1.38587
MTSS1	0.132997	6.79164	4.14962	7.35952e-05	0.00126695	1.38427
TGFBR3	0.522876	9.7898	4.1448	7.49141e-05	0.001285	1.36783
CD14	-0.624178	8.25183	-4.14453	7.49874e-05	0.001285	1.36692
SYDE1	0.176892	6.95672	4.14431	7.50491e-05	0.001285	1.36616
LMX1B	0.191544	5.47861	4.144	7.51341e-05	0.001285	1.36512
TDO2	-0.38036	4.68987	-4.14289	7.54405e-05	0.00128814	1.36135
MYOZ1	0.354993	7.32438	4.14203	7.56801e-05	0.00129013	1.35841
HCRTR1	0.11177	3.98698	4.14029	7.61657e-05	0.00129501	1.35249
PARP8	-0.257446	7.01079	-4.14012	7.62133e-05	0.00129501	1.35191
TMEM50A	-0.181573	9.90903	-4.13807	7.67914e-05	0.00130272	1.34492
CYP4F12	0.330285	6.58804	4.13456	7.77881e-05	0.0013175	1.33298
FN1	-0.531904	7.38005	-4.13405	7.79345e-05	0.00131785	1.33124
RGS13	-0.132852	3.72988	-4.1336	7.80643e-05	0.00131792	1.3297
CYP3A4	0.293385	6.53327	4.13302	7.82285e-05	0.00131846	1.32776
SCN2B	0.158165	5.23963	4.1322	7.84655e-05	0.00131846	1.32496
GRHPR	0.249736	10.4588	4.13202	7.85172e-05	0.00131846	1.32435
DNAJA1	-0.225987	10.4487	-4.13174	7.85997e-05	0.00131846	1.32338
NOS1AP	0.218296	6.33418	4.12986	7.91442e-05	0.00132535	1.31699
A2M	-0.470446	11.2726	-4.12945	7.92631e-05	0.00132535	1.3156
CXXC4	0.167906	4.93918	4.1288	7.94524e-05	0.0013264	1.31339
TPD52	0.22714	8.13541	4.12326	8.10844e-05	0.00135149	1.29458
YEATS2	-0.187672	6.69274	-4.1226	8.12801e-05	0.0013526	1.29235
CCNE2	-0.130697	4.11067	-4.1218	8.15206e-05	0.00135446	1.28962
COL3A1	-0.986526	9.06642	-4.11858	8.24876e-05	0.00136835	1.27871
SNX27	0.177651	7.29748	4.11743	8.28359e-05	0.00137196	1.27481
CYFIP1	-0.209999	10.9425	-4.11633	8.31721e-05	0.00137536	1.27106
CORO1C	-0.348176	9.08619	-4.11588	8.33084e-05	0.00137544	1.26955
MPZL2	-0.250147	5.29868	-4.11077	8.48843e-05	0.00139823	1.25221
GPR18	-0.465154	4.64217	-4.11054	8.49551e-05	0.00139823	1.25144
HLA-DMA	-0.488874	9.55883	-4.10886	8.54783e-05	0.00140365	1.24576
MICAL1	-0.305123	5.98018	-4.10863	8.55523e-05	0.00140365	1.24496
CCT4	-0.133493	11.0349	-4.10725	8.59856e-05	0.00140855	1.24029
XPNPEP2	0.731878	8.54173	4.10663	8.61785e-05	0.00140872	1.23821
SLC22A8	0.734499	8.90516	4.10636	8.62646e-05	0.00140872	1.23729
PTPRE	-0.391415	6.65146	-4.10033	8.81903e-05	0.00143793	1.21687
RBP1	-0.375792	7.02438	-4.09911	8.85849e-05	0.00144016	1.21274
ZNF22	-0.141512	8.52763	-4.09882	8.86771e-05	0.00144016	1.21178
AMBN	0.172691	4.92748	4.09863	8.87393e-05	0.00144016	1.21113
TLR5	-0.304845	5.80593	-4.09752	8.90993e-05	0.00144377	1.20739
STK16	0.226765	6.7972	4.09663	8.93904e-05	0.00144625	1.20437
PPP2R1B	0.216322	6.7358	4.09436	9.01348e-05	0.00145605	1.1967
TMEM127	-0.146759	8.55725	-4.09223	9.08381e-05	0.00146515	1.18951
LRRTM2	0.157375	4.44055	4.09067	9.13569e-05	0.00147125	1.18425
CYP2B6	0.336142	5.68089	4.08648	9.27668e-05	0.00149167	1.17009
FCER1A	-0.827418	5.14623	-4.08151	9.44641e-05	0.00151663	1.15332
SLC16A6	-0.218432	5.03056	-4.08107	9.46155e-05	0.00151674	1.15184
CACNA1I	0.130675	5.3444	4.07899	9.53358e-05	0.00152596	1.14483
LILRB2	-0.305826	5.3871	-4.07725	9.59414e-05	0.00153163	1.13898
MLLT11	-0.378913	7.11681	-4.07714	9.59822e-05	0.00153163	1.13858
NXN	-0.289948	8.68267	-4.07644	9.62256e-05	0.00153195	1.13624
SUV39H1	0.159246	6.55941	4.07624	9.62951e-05	0.00153195	1.13557
SLC22A5	0.345325	8.85211	4.07158	9.79453e-05	0.00155561	1.11987
PKP2	0.217028	5.09522	4.07098	9.81584e-05	0.00155561	1.11786
SPATS2	-0.185863	5.72016	-4.07079	9.82275e-05	0.00155561	1.11721
P4HA1	0.392774	8.78283	4.07016	9.84521e-05	0.00155667	1.1151
CAP1	-0.209833	11.0699	-4.06977	9.85914e-05	0.00155667	1.11379
STMN3	-0.201979	5.09086	-4.06667	9.97108e-05	0.00156782	1.10336
CD86	-0.224422	4.98998	-4.06646	9.97868e-05	0.00156782	1.10265
ATP13A1	-0.15994	7.29979	-4.06604	9.99415e-05	0.00156782	1.10122
MICALL2	-0.390402	6.55771	-4.06595	9.99715e-05	0.00156782	1.10094
DLST	0.271813	8.33233	4.06575	0.000100045	0.00156782	1.10026
TACSTD2	-0.492829	7.64274	-4.06497	0.000100331	0.00156996	1.09763
ANXA4	-0.33037	10.9815	-4.06103	0.000101777	0.0015902	1.08441
PDIA4	-0.22928	8.30778	-4.05907	0.000102504	0.00159919	1.07782
GTPBP1	0.145195	6.48196	4.05701	0.000103276	0.00160883	1.0709
COL6A3	-1.026	7.34501	-4.0563	0.000103543	0.00161061	1.0685
AGR2	-0.665419	5.75501	-4.05342	0.000104632	0.00162414	1.05883
CLEC10A	-0.518294	5.51279	-4.05318	0.000104723	0.00162414	1.05803
PRDM14	0.20565	6.0271	4.05175	0.000105267	0.00163016	1.05325
IFNGR2	-0.237067	9.07381	-4.05117	0.000105491	0.00163122	1.05128
PDCD10	-0.16227	10.4218	-4.04933	0.000106196	0.0016397	1.04513
OSGIN2	0.198206	5.83815	4.04867	0.000106453	0.00164126	1.04289
NUP88	-0.187309	7.60274	-4.04679	0.000107181	0.00164935	1.0366
LONRF3	0.276342	6.02959	4.0465	0.000107292	0.00164935	1.03564
MYO1F	-0.403404	6.97832	-4.0396	0.000110011	0.00168866	1.01253
TSPAN13	-0.554246	8.81121	-4.03843	0.000110481	0.00169095	1.00858
AHR	-0.294949	7.34955	-4.03842	0.000110483	0.00169095	1.00857
SLC39A14	0.258773	8.85139	4.03685	0.000111114	0.00169225	1.00331
LRTM1	0.0705785	4.13425	4.03644	0.000111279	0.00169225	1.00194
KDM4B	0.138355	6.66456	4.0364	0.000111295	0.00169225	1.0018
C1S	-0.689267	9.43712	-4.03636	0.00011131	0.00169225	1.00168
TNFRSF12A	-0.585159	8.76895	-4.0362	0.000111375	0.00169225	1.00114
APOBEC3G	-0.403212	7.06102	-4.0358	0.000111536	0.00169225	0.999809
INPP5J	0.250721	6.82495	4.03391	0.000112304	0.00170144	0.993469
FRY	0.406362	6.78606	4.03216	0.000113016	0.00170919	0.987637
SLC25A1	0.261676	8.79665	4.03171	0.000113202	0.00170919	0.986116
RORC	0.356718	7.16255	4.03146	0.000113305	0.00170919	0.985276
ECT2	-0.334213	4.98795	-4.03098	0.000113501	0.0017097	0.983675
COL5A2	-0.499751	5.68125	-4.02939	0.000114155	0.00171708	0.97837
SERPINA6	0.660785	7.84491	4.02744	0.000114965	0.00172678	0.971845
KBTBD11	0.503595	8.28158	4.02694	0.000115174	0.00172745	0.970165
P4HB	-0.205747	10.7537	-4.02595	0.000115586	0.00172984	0.96687
AKAP1	0.126913	7.46023	4.02576	0.000115664	0.00172984	0.966247
SYTL2	-0.297592	5.59969	-4.02485	0.000116047	0.00173311	0.96319
EZH2	-0.318632	4.60328	-4.02374	0.000116513	0.00173546	0.959495
TRMT1	-0.187774	6.06069	-4.02368	0.000116536	0.00173546	0.959306
BTNL2	0.151769	4.94731	4.02326	0.000116713	0.00173564	0.957905
CAPN9	0.115688	4.96734	4.02255	0.000117015	0.00173766	0.955519
CAV3	0.210022	6.72336	4.01796	0.000118973	0.00176423	0.9402
CACNB3	-0.154125	6.63692	-4.0174	0.000119215	0.00176532	0.938326
HLA-DRA	-0.59191	10.793	-4.01598	0.000119826	0.00177186	0.933606
ARSJ	-0.244233	5.64238	-4.01124	0.000121894	0.00179991	0.917809
ARL2	0.17265	9.39355	4.00948	0.000122671	0.00180883	0.911942
CNOT2	-0.136606	8.58665	-4.00906	0.000122859	0.00180906	0.910529
TP53TG5	0.224463	5.94948	4.00807	0.000123296	0.00181172	0.907246
CHODL	-0.549908	6.90566	-4.00769	0.000123467	0.00181172	0.905972
PER3	0.267617	6.95049	4.00721	0.00012368	0.00181172	0.904375
ATAD2B	-0.219773	5.83023	-4.00676	0.000123882	0.00181172	0.902869
TM4SF1	-0.392768	8.57171	-4.00616	0.00012415	0.00181172	0.900881
SOX9	-0.583314	6.62747	-4.00616	0.00012415	0.00181172	0.900878
WEE1	0.196205	7.10424	4.00563	0.000124385	0.00181172	0.899132
BIRC2	-0.149969	10.122	-4.00524	0.000124563	0.00181172	0.897811
REG1A	-0.814229	5.72829	-4.00517	0.000124594	0.00181172	0.897579
LAMC2	-0.141209	5.35339	-4.00206	0.000125999	0.0018296	0.887233
FGL2	-0.52117	9.41707	-4.00114	0.000126416	0.00183313	0.884179
PNMA3	0.180415	5.8935	4.00023	0.000126832	0.00183661	0.88115
TNNC1	0.677029	6.19605	3.9996	0.000127119	0.00183823	0.879062
RLN2	-0.200988	4.48512	-3.99544	0.00012904	0.00185757	0.865224
ALAS1	-0.205434	8.31995	-3.99537	0.000129072	0.00185757	0.864992
EXT1	-0.242707	8.14119	-3.99517	0.000129161	0.00185757	0.864357
ABHD8	0.129349	5.43602	3.99504	0.000129222	0.00185757	0.863924
TMPRSS3	-0.213781	5.0265	-3.99478	0.000129343	0.00185757	0.86306
AGPAT4	-0.166611	5.88498	-3.99347	0.000129958	0.00186385	0.858682
NFKBIA	0.347658	9.94036	3.9909	0.000131165	0.0018786	0.850149
NR4A2	0.589207	4.91629	3.98862	0.000132244	0.00189147	0.84259
ITGAM	-0.51761	5.95828	-3.98703	0.000133002	0.00189972	0.837317
C1QB	-0.950497	7.0132	-3.98456	0.000134188	0.00191174	0.829122
TRIM10	0.104983	5.52435	3.98414	0.000134393	0.00191174	0.827717
FARP1	-0.186094	9.28837	-3.98381	0.000134551	0.00191174	0.826629
HSBP1	-0.163725	10.2651	-3.98348	0.000134709	0.00191174	0.825548
TOX	-0.199187	4.35632	-3.98339	0.000134756	0.00191174	0.82523
CACNB2	0.315617	6.30071	3.98171	0.00013557	0.00191816	0.819671
NOP10	-0.154883	10.4197	-3.9817	0.000135574	0.00191816	0.819647
NEFM	-0.276703	4.89726	-3.98008	0.000136366	0.00192677	0.814271
GBP2	-0.476208	7.02497	-3.97889	0.000136949	0.0019324	0.810333
SPOCK1	0.466452	9.9959	3.97826	0.000137261	0.0019342	0.808237
SYNC	-0.283333	5.11659	-3.97684	0.00013796	0.00194145	0.803547
GLRB	-0.267925	4.76378	-3.97599	0.000138383	0.00194385	0.800726
ALDH3B1	0.215615	7.33539	3.97575	0.000138502	0.00194385	0.799933
TRPV1	0.176155	5.49561	3.97306	0.000139844	0.00195912	0.791035
LAPTM4B	-0.27269	10.5627	-3.97282	0.000139964	0.00195912	0.790249
SPTB	0.222384	6.49027	3.97232	0.00014022	0.00195963	0.788564
SLC26A6	0.265753	5.95371	3.97185	0.000140454	0.00195963	0.787023
IRF1	-0.352324	7.60597	-3.97164	0.000140561	0.00195963	0.786323
INTS8	-0.235671	8.32388	-3.97071	0.000141027	0.00196352	0.783267
CCL1	0.156462	4.92527	3.96952	0.000141632	0.00196932	0.77932
CASP8	-0.170356	6.0855	-3.9671	0.000142865	0.00198384	0.771324
SEC22A	-0.173902	5.7958	-3.96636	0.000143245	0.00198649	0.768874
FAM110B	-0.316262	6.60735	-3.96592	0.000143475	0.00198704	0.767399
SLC17A5	0.327216	8.59692	3.96504	0.000143923	0.00199062	0.764519
CPE	-0.522717	6.51569	-3.96036	0.000146359	0.00202165	0.749041
PFKFB3	-0.465756	8.43234	-3.95893	0.000147108	0.00202929	0.744332
PKLR	0.335243	6.32546	3.95857	0.0001473	0.00202929	0.743136
SLC6A2	0.203832	4.91259	3.95604	0.000148638	0.00204503	0.734798
PPM1A	0.155834	7.01917	3.95414	0.000149652	0.0020558	0.728523
GAMT	0.247857	7.56121	3.95384	0.000149812	0.0020558	0.727539
ASB9	0.437465	6.83311	3.95206	0.000150773	0.00206384	0.721644
BCAT1	-0.220839	4.6838	-3.95202	0.000150792	0.00206384	0.721531
RNASE6	-0.784412	6.97632	-3.94992	0.000151931	0.00207094	0.71459
AMMECR1	-0.281887	6.3988	-3.94967	0.000152062	0.00207094	0.713797
PCYOX1	0.355345	7.94514	3.94953	0.00015214	0.00207094	0.713321
F3	0.524809	7.83836	3.94895	0.000152454	0.00207094	0.711424
PLA2G4A	-0.5131	5.18517	-3.9489	0.000152486	0.00207094	0.711232
TRAPPC9	0.131037	7.14978	3.94888	0.000152496	0.00207094	0.711171
COL16A1	-0.434523	5.70592	-3.94752	0.000153235	0.00207829	0.706712
PAFAH1B3	-0.235686	7.42419	-3.94706	0.000153488	0.00207903	0.705192
GLRX2	-0.198556	7.89722	-3.94478	0.000154745	0.00209331	0.697673
IGSF6	-0.42418	4.52717	-3.94443	0.000154941	0.00209331	0.696504
RRAGD	0.279152	8.53316	3.9437	0.000155341	0.00209601	0.694127
FZD1	-0.222929	6.57729	-3.94309	0.00015568	0.00209788	0.692121
TAPBPL	-0.275986	7.24356	-3.94049	0.000157134	0.00211339	0.683551
HLX	-0.339912	6.43171	-3.94031	0.000157234	0.00211339	0.682963
SLC4A5	0.0907341	4.42808	3.93967	0.000157593	0.0021155	0.680863
NAT10	-0.145837	8.00959	-3.93786	0.000158613	0.00212647	0.674916
TPD52L1	-0.38628	7.65644	-3.93497	0.00016026	0.00214581	0.665394
ZNF189	0.319474	8.31808	3.93168	0.00016215	0.00216608	0.654589
GALNT1	-0.341593	8.33931	-3.93162	0.000162187	0.00216608	0.654379
PTPRT	0.212809	5.64	3.93014	0.000163044	0.00216941	0.649522
RPP40	-0.206453	7.03407	-3.92999	0.000163128	0.00216941	0.649051
SULT2B1	0.158696	6.11936	3.92982	0.000163231	0.00216941	0.64847
SAMD4B	0.165162	6.39047	3.92976	0.000163265	0.00216941	0.648278
LYPD1	-0.523285	5.90465	-3.92896	0.000163727	0.00217281	0.645668
IRAK1	-0.214365	9.18613	-3.92772	0.000164457	0.00217506	0.64157
CCNB1IP1	0.236504	9.01947	3.92768	0.000164481	0.00217506	0.641438
DCTPP1	-0.166687	9.30269	-3.92761	0.000164519	0.00217506	0.641223
ABCC10	-0.208329	7.42051	-3.92629	0.000165297	0.00218258	0.636879
RPGRIP1L	-0.192656	4.5852	-3.92531	0.000165873	0.00218744	0.633671
TMEM184B	-0.174006	7.85735	-3.92469	0.000166239	0.00218951	0.631642
PPT1	-0.197687	10.7024	-3.92338	0.000167018	0.00219701	0.627332
INE1	0.148727	6.12351	3.92124	0.000168293	0.002211	0.620329
ACTA2	-0.658174	10.0876	-3.91901	0.000169632	0.00222582	0.613022
NPAS3	0.225217	5.55298	3.91522	0.000171934	0.00225319	0.600609
KCNH6	0.234818	4.87292	3.91403	0.000172668	0.00225999	0.596682
IK	-0.160343	9.44973	-3.91327	0.000173134	0.00226125	0.5942
KLK6	0.435965	8.37461	3.91316	0.000173201	0.00226125	0.593842
ABCC6	0.377773	5.92494	3.91246	0.00017363	0.00226125	0.591565
SCN7A	0.154319	4.2351	3.91245	0.000173636	0.00226125	0.591534
GK	0.445701	8.26807	3.91212	0.000173843	0.00226125	0.590437
THG1L	-0.224562	6.46738	-3.9114	0.000174285	0.00226129	0.588095
PKP4	0.283137	8.09541	3.91135	0.000174318	0.00226129	0.58792
FIG4	-0.134144	8.72727	-3.91107	0.000174493	0.00226129	0.586997
VSIG4	-0.679968	7.28219	-3.91059	0.000174787	0.00226231	0.585446
USP3	-0.219997	8.581	-3.90996	0.00017518	0.00226459	0.583379
SERPINH1	-0.324006	8.6766	-3.90824	0.000176252	0.00227565	0.577759
ALB	1.38517	8.03668	3.90736	0.000176804	0.00227997	0.574879
KLK13	0.139734	5.36302	3.90215	0.000180108	0.00231972	0.557827
SH3BGRL3	-0.298396	8.83413	-3.89946	0.000181836	0.0023391	0.549035
HTR4	0.0992255	5.21819	3.89778	0.000182923	0.00234762	0.543547
MAP1LC3C	-0.184543	4.70172	-3.89774	0.000182946	0.00234762	0.543429
NRCAM	-0.226668	5.99955	-3.89584	0.000184181	0.00236058	0.537234
ARHGAP26	-0.11402	5.07371	-3.89538	0.000184484	0.00236158	0.535719
DYNLT1	-0.162095	11.352	-3.88902	0.000188687	0.00241243	0.514979
KDELR3	-0.376341	7.57417	-3.88843	0.000189084	0.00241456	0.513047
KDM5B	-0.195615	7.68853	-3.88622	0.000190564	0.0024305	0.505866
GIT2	-0.113087	5.7508	-3.88531	0.000191178	0.00243538	0.502903
CRADD	0.219747	8.01788	3.88473	0.000191576	0.00243747	0.500993
RPS3	-0.200534	12.596	-3.88374	0.000192245	0.00244252	0.49778
AMT	0.330456	8.81125	3.88325	0.000192583	0.00244252	0.496167
TLR7	-0.24493	4.42099	-3.88312	0.000192671	0.00244252	0.495744
FTCD	0.617656	8.33465	3.88251	0.000193087	0.00244484	0.493759
NOL8	-0.169881	7.62371	-3.88186	0.000193528	0.00244747	0.491658
FOXO4	0.225813	6.02306	3.87956	0.000195113	0.00246143	0.484153
CHST15	-0.401089	7.30576	-3.87925	0.000195324	0.00246143	0.483155
BTG2	0.31445	7.61446	3.87856	0.0001958	0.00246143	0.480915
TMEM53	0.180923	7.89512	3.8784	0.000195911	0.00246143	0.480396
CST6	-0.414772	4.90847	-3.87832	0.000195965	0.00246143	0.480141
ABCC3	-0.389446	6.97295	-3.87814	0.000196094	0.00246143	0.479536
IDI1	0.197622	9.41986	3.87762	0.00019645	0.00246143	0.477867
HIF3A	0.141499	5.37902	3.87754	0.00019651	0.00246143	0.477583
HPD	0.85516	10.0133	3.87713	0.000196791	0.002462	0.476268
C12orf4	-0.18281	5.97598	-3.87616	0.000197466	0.0024675	0.473116
SLC1A5	0.244144	7.07684	3.87538	0.000198014	0.0024714	0.470568
SDF2L1	-0.239148	8.46576	-3.875	0.000198281	0.0024718	0.469325
DKK3	-0.526414	6.97706	-3.87269	0.000199904	0.00248837	0.461826
FAM3A	0.182466	7.81182	3.87243	0.000200085	0.00248837	0.460991
HSD17B14	0.396205	7.71098	3.87086	0.000201202	0.00249929	0.455867
RERE	0.107312	6.00981	3.8685	0.000202885	0.00251722	0.448201
LXN	-0.306142	8.46293	-3.86743	0.000203651	0.00252373	0.444736
SLC25A28	0.1807	7.67015	3.86418	0.000205998	0.00254981	0.43419
BTK	-0.232344	5.95253	-3.86356	0.000206446	0.00255233	0.432193
IGFBP6	-0.658439	8.08331	-3.8618	0.000207733	0.00256522	0.426475
PVRIG	-0.360831	6.06047	-3.86136	0.000208053	0.00256615	0.425057
SFT2D2	-0.212158	7.07525	-3.86088	0.00020841	0.00256673	0.42348
GNMT	0.199967	5.07345	3.86055	0.000208655	0.00256673	0.4224
PRL	0.159879	5.14289	3.8603	0.000208835	0.00256673	0.421607
GYPC	-0.310915	8.4665	-3.85858	0.000210103	0.00257874	0.416036
APOBEC3B	-0.48911	4.79659	-3.85831	0.000210303	0.00257874	0.41516
POLR2C	0.121426	9.41603	3.85699	0.000211282	0.00258772	0.410887
CDKN2B	-0.142939	4.15065	-3.85478	0.000212937	0.00260494	0.403712
IL10RB	-0.258265	6.48158	-3.85296	0.000214307	0.00261864	0.397812
HCLS1	-0.617917	7.91064	-3.85203	0.000215005	0.00262141	0.394822
HTATIP2	-0.190934	8.29007	-3.852	0.000215034	0.00262141	0.394697
BPHL	0.436901	8.42475	3.84959	0.000216859	0.00264059	0.386925
HERC3	0.11614	5.58284	3.84909	0.000217248	0.00264226	0.385276
WSCD1	-0.134947	6.08896	-3.84625	0.000219422	0.00266561	0.376115
C6orf15	0.227244	6.82878	3.84423	0.000220986	0.0026815	0.369586
CRYBA1	0.102683	3.85112	3.84379	0.000221331	0.00268259	0.368148
CDC123	-0.149728	9.48746	-3.84309	0.000221879	0.00268612	0.365876
BAZ1A	-0.253963	5.38982	-3.84218	0.00022259	0.00268908	0.362931
FUT4	-0.200277	6.12768	-3.84212	0.000222637	0.00268908	0.36274
NOL3	0.25442	7.12468	3.83971	0.000224527	0.00270854	0.354966
HSPA12A	0.305375	9.18868	3.83941	0.000224764	0.00270854	0.353993
HKDC1	-0.222812	5.05525	-3.83893	0.000225141	0.00270997	0.352453
TUB	0.148501	6.53807	3.83794	0.000225925	0.00271628	0.349259
ALDH1A3	-0.401672	5.88308	-3.83682	0.000226819	0.0027239	0.345628
NKG7	-0.363145	5.46062	-3.83592	0.000227539	0.00272824	0.34271
ESYT1	-0.266242	9.06502	-3.83571	0.000227701	0.00272824	0.342059
PECAM1	-0.337964	8.59159	-3.83445	0.000228715	0.00273152	0.337972
RAD23A	0.169274	8.69611	3.83438	0.000228768	0.00273152	0.337757
BDNF	-0.23867	4.60894	-3.83433	0.000228806	0.00273152	0.337605
HUWE1	0.102042	6.78824	3.83407	0.000229016	0.00273152	0.336762
PAK2	-0.162602	7.54424	-3.83293	0.000229937	0.00273531	0.333072
CD177	0.210327	6.16778	3.83287	0.000229984	0.00273531	0.332883
LOXL2	-0.160837	5.63201	-3.83271	0.000230116	0.00273531	0.332356
KCNJ9	0.100467	5.13798	3.83158	0.000231024	0.0027422	0.328737
PIK3C2B	-0.235863	8.47606	-3.83134	0.00023122	0.0027422	0.327959
PTPRK	-0.25946	9.70916	-3.83039	0.000231992	0.00274752	0.324893
LUM	-0.971446	8.56963	-3.83015	0.000232192	0.00274752	0.324099
PRODH2	0.648986	10.429	3.82889	0.000233215	0.00275652	0.320057
EDF1	-0.156235	9.98168	-3.8261	0.000235513	0.00278054	0.311043
CDR2L	-0.203743	6.39586	-3.82571	0.000235833	0.00278118	0.309797
TUBB6	-0.410394	8.84706	-3.82524	0.00023622	0.00278262	0.30829
GRN	-0.176262	9.82248	-3.8215	0.000239335	0.00281615	0.296246
IFI44	-0.553056	7.36843	-3.82072	0.000239989	0.00282068	0.293738
PLCG2	0.548303	9.68946	3.81952	0.000241005	0.00282425	0.289857
BCL2L1	0.134509	5.76619	3.81941	0.000241095	0.00282425	0.289513
NFIC	0.188744	6.88707	3.8194	0.000241101	0.00282425	0.289488
PRPSAP2	0.171831	8.2649	3.8176	0.000242627	0.00283492	0.28369
EAF2	0.427125	7.55797	3.81755	0.000242666	0.00283492	0.283541
CAMK2B	0.101289	5.01497	3.81737	0.000242823	0.00283492	0.282947
PTTG1IP	-0.188511	11.9206	-3.81655	0.000243518	0.00283987	0.28032
RRM2	-0.517324	5.33054	-3.81616	0.000243855	0.00284064	0.27905
NDRG1	0.224757	11.7967	3.81438	0.000245377	0.0028552	0.273331
PRC1	-0.372518	5.80353	-3.81288	0.000246664	0.00286699	0.268525
FGF7	-0.365544	4.55679	-3.81162	0.00024776	0.00287654	0.264451
GALNT7	-0.504351	7.16635	-3.81045	0.00024877	0.00288261	0.260714
SERPINE2	-0.673723	9.61351	-3.81038	0.000248832	0.00288261	0.260482
TERT	0.144095	5.31546	3.80947	0.000249624	0.00288859	0.257562
AFM	0.820041	7.26396	3.80542	0.00025318	0.00292303	0.244566
NVL	-0.132918	6.64167	-3.80494	0.000253608	0.00292303	0.243016
ALPL	0.327822	5.48246	3.80479	0.000253746	0.00292303	0.242514
UCHL1	-0.492125	9.63938	-3.80455	0.000253959	0.00292303	0.241745
RNASE1	-0.460702	10.8153	-3.80428	0.000254192	0.00292303	0.240902
SAC3D1	-0.267298	6.39584	-3.80419	0.000254274	0.00292303	0.240606
AHCY	0.336161	9.74666	3.80386	0.000254563	0.00292315	0.239561
GSTM4	0.284501	6.23469	3.80259	0.000255699	0.00293298	0.23547
TM4SF5	0.356059	8.04289	3.79935	0.000258606	0.00296141	0.225083
CORO1A	-0.430357	6.3026	-3.79898	0.000258945	0.00296141	0.223883
OR1D2	0.187145	6.201	3.79889	0.000259025	0.00296141	0.223598
PEX5	0.185389	7.19722	3.79815	0.000259689	0.00296461	0.221244
SEZ6L	0.128658	5.81948	3.79795	0.00025987	0.00296461	0.220604
DDX47	-0.148201	10.2161	-3.7972	0.000260552	0.00296916	0.218196
MMD	-0.406108	8.01877	-3.79504	0.000262529	0.00298844	0.211255
OR2F1	0.116242	5.58086	3.79053	0.000266687	0.00303249	0.196819
SMPDL3A	0.406446	8.75089	3.78945	0.00026769	0.00304058	0.193374
YWHAB	-0.167368	10.2744	-3.78858	0.000268499	0.00304458	0.190599
FAM53C	-0.172985	7.8359	-3.78842	0.000268656	0.00304458	0.190064
XRCC5	-0.18353	10.1731	-3.7877	0.000269324	0.00304458	0.187783
DAP3	-0.13872	10.3659	-3.78753	0.000269491	0.00304458	0.187216
DENND2D	-0.371674	7.20672	-3.78752	0.000269493	0.00304458	0.187206
SEC23B	-0.12919	8.3578	-3.78711	0.000269883	0.0030457	0.185879
DPAGT1	-0.205958	7.88566	-3.78655	0.00027041	0.00304836	0.184088
HADH	0.349877	9.73523	3.7862	0.000270734	0.00304873	0.18299
SPOCK2	0.336807	8.7367	3.78447	0.000272369	0.00306386	0.177458
CPNE7	0.153711	5.83051	3.78341	0.000273379	0.00307193	0.174059
RASL11B	0.396667	9.03495	3.78152	0.000275184	0.00308889	0.168017
TFG	-0.116657	10.2649	-3.7807	0.000275968	0.00309438	0.165404
VEGFC	-0.406337	7.03886	-3.77926	0.000277356	0.00310419	0.160799
DNAI2	0.0842502	4.35145	3.77918	0.000277435	0.00310419	0.160536
PPARGC1A	0.36358	7.47037	3.77674	0.000279795	0.00312401	0.152757
MPDZ	0.290052	8.14426	3.77673	0.000279802	0.00312401	0.152736
INPP4B	-0.325969	4.78373	-3.77614	0.000280383	0.00312717	0.15083
KRT38	0.150162	5.33265	3.77514	0.000281354	0.00313466	0.147658
IFIH1	-0.346454	6.83072	-3.7743	0.000282182	0.00314055	0.144959
PCIF1	0.178526	7.24349	3.77258	0.00028387	0.00315598	0.139484
TCEA2	0.161699	7.09302	3.77153	0.00028491	0.00316066	0.136128
FGFBP1	0.205441	6.10137	3.77124	0.000285195	0.00316066	0.135207
TRAV8-3	0.225276	5.17719	3.77099	0.000285444	0.00316066	0.134408
THSD7A	0.426147	7.86958	3.77094	0.000285496	0.00316066	0.134239
PPEF1	0.15967	4.47944	3.77027	0.000286158	0.00316465	0.132113
TNC	-0.689099	7.83865	-3.76903	0.000287388	0.00317472	0.128176
PDE8A	0.190526	8.21235	3.76875	0.000287675	0.00317472	0.127261
ARSF	0.344584	7.39634	3.76673	0.000289698	0.00319368	0.120828
TM6SF1	-0.255211	5.6109	-3.76536	0.000291081	0.00320555	0.116458
PEX7	0.238741	7.42273	3.76439	0.000292064	0.00321235	0.113363
SLC9A2	0.158396	4.80851	3.76389	0.00029257	0.00321235	0.111774
SSTR2	0.172485	5.01278	3.76384	0.000292616	0.00321235	0.111628
ALDH1L1	0.599751	9.06417	3.76143	0.000295078	0.00323598	0.103941
PLAGL2	0.155084	6.23858	3.76089	0.000295624	0.00323858	0.102243
KIF20A	-0.312484	5.07502	-3.76021	0.000296323	0.00324285	0.100075
BEX4	0.197642	9.80488	3.75907	0.000297498	0.00325231	0.0964447
RAF1	0.135948	8.84763	3.75845	0.000298133	0.00325586	0.0944867
ARPC5	-0.276566	10.3533	-3.75779	0.000298821	0.00325998	0.0923719
CABYR	-0.122373	4.45074	-3.75723	0.0002994	0.0032629	0.0905956
RHOC	-0.26502	10.314	-3.75651	0.000300152	0.00326573	0.0882944
BAHCC1	0.118055	6.17256	3.75638	0.000300282	0.00326573	0.0878941
TAOK2	0.126553	6.05068	3.75559	0.000301109	0.00327132	0.0853726
GJD2	0.190518	6.12675	3.75483	0.000301901	0.00327345	0.0829627
RCBTB2	-0.180031	8.93551	-3.7548	0.000301929	0.00327345	0.082875
PHF14	-0.0861587	3.96368	-3.75424	0.000302517	0.00327452	0.0810905
PNPLA4	0.238718	8.15646	3.75411	0.000302653	0.00327452	0.0806783
R3HDM2	0.216139	8.16833	3.7477	0.000309443	0.00334454	0.0603209
ZNF385D	0.150903	4.44979	3.74659	0.000310636	0.00335296	0.0567907
TNS4	0.140487	5.94824	3.74638	0.000310862	0.00335296	0.0561237
CA5B	0.154866	6.14061	3.74442	0.000312974	0.00337227	0.0499132
CHMP4A	-0.149016	8.96201	-3.74403	0.0003134	0.0033734	0.0486632
EPB41L5	0.250601	7.07219	3.74274	0.000314798	0.00338496	0.0445824
FOXRED2	0.160617	5.82056	3.74224	0.000315346	0.00338739	0.0429846
HERC6	-0.408165	7.29005	-3.74027	0.000317494	0.00340697	0.0367585
TBXA2R	0.213375	6.71338	3.7384	0.000319553	0.00342556	0.0308289
CHEK1	-0.151431	4.27397	-3.73719	0.000320893	0.00343641	0.0269911
HOXB1	0.173772	6.12816	3.73668	0.00032146	0.00343896	0.0253725
TANK	-0.161232	6.67585	-3.73581	0.000322423	0.00344576	0.0226271
ZC3H7B	0.16628	7.15068	3.7336	0.000324896	0.00346707	0.0156218
EIF4E2	-0.183691	8.53461	-3.73337	0.000325151	0.00346707	0.0148999
HOXB2	-0.264482	9.28477	-3.73314	0.00032541	0.00346707	0.0141704
POSTN	-0.874241	8.74354	-3.73267	0.000325939	0.00346919	0.0126801
SMO	0.205699	6.88289	3.73136	0.000327415	0.00348136	0.00853763
RNASET2	-0.273327	9.3353	-3.72772	0.000331557	0.00352183	-0.00299045
SRPRB	-0.148855	9.52358	-3.72693	0.00033246	0.00352785	-0.00548485
CACNA2D3	-0.304515	5.07749	-3.72604	0.000333474	0.00353503	-0.00827805
STAU1	0.192442	11.0407	3.72479	0.000334917	0.00354674	-0.0122361
RASAL1	-0.166533	7.07483	-3.72423	0.000335566	0.00355002	-0.0140096
TRIM22	-0.549249	9.22782	-3.72321	0.000336754	0.003559	-0.0172501
E2F8	-0.131798	3.7752	-3.72241	0.000337682	0.00356259	-0.0197735
GRIK5	0.1505	6.02087	3.72233	0.000337773	0.00356259	-0.0200214
AGFG2	0.131999	5.78177	3.72137	0.000338887	0.00357075	-0.0230412
UPB1	0.675384	7.68522	3.71936	0.000341239	0.00359127	-0.0293807
LCP1	-0.45437	7.96435	-3.71888	0.000341803	0.00359127	-0.030894
CABP5	0.108848	4.59158	3.71877	0.000341939	0.00359127	-0.0312587
NPTXR	-0.169691	5.02751	-3.71854	0.000342205	0.00359127	-0.0319733
MT3	0.215504	5.10914	3.7178	0.000343082	0.00359687	-0.0343195
STX18	-0.139948	9.00343	-3.71725	0.000343729	0.00359698	-0.0360473
ACAA1	0.390622	9.68251	3.71694	0.0003441	0.00359698	-0.0370344
ABL1	-0.158994	8.67703	-3.71692	0.000344121	0.00359698	-0.0370919
AKAP8	0.109112	7.49622	3.71556	0.000345733	0.00361022	-0.0413744
WWC2	0.23079	6.98102	3.71522	0.000346138	0.00361086	-0.0424495
PROP1	0.159299	5.35731	3.71442	0.00034709	0.00361718	-0.0449651
CDC25A	0.0961796	5.24981	3.71402	0.00034757	0.00361766	-0.0462333
GORASP2	-0.109	9.19911	-3.71381	0.000347825	0.00361766	-0.0469052
CD3D	-0.546347	6.07284	-3.71287	0.000348956	0.00362576	-0.04988
IL1RAPL2	0.142318	5.49734	3.71258	0.000349296	0.00362576	-0.0507741
PSME1	-0.152665	11.0146	-3.712	0.000349992	0.00362939	-0.0525979
RFX5	-0.126294	8.05966	-3.71131	0.000350825	0.00363443	-0.0547763
NR4A3	0.257424	4.94048	3.70935	0.000353204	0.00365546	-0.06097
ASS1	0.456735	12.4293	3.70834	0.000354422	0.00366446	-0.0641274
COQ2	-0.210737	6.64047	-3.70803	0.000354804	0.00366479	-0.0651125
SSR2	-0.137801	10.4619	-3.7063	0.000356921	0.00368303	-0.0705652
PRLR	0.230844	5.01894	3.70551	0.000357887	0.00368937	-0.0730425
WIPF1	-0.189649	5.98207	-3.70406	0.000359681	0.00370422	-0.0776249
LRRC49	-0.184508	6.40228	-3.70341	0.000360479	0.0037064	-0.079657
BCL2L13	0.195187	8.0587	3.70331	0.0003606	0.0037064	-0.0799638
FSTL4	0.100623	5.08135	3.70299	0.000361006	0.00370694	-0.0809936
SLC12A6	0.326652	6.47521	3.70147	0.000362895	0.0037227	-0.085778
DCK	-0.325142	6.20054	-3.70042	0.000364207	0.0037325	-0.0890832
TBC1D15	0.211955	7.91008	3.69932	0.000365583	0.00374294	-0.0925385
ELF3	-0.522882	7.58535	-3.69835	0.000366801	0.00374884	-0.0955877
SAMHD1	-0.247052	6.59629	-3.69782	0.000367464	0.00374884	-0.0972406
DNAI1	0.15759	5.2562	3.69757	0.000367778	0.00374884	-0.0980239
CCT3	-0.152192	10.5562	-3.69745	0.000367925	0.00374884	-0.0983909
AQP6	0.17825	6.08571	3.69744	0.000367947	0.00374884	-0.0984447
CHN2	0.216817	6.29554	3.69619	0.00036953	0.00375794	-0.102379
ITPK1	0.124366	7.39951	3.69594	0.000369846	0.00375794	-0.103162
FGD6	-0.15498	4.9919	-3.69588	0.000369916	0.00375794	-0.103334
NUDT6	0.253215	6.5699	3.69509	0.000370921	0.00376451	-0.105821
ENY2	0.161917	9.56239	3.69466	0.000371474	0.00376647	-0.107186
TPPP3	0.436075	8.55708	3.69347	0.000372991	0.00377534	-0.110918
DLAT	0.192721	7.12244	3.69339	0.000373085	0.00377534	-0.111151
IRAK3	0.217421	4.95593	3.69312	0.000373429	0.00377534	-0.111994
GYG2	0.190997	5.46671	3.69182	0.000375108	0.00378866	-0.116103
SETD1B	-0.172639	9.53064	-3.68955	0.000378033	0.00381454	-0.123221
MT4	0.341114	9.48841	3.68906	0.000378662	0.00381721	-0.124743
MPP3	0.226515	6.43034	3.68731	0.000380945	0.00383653	-0.130249
KRT37	0.116248	4.83114	3.68575	0.000382983	0.00385335	-0.135136
GRPEL1	0.216558	8.82968	3.68512	0.000383808	0.00385795	-0.137107
SCNN1B	0.286378	6.36939	3.68419	0.000385038	0.00386661	-0.140038
IFNAR1	-0.161529	7.08192	-3.68367	0.000385716	0.00386971	-0.141649
NLGN4X	-0.276027	4.29597	-3.68273	0.000386961	0.00387849	-0.144599
EHBP1L1	-0.134508	5.60278	-3.68116	0.000389043	0.00389563	-0.149514
ALX3	0.111205	4.74994	3.67914	0.00039175	0.003919	-0.155865
PPARA	0.159024	5.36264	3.67806	0.000393189	0.00392529	-0.159223
ARHGAP29	-0.32712	10.2954	-3.67803	0.000393234	0.00392529	-0.159327
TMEM11	0.141399	7.76644	3.67783	0.000393503	0.00392529	-0.159952
RPS19	-0.208713	13.0928	-3.67573	0.000396341	0.00394984	-0.166533
FAM89B	-0.14802	8.03066	-3.6745	0.000398012	0.00396274	-0.170387
DPF1	0.157179	6.37804	3.67403	0.000398641	0.00396523	-0.171833
NFYA	-0.0867283	5.46591	-3.67359	0.000399239	0.00396742	-0.173206
KRT7	-0.631439	6.39064	-3.67229	0.000401027	0.00398141	-0.177296
C3AR1	-0.448938	6.95749	-3.6711	0.000402656	0.00399274	-0.181007
PIGR	-0.400292	7.96819	-3.6709	0.00040293	0.00399274	-0.181631
TMEM43	-0.175947	9.14326	-3.66972	0.00040456	0.0040051	-0.185326
EXOSC10	-0.251893	6.73912	-3.66882	0.000405805	0.00401058	-0.188141
ABCA3	-0.276931	7.01762	-3.66877	0.000405878	0.00401058	-0.188305
LY86	-0.437488	7.41544	-3.66791	0.000407059	0.00401846	-0.190965
SUPT6H	0.155893	7.06131	3.66749	0.000407655	0.00402056	-0.192304
ITIH1	0.105349	4.66843	3.66655	0.000408956	0.0040296	-0.195221
CREM	0.156302	6.74589	3.66617	0.000409484	0.00403101	-0.196402
FOXI1	0.367047	5.61455	3.66357	0.000413141	0.00406269	-0.204542
NPPA	0.164488	6.11391	3.66333	0.000413476	0.00406269	-0.205284
ZBTB22	0.158713	6.87026	3.66279	0.000414234	0.00406452	-0.206959
BIRC3	-0.409273	5.38183	-3.66265	0.000414438	0.00406452	-0.207411
GPX5	0.101907	4.46974	3.66146	0.000416122	0.00407722	-0.211123
KLRB1	-0.491665	6.54407	-3.66067	0.000417244	0.00407965	-0.213587
FKBP6	0.146984	5.51061	3.6605	0.000417482	0.00407965	-0.214108
GAD1	0.166661	4.58899	3.66046	0.000417538	0.00407965	-0.214231
ALS2CL	0.298505	8.25746	3.65983	0.000418438	0.00408206	-0.216202
NOC3L	-0.230491	7.28395	-3.65974	0.000418563	0.00408206	-0.216477
CCL20	-0.654214	5.46056	-3.65829	0.000420646	0.00409751	-0.22102
ADARB2	0.116761	4.66745	3.65809	0.000420929	0.00409751	-0.221635
ASGR1	-0.164337	4.72013	-3.65673	0.00042288	0.00411268	-0.225867
SUCLA2	0.197871	9.22296	3.65596	0.000423987	0.00411963	-0.228259
HOXD13	0.0538282	4.03414	3.65509	0.000425244	0.00412802	-0.23097
FOXO1	0.161268	7.82635	3.65443	0.000426205	0.00412841	-0.233035
HBS1L	0.124597	5.56746	3.65442	0.000426216	0.00412841	-0.233058
APOH	0.835985	7.49177	3.65425	0.000426466	0.00412841	-0.233595
YIPF1	-0.120806	8.28999	-3.65278	0.000428605	0.00414232	-0.238173
IL13	0.186776	5.75618	3.65259	0.000428889	0.00414232	-0.238779
TRPM3	0.302689	6.72945	3.65245	0.000429088	0.00414232	-0.239204
IVL	0.195333	6.0778	3.65167	0.000430227	0.00414719	-0.24163
ATXN7	0.156814	5.62208	3.65156	0.000430384	0.00414719	-0.241963
FADD	-0.160632	8.29937	-3.65063	0.000431752	0.00414764	-0.244868
PBK	-0.282412	4.29993	-3.65049	0.000431955	0.00414764	-0.245297
TNFAIP6	-0.331933	4.59682	-3.65031	0.000432219	0.00414764	-0.245858
ERCC2	0.162913	6.70247	3.65029	0.000432249	0.00414764	-0.245922
GABRR2	0.187198	6.41209	3.65003	0.000432638	0.00414764	-0.246745
OR10H3	0.168975	5.05976	3.64992	0.000432804	0.00414764	-0.247095
RPP14	0.175521	7.50133	3.64924	0.000433795	0.00415334	-0.249187
PIBF1	-0.209831	5.85802	-3.64833	0.000435141	0.00416243	-0.252023
CD83	0.29106	8.21813	3.64747	0.000436428	0.00417093	-0.254725
ANXA2	-0.451376	12.4055	-3.64666	0.000437624	0.00417855	-0.257229
BAG2	-0.398346	6.17276	-3.64497	0.000440149	0.00419531	-0.262493
NUP62	-0.13186	6.2131	-3.64495	0.00044018	0.00419531	-0.262556
GLI3	0.204591	7.17789	3.64448	0.000440882	0.00419819	-0.264014
CTSC	-0.447261	10.1747	-3.64374	0.000441989	0.00419886	-0.26631
PLA2G3	0.140822	5.7166	3.64358	0.00044223	0.00419886	-0.266807
CAV2	-0.389659	7.58234	-3.64351	0.000442333	0.00419886	-0.267022
NDUFS1	0.219903	8.56042	3.64336	0.000442555	0.00419886	-0.267479
MAP6D1	0.143014	6.03918	3.64027	0.000447227	0.00423601	-0.277087
PTGS2	-0.339022	4.60668	-3.64024	0.000447278	0.00423601	-0.277192
RSU1	-0.18568	8.00725	-3.63932	0.000448683	0.00424277	-0.280061
CLPTM1	0.215467	7.54463	3.63924	0.000448801	0.00424277	-0.280301
C2orf72	0.165116	5.51071	3.63814	0.00045048	0.00425481	-0.283717
GOLIM4	0.197963	6.79689	3.63632	0.000453276	0.00427188	-0.289376
NDOR1	0.14616	6.05748	3.63613	0.000453564	0.00427188	-0.289958
FAM20B	0.229327	7.57262	3.63609	0.000453628	0.00427188	-0.290087
PTMS	0.296827	6.15306	3.6359	0.000453918	0.00427188	-0.290671
NSUN3	-0.147841	7.6938	-3.63373	0.000457267	0.00429954	-0.297394
CAPG	-0.379997	7.75578	-3.63274	0.000458803	0.0043066	-0.300462
MTMR3	0.108714	6.08504	3.63272	0.000458839	0.0043066	-0.300533
ADIPOR2	0.162166	9.024	3.63212	0.000459771	0.00431065	-0.302389
PRB4	0.134758	5.27338	3.63192	0.000460094	0.00431065	-0.303031
HECW1	0.161923	4.84198	3.63035	0.000462536	0.00432967	-0.307872
DOCK5	0.179346	5.68611	3.62881	0.000464958	0.00434846	-0.312649
UBXN8	-0.142326	7.41299	-3.62823	0.000465882	0.00435322	-0.314465
PMS1	-0.248422	7.44628	-3.62735	0.000467264	0.00435808	-0.317173
FBP1	0.573072	10.4848	3.6273	0.000467352	0.00435808	-0.317346
SEC24D	-0.239656	5.46834	-3.62695	0.000467908	0.00435808	-0.318433
GFPT1	-0.204043	7.87733	-3.62685	0.000468065	0.00435808	-0.318739
COMMD3	-0.170083	9.60139	-3.6248	0.00047132	0.00438166	-0.325076
SPRR3	0.14348	5.22072	3.62473	0.000471434	0.00438166	-0.325297
CRTC1	0.129228	6.77826	3.62345	0.000473489	0.00439686	-0.329274
HAUS4	0.212747	8.70184	3.62278	0.000474556	0.00440287	-0.331332
CEND1	0.175758	6.59156	3.62199	0.000475834	0.00440862	-0.333791
SCARA3	-0.27473	5.65446	-3.62188	0.000476016	0.00440862	-0.334141
CD37	-0.376203	5.16013	-3.62114	0.000477207	0.00441277	-0.336427
RGS6	0.109335	5.26477	3.62108	0.000477307	0.00441277	-0.336617
MYOZ3	0.154113	6.54357	3.61993	0.000479165	0.0044246	-0.34017
A4GALT	0.141536	5.76809	3.61976	0.00047943	0.0044246	-0.340675
CYFIP2	0.302788	8.68851	3.61741	0.000483263	0.00445605	-0.347955
NUDT4	0.240631	6.95881	3.61665	0.000484506	0.00446053	-0.350304
ATP1B2	0.170344	6.29123	3.61659	0.0004846	0.00446053	-0.35048
PPL	-0.34888	6.90172	-3.61584	0.000485835	0.00446797	-0.352807
RGR	0.141167	4.78949	3.61552	0.000486357	0.00446886	-0.353789
CCNA2	-0.189163	4.71007	-3.61331	0.000490014	0.00449562	-0.360637
IFITM2	-0.413413	11.2692	-3.61324	0.000490127	0.00449562	-0.360847
HPX	0.162782	6.69879	3.61028	0.000495049	0.00453679	-0.36998
UTP14A	-0.168342	6.05217	-3.60877	0.000497579	0.004556	-0.374639
VPS35	-0.167482	10.6342	-3.60847	0.000498097	0.00455676	-0.37559
SLC14A2	0.143412	5.30951	3.6075	0.000499721	0.00456555	-0.378566
CD24	-0.406163	10.0462	-3.60738	0.000499929	0.00456555	-0.378946
CLTCL1	0.152962	6.71493	3.6044	0.000504982	0.00460768	-0.388136
ALAD	0.306405	7.26923	3.60376	0.000506081	0.00461336	-0.390123
TSPAN8	-0.640021	8.83094	-3.60333	0.000506812	0.00461336	-0.391443
STAT4	-0.332155	6.19798	-3.60326	0.000506924	0.00461336	-0.391644
KPNA2	-0.406779	8.93322	-3.60244	0.000508327	0.00462211	-0.394169
FNDC8	0.13543	5.18457	3.60163	0.000509731	0.00463086	-0.39669
MPL	0.0767516	4.68912	3.59954	0.000513331	0.0046547	-0.40312
VAV1	-0.214504	5.24767	-3.59953	0.000513347	0.0046547	-0.403149
CLPS	0.138278	4.88941	3.59933	0.000513686	0.0046547	-0.403753
KDM3B	0.138716	8.71735	3.59735	0.000517128	0.00468184	-0.409855
PCK2	0.534058	9.83804	3.59659	0.000518469	0.00468827	-0.41222
STK10	-0.222488	6.56971	-3.59643	0.000518733	0.00468827	-0.412686
DEXI	0.185447	8.42866	3.59574	0.000519942	0.00469515	-0.414812
SNRPD2	-0.252134	10.7212	-3.59547	0.000520429	0.0046955	-0.415667
TSPO	-0.265811	9.44976	-3.59481	0.000521579	0.00470183	-0.417684
ATF7IP	-0.192944	7.65564	-3.59252	0.000525613	0.00473117	-0.424723
SH3BGR	0.250224	6.78802	3.59245	0.000525735	0.00473117	-0.424935
GNA15	-0.234102	4.94919	-3.58889	0.000532075	0.00477655	-0.435884
SLPI	-0.757669	8.672	-3.58888	0.0005321	0.00477655	-0.435927
L2HGDH	0.240752	5.43209	3.58864	0.000532527	0.00477655	-0.43666
METTL3	-0.147681	8.44793	-3.5886	0.0005326	0.00477655	-0.436786
TIMP3	0.227247	8.57457	3.5872	0.000535119	0.00479339	-0.441096
MAK16	-0.152703	8.19262	-3.5869	0.000535658	0.00479339	-0.442014
ITPKC	0.20867	6.73739	3.58679	0.00053585	0.00479339	-0.442342
ROBO3	-0.17354	5.71577	-3.58318	0.000542396	0.00484781	-0.453432
KRT10	-0.175795	9.67648	-3.58221	0.000544166	0.00485551	-0.456408
NECAB2	0.345907	7.39518	3.5822	0.000544184	0.00485551	-0.456438
WNT10B	0.250831	7.0393	3.58179	0.000544942	0.00485814	-0.457709
FAAH	0.245356	6.58327	3.58082	0.00054672	0.00486985	-0.460684
TOB2	0.178884	6.38629	3.58001	0.000548207	0.00487495	-0.463164
TGM2	-0.187532	6.21919	-3.58	0.000548223	0.00487495	-0.46319
SERPINA3	-0.997724	7.82671	-3.57965	0.000548879	0.00487665	-0.464283
NPC1L1	0.109636	5.21175	3.57896	0.000550141	0.0048817	-0.466381
KRT4	0.17374	5.8931	3.57884	0.000550378	0.0048817	-0.466774
LAIR1	-0.250468	6.5837	-3.57726	0.000553291	0.00490274	-0.471593
NGF	0.215119	5.88981	3.57704	0.00055371	0.00490274	-0.472284
EGFR	0.16671	6.73564	3.5768	0.000554154	0.00490274	-0.473017
B3GALT2	0.465383	5.2832	3.57641	0.000554889	0.00490511	-0.474227
SUCLG2	0.240801	9.3067	3.57565	0.000556291	0.00491336	-0.476531
WBP2	0.155908	7.90578	3.57514	0.000557247	0.00491532	-0.4781
CDK2AP2	-0.260422	7.79141	-3.57503	0.000557451	0.00491532	-0.478433
STK4	-0.0806394	4.74138	-3.5737	0.000559953	0.00493324	-0.482522
GZMB	-0.430248	5.64589	-3.57273	0.000561774	0.00494512	-0.485486
SMARCE1	-0.199206	9.53162	-3.57224	0.000562697	0.00494596	-0.486985
SASH3	-0.280594	6.1217	-3.57218	0.000562813	0.00494596	-0.487173
ANXA5	-0.272733	10.8339	-3.57158	0.000563952	0.00495182	-0.489018
ARHGAP15	-0.497835	6.94869	-3.56987	0.000567198	0.00497616	-0.494259
BASP1	-0.48418	7.86129	-3.56782	0.000571104	0.00500288	-0.500523
NUDT9	-0.155987	9.18742	-3.56777	0.000571199	0.00500288	-0.500675
CCT7	-0.131414	10.3175	-3.56531	0.000575934	0.00504015	-0.508212
ZNF280B	-0.112336	4.90676	-3.56226	0.000581855	0.00508772	-0.517547
CHRND	0.127341	4.76857	3.56195	0.000582448	0.00508865	-0.518476
ARHGAP19	0.275161	7.20124	3.56103	0.000584247	0.00510012	-0.521291
ID2	0.334072	8.75467	3.56054	0.000585215	0.00510432	-0.522803
GABRQ	0.119769	4.98544	3.56007	0.000586123	0.00510799	-0.524217
COQ6	0.171331	7.40477	3.5586	0.000589025	0.00512901	-0.528724
NCOA1	0.11963	7.91038	3.55798	0.000590252	0.00513246	-0.530623
HLA-DRB1	-0.475599	11.9103	-3.5579	0.000590399	0.00513246	-0.530851
PXN	0.119736	6.8009	3.55702	0.000592143	0.00514336	-0.533543
RARB	0.164579	5.67049	3.55647	0.000593235	0.00514857	-0.535224
AMHR2	0.175982	6.11436	3.5545	0.000597151	0.00517344	-0.541227
ANKRD2	-0.297112	5.75564	-3.55432	0.000597529	0.00517344	-0.541805
DENR	-0.186789	9.39254	-3.55429	0.000597581	0.00517344	-0.541885
MMP2	-0.431084	7.52768	-3.55404	0.000598078	0.00517348	-0.542644
NDUFB8	0.109466	9.81545	3.55314	0.000599873	0.00518472	-0.545378
SLC34A1	0.690812	8.33501	3.55285	0.000600456	0.00518548	-0.546263
GRPR	0.196745	7.10595	3.55249	0.000601187	0.00518752	-0.547373
ST6GALNAC4	-0.178226	5.64737	-3.55103	0.000604138	0.00520353	-0.551842
POLR2G	-0.168262	10.4027	-3.55102	0.000604155	0.00520353	-0.551867
SNN	-0.154418	5.88286	-3.55066	0.000604884	0.00520353	-0.552968
SLC25A10	0.353042	6.92719	3.55059	0.000605027	0.00520353	-0.553183
TAC3	0.211708	7.14742	3.54981	0.000606595	0.00521068	-0.555545
TNK1	0.170017	7.38178	3.54968	0.000606852	0.00521068	-0.555932
AFP	0.24996	5.41737	3.54846	0.000609334	0.0052277	-0.559655
RFTN1	-0.398148	8.9649	-3.54817	0.000609926	0.00522851	-0.560541
MYO7A	0.154081	5.77556	3.54514	0.00061614	0.00527746	-0.569789
ST18	0.218169	4.23919	3.54408	0.000618326	0.00528988	-0.573019
GLRA2	0.130101	5.41528	3.54394	0.000618599	0.00528988	-0.573421
C1orf216	-0.205997	7.10622	-3.54302	0.000620505	0.00529781	-0.576228
NUP85	-0.217537	7.37802	-3.54301	0.000620537	0.00529781	-0.576276
MED20	-0.120852	6.87094	-3.54113	0.000624444	0.00532664	-0.582
ANXA11	-0.169633	8.07331	-3.54089	0.00062493	0.00532664	-0.58271
RAB27B	-0.0601011	4.10073	-3.54048	0.000625802	0.00532955	-0.583982
AKR7A3	0.504686	9.52289	3.54024	0.000626289	0.00532955	-0.584691
HSD3B2	0.183783	5.05106	3.53873	0.000629456	0.00535216	-0.589292
MRPL33	-0.158206	10.1152	-3.53543	0.00063642	0.00540293	-0.599326
ASCL1	0.0675331	4.40187	3.53541	0.000636458	0.00540293	-0.599381
FGF2	-0.168603	5.09354	-3.53458	0.000638234	0.00541363	-0.601922
MPP2	0.131491	6.14163	3.53428	0.000638857	0.00541453	-0.602811
RNF41	0.0973643	6.82901	3.53334	0.000640864	0.00542715	-0.605672
TACC3	-0.192756	5.44727	-3.53274	0.000642143	0.0054336	-0.60749
IGKC	-1.31404	10.9052	-3.53216	0.000643396	0.00543981	-0.609269
CLTB	0.187595	8.65617	3.52909	0.000649998	0.00548477	-0.618577
GBP1	-0.349061	7.16714	-3.52884	0.000650538	0.00548477	-0.619334
BAG3	0.319753	9.16315	3.52884	0.000650552	0.00548477	-0.619354
GDNF	0.111022	5.04789	3.52872	0.000650806	0.00548477	-0.619709
TMEM100	0.367898	5.14927	3.52846	0.000651381	0.0054852	-0.620514
ASCL3	0.159823	5.4975	3.52785	0.00065269	0.00549182	-0.622345
NSF	-0.154471	9.21887	-3.52717	0.000654181	0.00549995	-0.624426
DCXR	0.495428	10.8037	3.52599	0.000656742	0.00551705	-0.627987
RAB23	-0.190379	5.61531	-3.52567	0.000657454	0.00551861	-0.628975
DSE	-0.386	8.02256	-3.52467	0.000659636	0.0055325	-0.631996
ADAP2	-0.277305	6.70596	-3.52438	0.000660276	0.00553344	-0.63288
LENEP	0.126766	5.71473	3.52349	0.000662233	0.00554433	-0.635578
FOXN1	0.132463	5.08679	3.52331	0.000662633	0.00554433	-0.636129
FSTL1	-0.412785	10.6546	-3.52135	0.00066696	0.00557608	-0.642061
CEBPD	0.367232	9.86254	3.51901	0.000672174	0.0056102	-0.649161
CENPF	-0.163935	4.84377	-3.51891	0.000672384	0.0056102	-0.649445
CHRM5	0.162487	4.92501	3.5188	0.000672646	0.0056102	-0.649801
HRH1	-0.264931	5.98177	-3.51844	0.000673433	0.0056111	-0.650866
CLCN6	0.172248	7.37073	3.51825	0.000673877	0.0056111	-0.651466
CD96	-0.163665	4.17791	-3.51787	0.000674721	0.0056111	-0.652607
LPXN	-0.296321	7.42612	-3.51779	0.000674894	0.0056111	-0.652842
EXOC1	-0.175079	8.81305	-3.51603	0.000678861	0.00563561	-0.658183
PTOV1	0.169982	8.97806	3.516	0.000678918	0.00563561	-0.65826
KIAA0319L	0.130926	7.84887	3.51372	0.000684083	0.00567399	-0.665167
GNG11	-0.31481	9.50853	-3.51343	0.000684743	0.00567497	-0.666045
NR6A1	0.0986854	5.35225	3.51289	0.000685976	0.0056807	-0.667685
ADRA2B	0.152352	5.73511	3.51259	0.000686655	0.00568184	-0.668587
THOC1	-0.167878	7.92566	-3.51195	0.000688123	0.0056895	-0.670533
ISOC1	0.257131	8.31142	3.51082	0.000690706	0.00570635	-0.673947
SH3GLB2	0.127849	5.66524	3.50968	0.000693327	0.00572349	-0.677398
WDR13	0.164559	9.64763	3.50879	0.000695358	0.00573575	-0.680064
KRTAP1-3	0.0909984	4.0294	3.50727	0.000698872	0.0057602	-0.684658
DOCK10	-0.322957	5.14568	-3.50581	0.00070228	0.00578374	-0.68909
MAN1B1	-0.227455	7.87901	-3.50528	0.000703513	0.00578935	-0.690688
GPM6A	-0.297762	4.86293	-3.50503	0.000704096	0.0057896	-0.691442
HSDL2	0.234645	8.22955	3.50423	0.000705953	0.00580032	-0.693842
TM9SF1	-0.145216	8.88225	-3.50338	0.000707958	0.00581224	-0.696427
GLUD2	0.174522	7.3114	3.50266	0.000709633	0.00582144	-0.698579
GPD1	0.417237	8.25644	3.50221	0.000710707	0.00582569	-0.699957
PIGC	-0.14905	9.10914	-3.50195	0.000711305	0.00582603	-0.700723
MECP2	0.108532	6.83999	3.50143	0.000712534	0.00583154	-0.702295
P2RY4	0.113002	5.11013	3.49931	0.000717554	0.00586804	-0.708691
ZNF557	-0.179276	4.93184	-3.49897	0.000718381	0.00587023	-0.709741
CA8	0.218044	5.40276	3.49847	0.000719569	0.00587536	-0.711246
ALDH3A2	0.328396	9.83259	3.49805	0.000720569	0.00587895	-0.712511
PITX3	0.178681	6.09956	3.49763	0.000721569	0.00588252	-0.713773
AZGP1	0.658244	8.63502	3.49735	0.000722234	0.0058828	-0.714613
BCAS3	0.149275	7.58048	3.49695	0.000723198	0.0058828	-0.715828
MGLL	-0.364589	8.89066	-3.49691	0.000723286	0.0058828	-0.715938
TBX10	0.0750724	4.68146	3.49592	0.000725653	0.00589359	-0.718915
PFN1	-0.365362	8.87329	-3.49586	0.00072581	0.00589359	-0.719112
SOS2	0.130617	5.83845	3.49565	0.000726299	0.00589359	-0.719726
ATP10B	0.185676	5.8709	3.49536	0.00072701	0.00589479	-0.720616
PPP1CA	-0.219077	9.59079	-3.49449	0.000729098	0.00590716	-0.723228
TUBGCP3	0.189374	5.10009	3.49319	0.000732236	0.005928	-0.72714
SIL1	-0.240733	8.4693	-3.49195	0.000735239	0.00594677	-0.730868
C1orf174	-0.181084	7.45536	-3.49177	0.000735688	0.00594677	-0.731424
RPLP2	-0.288088	11.5022	-3.49094	0.000737711	0.00595852	-0.733924
BET1	-0.161379	8.47079	-3.49004	0.000739903	0.00597163	-0.736626
ASPHD1	-0.229194	6.28523	-3.48958	0.000741045	0.00597624	-0.738031
SOD2	-0.469511	7.92545	-3.48913	0.000742129	0.00598039	-0.739362
N6AMT1	-0.196917	6.12909	-3.48799	0.000744943	0.00599784	-0.742808
HCP5	-0.307746	7.35781	-3.48779	0.000745439	0.00599784	-0.743414
PJA1	-0.183985	9.22147	-3.48695	0.000747497	0.00600978	-0.745925
ACE	0.174184	4.75167	3.48604	0.000749754	0.00602331	-0.748671
TRA2B	-0.11417	7.91026	-3.48505	0.000752206	0.00603449	-0.751643
COMP	-0.617548	5.15767	-3.48501	0.000752297	0.00603449	-0.751753
TRO	-0.149729	4.99889	-3.48465	0.000753206	0.00603717	-0.752853
HBE1	0.15397	5.17897	3.48381	0.000755288	0.00604923	-0.755366
ALDH7A1	0.253048	8.36791	3.48309	0.000757096	0.00605908	-0.757543
ERGIC2	-0.260137	8.10929	-3.48139	0.000761363	0.00608858	-0.762659
HPGDS	-0.369458	5.05299	-3.48054	0.000763486	0.00610091	-0.765195
DAPP1	-0.1612	4.21209	-3.47967	0.000765685	0.00611063	-0.767814
MT1F	0.376688	11.5903	3.47941	0.000766331	0.00611063	-0.768581
ARHGEF6	-0.26314	7.78595	-3.47937	0.000766452	0.00611063	-0.768724
SDHB	0.230944	9.0109	3.47603	0.000774922	0.00617347	-0.778729
ARHGEF17	0.180808	8.15392	3.4758	0.000775515	0.0061735	-0.779426
CHP2	0.413823	6.31964	3.47523	0.00077697	0.00618039	-0.781132
UBE2G2	0.158318	8.13708	3.47488	0.000777879	0.00618109	-0.782196
POLH	-0.0910731	4.07794	-3.47474	0.000778238	0.00618109	-0.782615
RAB38	-0.317306	6.92853	-3.47431	0.00077934	0.00618516	-0.783903
ADAM9	-0.307481	9.48526	-3.47379	0.000780665	0.00618919	-0.785451
TFPI2	-0.706721	7.46625	-3.47365	0.000781029	0.00618919	-0.785874
AZIN1	-0.176911	8.70374	-3.47293	0.000782896	0.0061993	-0.788047
KIAA0753	-0.158481	7.52411	-3.47189	0.000785566	0.00621575	-0.791146
OR10J1	0.133731	5.63084	3.46914	0.000792726	0.00626448	-0.799403
IMPDH2	-0.371257	9.72313	-3.46907	0.000792919	0.00626448	-0.799625
CIDEA	0.113982	5.31005	3.46845	0.000794519	0.00627239	-0.80146
CTNNA3	0.221148	5.71054	3.46775	0.000796355	0.00628216	-0.80356
NXPH4	0.117474	5.7424	3.46701	0.000798316	0.00629036	-0.805799
ZNF609	0.125665	6.38627	3.4669	0.000798594	0.00629036	-0.806116
BCAP31	-0.124434	11.5699	-3.46627	0.000800242	0.0062986	-0.807991
LAT	-0.183969	5.82016	-3.46522	0.000803013	0.00631567	-0.811136
LMCD1	-0.224286	7.65029	-3.46392	0.000806471	0.00633757	-0.815047
TRIM32	-0.169059	7.1351	-3.46371	0.000807007	0.00633757	-0.815651
OR1G1	0.137826	5.60952	3.46326	0.00080822	0.00633815	-0.817018
HOXA3	-0.12047	5.65474	-3.46323	0.00080829	0.00633815	-0.817096
FOLR2	-0.37228	7.62309	-3.46174	0.000812272	0.00636462	-0.821568
NRAS	-0.21234	7.15697	-3.46064	0.000815199	0.00638278	-0.824841
ZNF76	0.1538	7.56284	3.46016	0.000816498	0.00638818	-0.826289
DLG3	-0.120698	6.31868	-3.45881	0.000820118	0.00641172	-0.830314
ZNF33B	-0.197423	6.45851	-3.45823	0.000821686	0.00641919	-0.832051
MPZ	0.135449	5.8878	3.45743	0.00082384	0.00643123	-0.834433
CASP3	-0.216787	6.94351	-3.4571	0.000824743	0.00643349	-0.83543
HRH3	0.104589	5.53595	3.45553	0.000829022	0.00646206	-0.840137
IFT20	-0.173386	8.74292	-3.45509	0.000830212	0.00646653	-0.841442
PLG	0.796957	9.66882	3.45459	0.000831575	0.00647233	-0.842934
CYP2C8	0.324342	4.3472	3.45151	0.000840011	0.00653136	-0.852115
SLC2A5	0.433315	7.6089	3.45137	0.000840404	0.00653136	-0.852541
CPM	0.28386	7.01463	3.45065	0.000842383	0.00653343	-0.85468
SLC8A1	0.143798	5.13337	3.45042	0.000843045	0.00653343	-0.855394
PLEKHO1	-0.24806	6.36507	-3.45025	0.000843493	0.00653343	-0.855877
AMZ2	0.134874	8.82042	3.45023	0.000843568	0.00653343	-0.855959
DPY19L1	-0.223713	6.56839	-3.45007	0.000844005	0.00653343	-0.856429
SLC6A20	-0.248811	4.72382	-3.44992	0.000844411	0.00653343	-0.856866
SPHK2	0.185567	7.42058	3.44897	0.000847042	0.00654896	-0.859696
KAT5	0.12825	8.26958	3.44775	0.000850449	0.00657046	-0.863347
GRIA3	0.0902806	4.34138	3.44734	0.000851592	0.00657303	-0.864568
GPR39	-0.118215	4.79186	-3.44718	0.000852037	0.00657303	-0.865043
MAPK8IP3	0.1009	5.54474	3.44574	0.000856065	0.00659925	-0.869332
MRPL46	0.150786	8.17776	3.44478	0.000858772	0.00661526	-0.872203
CLIP3	0.181677	7.87077	3.44446	0.000859672	0.00661723	-0.873155
TAGLN	-0.639077	8.73203	-3.44424	0.00086029	0.00661723	-0.873809
GUCA2A	0.153834	5.80541	3.44305	0.000863665	0.00663832	-0.877369
OCEL1	0.18265	8.61581	3.44165	0.000867622	0.00666385	-0.881526
RPL36	-0.293707	10.576	-3.44048	0.000870957	0.00668456	-0.885013
SLC22A6	0.63519	8.64155	3.44025	0.000871621	0.00668477	-0.885707
GPN3	0.119288	8.44787	3.43951	0.00087372	0.00669597	-0.887894
TM7SF3	0.204745	6.24355	3.43855	0.000876473	0.00671216	-0.890754
GRID2	0.114547	4.84604	3.43817	0.000877554	0.00671553	-0.891874
OAT	0.238788	10.8875	3.43771	0.000878889	0.00671867	-0.893256
SMTN	0.191009	6.3361	3.43759	0.000879246	0.00671867	-0.893626
COL5A1	-0.286325	5.51881	-3.43732	0.000880024	0.00671972	-0.894429
PCK1	0.498044	11.329	3.43696	0.000881062	0.00672274	-0.895501
ADA	-0.294723	5.95249	-3.43673	0.000881714	0.00672282	-0.896173
ZNF544	-0.117684	7.8405	-3.43539	0.000885579	0.00674739	-0.900149
MET	-0.248051	6.98347	-3.43499	0.000886757	0.00675146	-0.901359
GLA	-0.166652	8.71319	-3.43359	0.000890827	0.00677752	-0.90552
SPA17	-0.222233	6.71655	-3.4332	0.000891944	0.00678111	-0.90666
PC	0.476158	8.92636	3.43248	0.000894045	0.00679215	-0.908798
ZSCAN16	-0.153876	5.54533	-3.43215	0.000895033	0.00679474	-0.909803
NDUFS3	0.121042	10.1533	3.4311	0.000898094	0.00681304	-0.912906
IFIT2	-0.2577	6.97377	-3.43086	0.000898788	0.00681337	-0.913608
BCAM	0.193829	8.14242	3.42931	0.000903366	0.00684313	-0.918225
NUP37	-0.189575	8.3976	-3.42829	0.000906392	0.00686051	-0.921265
PLA2G2D	0.18457	6.45695	3.42809	0.00090697	0.00686051	-0.921844
MYL6	-0.138468	12.6063	-3.42749	0.000908764	0.00686913	-0.92364
CDKN3	-0.182077	5.16064	-3.42703	0.000910125	0.00687446	-0.925
CSAD	0.17245	5.78141	3.42622	0.000912544	0.00688496	-0.927412
GALNT6	-0.171863	4.76863	-3.42612	0.000912829	0.00688496	-0.927696
PSENEN	-0.127446	8.4473	-3.42525	0.000915415	0.0068995	-0.930267
DBN1	-0.160798	7.72768	-3.42415	0.000918735	0.00691955	-0.933557
ADD2	0.111723	5.81112	3.42181	0.000925776	0.00696758	-0.940494
ASPA	0.537507	8.83133	3.42116	0.000927723	0.00697722	-0.942403
GPR3	0.141672	5.3842	3.4208	0.000928834	0.00697989	-0.94349
CACNB4	0.133271	5.09224	3.42061	0.000929409	0.00697989	-0.944053
VAC14	0.121523	6.77601	3.42034	0.000930226	0.00698102	-0.944851
TNNI1	0.455488	6.58474	3.42001	0.000931209	0.0069834	-0.945811
PSMD4	-0.108961	8.93705	-3.41874	0.000935086	0.00700746	-0.949585
TSPAN2	0.367239	6.0408	3.41845	0.000935968	0.00700906	-0.950442
FAM98A	-0.180122	9.87739	-3.41807	0.00093713	0.00701276	-0.951569
TRIM24	-0.24722	6.95994	-3.41527	0.000945727	0.00707204	-0.959866
FDX1	0.23943	8.95353	3.41422	0.000948953	0.00708901	-0.962959
BCL11B	-0.12731	4.24526	-3.4141	0.000949349	0.00708901	-0.963338
CTCF	-0.133394	8.35566	-3.41134	0.000957899	0.00714777	-0.971482
ERI3	0.207479	7.01135	3.40898	0.000965293	0.00719782	-0.978466
GSTP1	-0.252693	9.53479	-3.40851	0.00096679	0.00720386	-0.979874
KCNK7	0.0891093	5.12659	3.40805	0.000968236	0.0072095	-0.981231
RTN1	-0.275166	5.46122	-3.40733	0.000970484	0.00722111	-0.983337
ADK	0.131797	8.22663	3.40521	0.000977228	0.00726614	-0.989626
SEC11A	-0.138908	11.3378	-3.40431	0.000980067	0.00727955	-0.99226
SALL1	0.277555	6.53802	3.40412	0.000980683	0.00727955	-0.992832
DUSP2	0.27837	6.06205	3.40399	0.000981114	0.00727955	-0.99323
ERGIC3	-0.137549	10.0089	-3.40296	0.000984387	0.00729321	-0.996255
CD38	-0.279725	6.26712	-3.40287	0.000984689	0.00729321	-0.996533
RNF44	-0.131813	8.13876	-3.40276	0.000985043	0.00729321	-0.99686
MMS19	-0.156542	7.54953	-3.40181	0.000988089	0.00730995	-0.999663
STARD13	0.196267	7.09294	3.40152	0.000989011	0.00730995	-1.00051
PBX2	0.144643	5.95124	3.40139	0.00098944	0.00730995	-1.0009
CHAC1	0.169945	6.27762	3.40118	0.000990092	0.00730995	-1.0015
ADRB1	0.129528	4.23492	3.40076	0.000991469	0.00731273	-1.00276
SELENBP1	0.36868	9.08674	3.40063	0.000991864	0.00731273	-1.00313
CASP7	-0.160411	7.4809	-3.39717	0.00100307	0.00739018	-1.01333
SMG7	0.108085	6.20721	3.39651	0.00100522	0.00739464	-1.01527
PARP11	-0.0963198	4.67887	-3.39629	0.00100597	0.00739464	-1.01594
TMEM151B	0.095029	5.27729	3.39622	0.00100618	0.00739464	-1.01614
LDLRAP1	-0.119943	6.91547	-3.39601	0.00100689	0.00739464	-1.01677
OAS1	-0.438815	7.6655	-3.39591	0.00100721	0.00739464	-1.01706
NUP107	-0.204072	8.33991	-3.39217	0.00101951	0.0074785	-1.02808
HLA-DQB2	-0.206156	5.91473	-3.39193	0.00102029	0.0074785	-1.02878
WNT7B	0.158001	5.72631	3.39179	0.00102077	0.0074785	-1.0292
RPIA	-0.154784	8.05002	-3.39035	0.00102555	0.00750831	-1.03345
AEBP1	-0.531451	8.01362	-3.3895	0.00102836	0.00752364	-1.03593
BCL10	-0.203468	8.43619	-3.38895	0.00103021	0.00752699	-1.03756
KCNJ3	0.154633	4.88805	3.38893	0.00103026	0.00752699	-1.0376
TKT	-0.277234	8.44981	-3.38801	0.00103334	0.00754424	-1.04031
ZDHHC4	0.107408	8.35849	3.38581	0.00104076	0.00759293	-1.04681
RTP4	-0.324492	6.93714	-3.3856	0.00104146	0.00759293	-1.04741
CHIA	0.0970048	5.01404	3.38488	0.00104389	0.00760539	-1.04953
GAR1	-0.163518	8.45382	-3.38407	0.00104663	0.00762003	-1.05191
CRH	0.095909	4.86376	3.38354	0.00104842	0.00762374	-1.05346
ALDH4A1	0.422542	9.0101	3.38349	0.00104859	0.00762374	-1.05361
LPO	0.142992	5.20425	3.38251	0.00105194	0.00764281	-1.05651
SCG5	-0.545618	5.54945	-3.38199	0.0010537	0.00765026	-1.05802
APOOL	0.179797	5.97095	3.38113	0.00105666	0.00766642	-1.06056
TTC9	-0.12866	5.01671	-3.38067	0.00105823	0.00766859	-1.06191
CYP39A1	0.208141	5.29761	3.38061	0.00105842	0.00766859	-1.06207
CD84	-0.112271	5.25853	-3.38011	0.00106013	0.00767195	-1.06354
RABGGTB	0.192761	8.32507	3.37994	0.00106073	0.00767195	-1.06405
RHD	0.145384	5.43153	3.37984	0.00106108	0.00767195	-1.06435
ZBTB43	0.142267	6.34149	3.37941	0.00106254	0.00767436	-1.0656
IQGAP1	-0.218331	8.77246	-3.37931	0.00106287	0.00767436	-1.06589
UBE2M	0.284632	7.71641	3.37905	0.00106376	0.0076755	-1.06665
ISOC2	0.292813	8.43131	3.37856	0.00106546	0.00767741	-1.06809
BMP2K	-0.132335	5.18366	-3.37855	0.00106549	0.00767741	-1.06812
VASH1	-0.192719	6.57566	-3.37781	0.00106805	0.00769053	-1.07029
PSMA4	-0.114836	9.57223	-3.37757	0.0010689	0.00769135	-1.07101
TAL1	0.172177	6.16756	3.37569	0.00107539	0.00773281	-1.07651
SEC24C	-0.203436	8.49809	-3.3746	0.0010792	0.00774572	-1.07972
TSPAN7	0.285436	9.29343	3.37452	0.00107948	0.00774572	-1.07995
CRTAM	-0.223145	4.01946	-3.37444	0.00107977	0.00774572	-1.08019
TRBC1	-0.560669	7.5006	-3.37433	0.00108015	0.00774572	-1.08051
GGA2	0.109481	7.44415	3.37335	0.00108359	0.00776514	-1.0834
ATP8A1	0.125592	4.89637	3.3728	0.00108549	0.00776941	-1.08499
FHL1	-0.398805	7.87689	-3.37275	0.00108567	0.00776941	-1.08514
ZNF391	0.118705	4.2329	3.37244	0.00108676	0.00777189	-1.08605
NPY1R	-0.563238	9.31319	-3.37151	0.00109004	0.00779004	-1.08878
MMP28	0.213992	5.33366	3.37128	0.00109085	0.00779009	-1.08946
BMP15	0.108358	4.85754	3.37109	0.00109153	0.00779009	-1.09002
ADM2	0.136752	6.74849	3.36921	0.00109816	0.00783207	-1.09552
ELK1	0.154461	7.23446	3.36861	0.00110031	0.00784203	-1.09728
EMX1	0.208285	6.02428	3.36717	0.00110542	0.00787309	-1.10149
GTF2B	-0.130329	8.69847	-3.36661	0.00110742	0.00788199	-1.10313
ADAM11	0.134195	5.96461	3.36512	0.00111277	0.00791472	-1.1075
DIO3	0.141564	5.97381	3.36463	0.00111453	0.00792187	-1.10893
APOM	0.557064	10.0071	3.36301	0.00112037	0.00795257	-1.11367
TTLL5	-0.143231	6.73013	-3.36286	0.00112093	0.00795257	-1.11413
S100A2	-0.815009	9.0673	-3.3628	0.00112113	0.00795257	-1.11428
CA7	0.158953	6.09126	3.36205	0.00112383	0.00796636	-1.11647
CYP3A5	0.44036	6.27565	3.36164	0.00112535	0.00797173	-1.11769
DLX4	0.0842695	4.36928	3.361	0.00112765	0.00798263	-1.11954
ADH5	0.14478	10.6767	3.36072	0.00112868	0.0079845	-1.12037
DNAJC2	-0.166301	7.89725	-3.36009	0.00113096	0.00799433	-1.1222
CUL7	0.111372	6.87051	3.35983	0.00113191	0.00799433	-1.12296
ZNF358	0.172291	6.63232	3.35971	0.00113235	0.00799433	-1.12332
MAN2A2	0.145536	7.50126	3.35813	0.00113814	0.00802748	-1.12794
WDR3	-0.176851	7.67993	-3.35801	0.00113858	0.00802748	-1.12829
ADH6	0.378044	7.19027	3.35751	0.00114041	0.008035	-1.12975
HAP1	0.114167	6.19954	3.35697	0.00114241	0.00804366	-1.13133
DOCK1	0.154316	7.8145	3.35578	0.0011468	0.00806915	-1.13481
GRINA	0.227251	7.3654	3.352	0.00116082	0.00816236	-1.14583
VRK2	-0.146246	7.51127	-3.35168	0.00116205	0.00816551	-1.14679
HSP90B1	-0.252218	9.84508	-3.35089	0.001165	0.00817934	-1.14909
ATP2B2	0.0736578	4.80499	3.35071	0.00116567	0.00817934	-1.14961
PPCDC	-0.185302	6.42296	-3.35053	0.00116636	0.00817934	-1.15014
HLA-F	-0.325328	11.1979	-3.35031	0.00116716	0.00817952	-1.15077
KLF13	0.195261	6.15902	3.34839	0.00117441	0.00822476	-1.15637
ASNS	-0.305178	6.7753	-3.34726	0.0011787	0.00824933	-1.15968
MYF6	0.126815	4.75405	3.34655	0.00118139	0.00826263	-1.16175
CACNA1F	0.195083	6.12627	3.34383	0.00119174	0.00832945	-1.16965
ZNF10	0.108918	5.31259	3.34137	0.00120122	0.00839014	-1.17683
DEDD	0.128385	7.04641	3.33959	0.00120812	0.00843269	-1.18202
NLK	0.243945	6.66673	3.33933	0.00120913	0.00843413	-1.18278
GNAI3	-0.150053	8.35604	-3.33763	0.00121573	0.00847457	-1.18771
ESRRA	0.140493	6.22651	3.33721	0.00121737	0.00848036	-1.18894
FOXA2	0.0815281	4.86747	3.3364	0.00122052	0.00849665	-1.19127
ACADSB	0.36345	7.82858	3.33551	0.00122403	0.00851539	-1.19387
TRIOBP	-0.167403	8.67949	-3.33512	0.00122554	0.00852029	-1.19499
WDTC1	0.122108	7.59411	3.33465	0.00122741	0.0085276	-1.19637
SNED1	0.148623	6.1284	3.33385	0.00123057	0.00854391	-1.1987
SMYD5	0.161347	7.00813	3.333	0.00123393	0.00856159	-1.20118
FNTA	-0.144052	9.46425	-3.33262	0.00123542	0.00856622	-1.20226
ARAF	0.121541	8.19417	3.33154	0.00123972	0.00858638	-1.20541
CEP76	-0.202963	5.25377	-3.33148	0.00123996	0.00858638	-1.20559
TGFB2	-0.158386	4.60473	-3.331	0.00124184	0.00858659	-1.20696
EMP1	-0.435385	7.33157	-3.33098	0.00124196	0.00858659	-1.20705
PISD	0.193621	7.64612	3.33085	0.00124245	0.00858659	-1.20741
AFF2	0.0755761	4.93832	3.3297	0.00124707	0.0086128	-1.21076
CRIP2	-0.34383	8.4112	-3.32911	0.00124942	0.00861343	-1.21247
HTR1A	0.116329	5.4437	3.32906	0.00124962	0.00861343	-1.21262
SNW1	-0.132103	8.27519	-3.32906	0.00124962	0.00861343	-1.21262
RHBDF1	-0.138821	7.1544	-3.32859	0.00125148	0.00861679	-1.21396
HAGH	0.284359	9.45594	3.3282	0.00125304	0.00861679	-1.21509
STAT5B	0.0819756	6.56668	3.32814	0.00125332	0.00861679	-1.21529
C1RL	-0.206171	5.58565	-3.32806	0.00125362	0.00861679	-1.21551
CLIP1	0.188782	6.82029	3.32764	0.00125531	0.00861679	-1.21673
DDX25	0.229358	5.536	3.32753	0.00125575	0.00861679	-1.21705
CLIC3	-0.168829	4.52312	-3.3275	0.00125586	0.00861679	-1.21713
UBE2E1	-0.226442	10.0449	-3.32487	0.0012665	0.00867323	-1.22477
ZWILCH	-0.176597	5.08713	-3.3247	0.0012672	0.00867323	-1.22527
CRYZL1	0.160632	7.5091	3.3245	0.00126802	0.00867323	-1.22585
CDH15	0.117402	4.99497	3.32446	0.00126814	0.00867323	-1.22594
ADAM10	-0.272349	6.82975	-3.32444	0.00126822	0.00867323	-1.226
SEMA4C	-0.17072	8.19223	-3.32392	0.00127034	0.00867804	-1.22751
POU6F2	0.104409	4.13797	3.32386	0.00127058	0.00867804	-1.22768
PTPN9	0.211391	7.97524	3.32283	0.0012748	0.00869948	-1.23068
SGPP1	0.272126	7.22347	3.32269	0.00127538	0.00869948	-1.2311
ACTR1B	0.11674	8.62114	3.32027	0.00128527	0.00875837	-1.23809
TRAF2	-0.130581	6.5394	-3.32017	0.00128569	0.00875837	-1.23838
DEK	-0.215252	10.1201	-3.3198	0.00128721	0.00876234	-1.23945
ZFYVE9	0.121412	5.40776	3.31962	0.00128794	0.00876234	-1.23997
CD58	-0.167543	7.74424	-3.31911	0.00129007	0.00876807	-1.24147
HLA-B	-0.358003	12.5186	-3.31901	0.00129045	0.00876807	-1.24173
AOC2	0.100024	4.70648	3.31854	0.0012924	0.00877274	-1.2431
PSMC2	0.143604	10.2401	3.31844	0.00129282	0.00877274	-1.24339
RBM7	-0.190501	8.21852	-3.31756	0.00129648	0.00877981	-1.24595
CIAO1	0.103393	7.69504	3.31751	0.00129667	0.00877981	-1.24608
EIF3D	-0.141226	10.1205	-3.31745	0.00129693	0.00877981	-1.24627
MME	0.499454	11.4242	3.31724	0.00129779	0.00877981	-1.24686
GATA6	0.315822	4.80174	3.31718	0.00129805	0.00877981	-1.24704
PCDH17	-0.305746	6.41292	-3.31694	0.00129903	0.00878083	-1.24773
SDHD	0.177479	11.3474	3.31587	0.00130351	0.00880541	-1.25085
MELK	-0.255772	5.48831	-3.31548	0.00130514	0.00881071	-1.25198
CFLAR	0.158891	7.91811	3.31359	0.00131301	0.00885815	-1.25742
PFKFB1	0.177875	6.12128	3.31239	0.00131807	0.00888156	-1.2609
PKDREJ	0.110616	5.30026	3.31237	0.00131817	0.00888156	-1.26097
MGP	-0.421116	11.3527	-3.31176	0.00132073	0.00889128	-1.26273
FCGR2B	-0.591869	5.6217	-3.31162	0.00132131	0.00889128	-1.26312
CCT6B	0.251104	5.68997	3.31094	0.0013242	0.00889935	-1.2651
MGAT5	0.112589	6.96077	3.31094	0.00132421	0.00889935	-1.26511
LANCL2	0.158081	7.70789	3.31025	0.00132712	0.00891321	-1.2671
ST8SIA5	0.1434	5.22113	3.30962	0.0013298	0.00892103	-1.26892
POR	0.211134	7.66722	3.30957	0.00132999	0.00892103	-1.26905
SPPL2B	0.113512	6.35704	3.3089	0.00133284	0.00893443	-1.27099
PEX16	0.113358	7.11896	3.3078	0.00133754	0.00895167	-1.27417
DMC1	0.0580257	3.93627	3.30772	0.00133788	0.00895167	-1.2744
AK1	-0.154836	7.6636	-3.3077	0.00133797	0.00895167	-1.27446
GALR3	0.182621	7.00944	3.30718	0.00134018	0.00895799	-1.27596
MAGIX	0.076574	4.21841	3.30708	0.00134062	0.00895799	-1.27626
EEF1E1	-0.235973	8.60026	-3.30661	0.0013426	0.00896548	-1.27759
GPSM2	-0.149078	5.43982	-3.30461	0.00135119	0.00901713	-1.28336
FARS2	0.120487	7.85797	3.30427	0.00135268	0.00902129	-1.28436
B4GALT2	0.148412	7.11122	3.3036	0.00135559	0.00903495	-1.2863
TXN2	0.118174	8.75176	3.30312	0.00135763	0.00904279	-1.28766
FOXN3	0.172962	7.04411	3.30234	0.00136101	0.00905699	-1.28992
SS18L1	0.216517	7.08079	3.30223	0.00136149	0.00905699	-1.29023
ZNF227	-0.184351	5.40154	-3.30198	0.00136258	0.00905853	-1.29096
SPTBN4	0.122093	5.94351	3.30003	0.0013711	0.00910937	-1.2966
TRAT1	-0.185036	3.93293	-3.29927	0.0013744	0.00912552	-1.29877
PTGER2	-0.330749	5.72169	-3.29903	0.00137546	0.00912679	-1.29947
SEC61B	-0.115424	11.4706	-3.29854	0.00137763	0.00913537	-1.30089
BCL2A1	-0.307461	4.47408	-3.29818	0.0013792	0.00913922	-1.30192
LAMA2	-0.257658	5.42723	-3.29795	0.00138018	0.00913922	-1.30257
UGT8	-0.276567	5.98312	-3.29762	0.00138163	0.00913922	-1.30352
AUH	0.196238	9.95371	3.29761	0.00138169	0.00913922	-1.30356
ALDOC	0.197225	7.22575	3.2969	0.00138482	0.00915411	-1.3056
HDAC9	-0.202051	5.64194	-3.29585	0.00138946	0.00917902	-1.30863
PRDM11	0.141422	5.63733	3.29428	0.00139642	0.00921916	-1.31315
HTR3A	0.102635	5.18665	3.29397	0.0013978	0.00922247	-1.31404
GDPD2	0.163705	6.62791	3.29229	0.0014053	0.00926614	-1.31888
COPZ2	0.18445	8.45038	3.29078	0.00141206	0.00930488	-1.32323
LAMA4	-0.0868176	5.11194	-3.28906	0.0014198	0.00934813	-1.32817
ZCCHC24	-0.212513	7.45604	-3.28893	0.00142041	0.00934813	-1.32856
PLEKHO2	-0.241897	8.22715	-3.28792	0.00142494	0.00937207	-1.33144
HSPA9	0.163949	9.2114	3.2867	0.00143048	0.00940261	-1.33495
KLHL26	0.16723	6.39618	3.28599	0.00143373	0.00941808	-1.337
C2	-0.304109	7.1025	-3.28577	0.00143471	0.00941861	-1.33762
ARHGEF4	0.0809683	4.66673	3.2854	0.00143644	0.00942403	-1.3387
SP140L	-0.252101	6.48124	-3.28488	0.00143879	0.00943358	-1.34018
FECH	0.202937	7.85693	3.28451	0.00144048	0.00943877	-1.34125
CD2BP2	-0.114955	8.40676	-3.28397	0.00144296	0.00944746	-1.3428
HSD17B6	-0.159841	4.3253	-3.28348	0.0014452	0.00944746	-1.3442
ZNF638	-0.137601	8.87766	-3.28346	0.00144531	0.00944746	-1.34427
KRT6B	0.0969908	4.59388	3.28343	0.00144542	0.00944746	-1.34434
CAMK1G	0.107855	6.21807	3.28126	0.00145541	0.00950689	-1.35057
CAV1	-0.385255	7.67968	-3.28017	0.00146045	0.00953388	-1.3537
GLIPR1	-0.4187	6.34543	-3.27951	0.00146352	0.00954795	-1.35559
CCL19	-0.963263	5.87845	-3.279	0.0014659	0.00955754	-1.35706
KLK3	0.0926873	5.48432	3.27869	0.00146736	0.00955939	-1.35796
PLCB4	-0.328255	5.18659	-3.27855	0.00146801	0.00955939	-1.35836
UPP1	-0.360028	7.55286	-3.27828	0.00146928	0.0095617	-1.35914
IQCA1	-0.158448	5.51987	-3.27712	0.00147467	0.00959087	-1.36246
TRPV4	0.221012	5.84229	3.27642	0.00147794	0.00960614	-1.36445
BZW2	-0.281611	8.90371	-3.2746	0.00148652	0.00965591	-1.36968
TUBB	-0.257143	9.8163	-3.27432	0.00148783	0.00965848	-1.37049
DNASE1	0.21913	5.61956	3.27293	0.00149439	0.00969506	-1.37446
NRBF2	-0.205303	5.72188	-3.27225	0.0014976	0.00970983	-1.3764
MED28	-0.157381	7.13165	-3.2719	0.00149929	0.00971478	-1.37742
MAPK10	0.185605	7.92454	3.27093	0.00150389	0.00973862	-1.38019
NR1I2	0.0826083	5.33767	3.27013	0.00150772	0.00975737	-1.38249
BRIP1	-0.0814403	3.91347	-3.2693	0.00151168	0.00977696	-1.38486
KLK2	0.0819999	5.29277	3.26891	0.00151353	0.0097829	-1.38596
TRIM9	-0.164234	4.68356	-3.26849	0.00151556	0.00978995	-1.38717
KRT76	0.136324	5.64475	3.26639	0.00152565	0.00984907	-1.39317
GNRH2	0.138099	5.33906	3.26578	0.00152862	0.00985449	-1.39493
ATP6V1A	0.160806	8.34822	3.26571	0.00152893	0.00985449	-1.39511
ZBTB33	-0.0970482	5.1148	-3.26564	0.00152931	0.00985449	-1.39533
SHC3	0.113045	5.67899	3.26278	0.0015432	0.00993792	-1.4035
DEGS1	-0.160681	8.12271	-3.26228	0.00154563	0.00994745	-1.40492
GRAP2	0.110368	5.20684	3.25964	0.00155861	0.0100226	-1.41248
INHA	0.143868	4.9518	3.25951	0.00155923	0.0100226	-1.41284
ASB8	0.17423	7.26863	3.25835	0.00156496	0.0100533	-1.41615
KLHL20	0.147271	6.33043	3.25797	0.00156684	0.0100592	-1.41723
IL17RC	0.118263	6.43201	3.25741	0.0015696	0.0100708	-1.41883
COG7	0.176629	6.76508	3.25699	0.00157169	0.010078	-1.42003
TLE2	-0.169312	6.49225	-3.25674	0.00157294	0.0100799	-1.42075
MB	0.150824	5.59879	3.25606	0.00157633	0.0100954	-1.42269
INTS9	-0.118477	7.43948	-3.25571	0.00157806	0.0101004	-1.42368
KPNA5	0.126174	4.6603	3.25516	0.00158082	0.0101118	-1.42526
DHTKD1	0.289756	8.24884	3.25472	0.00158298	0.0101195	-1.42649
RFNG	0.166388	7.15244	3.25438	0.00158471	0.0101244	-1.42748
KDM6B	0.137024	6.74799	3.25413	0.00158597	0.0101262	-1.4282
PRKAG2	0.175974	7.23985	3.25378	0.00158771	0.0101282	-1.42919
ARF4	-0.134925	10.7032	-3.25368	0.00158821	0.0101282	-1.42947
MAGED1	-0.126003	10.8641	-3.25326	0.00159031	0.0101355	-1.43067
DBP	0.212793	6.40739	3.25256	0.00159382	0.0101517	-1.43266
SORBS2	-0.224857	7.82626	-3.25188	0.00159726	0.0101641	-1.43461
TSTD2	-0.12115	8.00135	-3.25179	0.00159772	0.0101641	-1.43486
SYNJ2	0.119627	5.67648	3.25146	0.00159935	0.0101645	-1.43578
MSR1	-0.0790219	4.54181	-3.25139	0.00159971	0.0101645	-1.43599
USP46	0.311959	7.17684	3.25114	0.00160096	0.0101663	-1.43669
FURIN	0.156515	7.35957	3.25069	0.00160327	0.0101747	-1.43799
MTHFD2L	0.161929	5.49032	3.25041	0.00160469	0.0101776	-1.43879
C1orf115	0.262969	10.0763	3.25	0.00160675	0.0101845	-1.43996
SIRPA	0.238137	7.63565	3.24783	0.00161779	0.0102465	-1.44614
KCNK15	-0.371645	5.12719	-3.24769	0.00161848	0.0102465	-1.44652
CDC14A	0.115054	4.80572	3.24737	0.00162012	0.0102507	-1.44744
GRIN2D	0.108916	4.17618	3.24676	0.00162324	0.0102621	-1.44917
PRKCQ	-0.240401	6.68416	-3.24653	0.00162443	0.0102621	-1.44984
PPP2R2A	0.136229	8.93432	3.24644	0.0016249	0.0102621	-1.4501
SLC38A10	0.161217	7.93533	3.24625	0.00162584	0.0102621	-1.45062
KCNG2	0.126196	4.82434	3.24522	0.00163115	0.0102894	-1.45356
APBB1	0.138444	6.32314	3.24475	0.00163355	0.0102983	-1.45489
BHMT2	0.458127	10.3157	3.24423	0.00163623	0.0103091	-1.45637
SLC5A5	0.170538	7.63319	3.24384	0.00163828	0.0103157	-1.4575
ZNF395	0.157359	7.2619	3.24351	0.00163997	0.0103202	-1.45843
MCM5	-0.187966	6.28586	-3.24289	0.00164319	0.0103343	-1.4602
CRB1	0.107942	4.84964	3.24219	0.00164679	0.0103507	-1.46218
PIKFYVE	0.185192	6.90267	3.24143	0.00165074	0.0103693	-1.46434
TTLL7	-0.165988	5.12729	-3.24114	0.00165225	0.0103726	-1.46516
AGA	-0.18741	7.3543	-3.23976	0.00165944	0.0104115	-1.46908
TRIM21	-0.157494	7.63452	-3.23956	0.00166047	0.0104117	-1.46965
MAOA	0.363037	9.31748	3.23803	0.00166848	0.0104398	-1.47399
GH2	0.0699001	3.97891	3.23802	0.00166856	0.0104398	-1.47403
NCF4	-0.258422	5.63804	-3.23778	0.00166981	0.0104398	-1.47471
GNG3	0.116993	6.0021	3.23773	0.00167006	0.0104398	-1.47485
NKX3-1	0.104418	5.73284	3.23759	0.0016708	0.0104398	-1.47524
MAPK1	-0.119215	7.09058	-3.23757	0.00167093	0.0104398	-1.47531
PRKAR2A	0.114072	6.59183	3.23668	0.00167561	0.0104576	-1.47784
MYC	-0.417678	7.53311	-3.23659	0.00167607	0.0104576	-1.47808
STAB1	-0.21658	6.80745	-3.23621	0.0016781	0.0104576	-1.47918
GAL3ST4	-0.18273	6.41731	-3.23609	0.00167871	0.0104576	-1.47951
TALDO1	-0.151119	10.6323	-3.23608	0.00167875	0.0104576	-1.47953
DNAH3	0.131569	6.14047	3.23527	0.00168305	0.0104781	-1.48183
DDR1	-0.210283	9.72689	-3.23507	0.00168409	0.0104784	-1.4824
CD74	-0.399187	10.5252	-3.23425	0.00168845	0.0104992	-1.48473
HYI	0.138246	7.81318	3.23361	0.00169184	0.0105044	-1.48654
PALM	0.176706	7.47319	3.23358	0.00169205	0.0105044	-1.48665
NKAIN1	0.125447	5.49885	3.23353	0.00169228	0.0105044	-1.48677
CLDN4	-0.442655	6.21812	-3.23324	0.00169385	0.0105079	-1.48761
HTR1B	0.150895	5.37665	3.23145	0.0017034	0.0105609	-1.49268
GPN1	-0.129941	9.40707	-3.23073	0.00170723	0.0105784	-1.49471
IL25	0.125773	5.915	3.2286	0.00171869	0.0106368	-1.50074
EDN1	-0.194366	6.32004	-3.2286	0.00171869	0.0106368	-1.50075
HAO2	0.6297	9.47725	3.22819	0.00172093	0.0106444	-1.50192
TRIM13	0.181662	7.81866	3.22785	0.00172275	0.0106484	-1.50287
OR7A5	0.16417	5.74698	3.22769	0.00172361	0.0106484	-1.50332
CEBPA	-0.255331	6.71565	-3.22732	0.00172561	0.0106545	-1.50437
ST8SIA1	-0.132119	3.82864	-3.22609	0.00173233	0.0106897	-1.50788
TTK	-0.162443	4.18862	-3.22557	0.00173512	0.010696	-1.50933
UBE3A	0.103822	7.35966	3.22552	0.0017354	0.010696	-1.50947
CYP1A1	0.109941	4.90917	3.22479	0.00173938	0.0107143	-1.51154
ARHGDIB	-0.446561	9.43091	-3.2236	0.0017459	0.0107467	-1.51492
SLC16A7	0.230136	5.32966	3.22345	0.0017467	0.0107467	-1.51533
MGAT2	-0.11742	6.9131	-3.22297	0.00174937	0.0107568	-1.51671
GPM6B	-0.336524	5.86675	-3.22196	0.0017549	0.0107845	-1.51956
RANGAP1	0.196311	6.98412	3.22147	0.00175758	0.0107946	-1.52093
SH3TC1	0.200127	6.76391	3.22108	0.00175977	0.0107985	-1.52206
NPDC1	-0.285283	7.58814	-3.22098	0.00176027	0.0107985	-1.52231
SLC25A36	0.221343	8.48803	3.21991	0.0017662	0.0108286	-1.52535
ITK	-0.250674	4.70216	-3.21961	0.00176789	0.0108326	-1.52621
LDB3	0.0819951	5.01069	3.21758	0.00177915	0.0108952	-1.53193
PCYT2	0.254096	7.53782	3.21637	0.0017859	0.0109287	-1.53535
PRMT8	0.083023	4.74084	3.21623	0.0017867	0.0109287	-1.53575
SEC14L3	0.0698854	4.21078	3.21538	0.00179144	0.0109473	-1.53814
LPAR1	-0.255534	5.77483	-3.21523	0.00179231	0.0109473	-1.53858
ANO1	-0.168103	4.36104	-3.21513	0.00179287	0.0109473	-1.53886
APOA1	0.177874	5.2788	3.21492	0.00179404	0.010948	-1.53945
COL7A1	-0.198344	6.19996	-3.21472	0.00179516	0.0109485	-1.54001
SSR4	-0.210185	10.6515	-3.21397	0.00179937	0.0109613	-1.54213
KATNA1	-0.136761	7.73651	-3.21377	0.00180052	0.0109613	-1.5427
TTC13	-0.150059	6.46982	-3.21356	0.00180169	0.0109613	-1.54329
NFKB1	-0.175511	8.3662	-3.21346	0.00180224	0.0109613	-1.54356
ZKSCAN4	-0.115707	6.5649	-3.21342	0.0018025	0.0109613	-1.54369
MFSD5	-0.130071	8.26427	-3.21319	0.00180378	0.0109628	-1.54433
PAK4	0.120443	8.40374	3.21286	0.00180566	0.010967	-1.54527
PLA2G7	-0.352087	4.20757	-3.2127	0.00180656	0.010967	-1.54572
GML	0.172609	5.4805	3.21237	0.00180843	0.010967	-1.54665
POLA2	0.283436	6.66353	3.21233	0.00180866	0.010967	-1.54677
CLEC2D	-0.0961018	3.87475	-3.21144	0.00181371	0.0109913	-1.54928
FGFR4	0.271877	6.72993	3.21109	0.00181568	0.0109969	-1.55026
PHF11	-0.201465	9.5502	-3.21025	0.00182045	0.0110194	-1.55263
SEMA3G	0.381193	8.60886	3.2097	0.00182362	0.0110322	-1.5542
TNPO2	0.112945	6.79104	3.20911	0.00182695	0.011046	-1.55584
PRDM12	0.149594	6.12591	3.20867	0.00182951	0.0110551	-1.5571
TSR2	0.114403	8.64994	3.20811	0.00183269	0.0110679	-1.55867
OSM	0.121819	4.30419	3.20573	0.00184637	0.0111318	-1.56537
F2RL2	-0.106599	4.42757	-3.20573	0.00184638	0.0111318	-1.56538
ST14	-0.251218	6.37896	-3.2057	0.00184657	0.0111318	-1.56547
SERPINA4	0.253109	5.99295	3.20553	0.00184751	0.0111318	-1.56593
NQO2	0.38338	10.7034	3.20502	0.00185047	0.0111432	-1.56737
IGFBP4	0.307602	9.76981	3.20478	0.00185189	0.0111454	-1.56806
ZNF200	-0.160997	6.18448	-3.20444	0.00185387	0.0111464	-1.56902
HPSE2	0.139131	5.39219	3.20438	0.00185418	0.0111464	-1.56918
NPY5R	-0.25048	5.18846	-3.20324	0.0018608	0.0111778	-1.57239
PTH1R	0.369786	10.3999	3.20311	0.00186155	0.0111778	-1.57275
DCLK1	-0.237107	4.81966	-3.2018	0.0018692	0.0112145	-1.57645
CYP24A1	-0.753013	6.51786	-3.2017	0.0018698	0.0112145	-1.57674
NME1	-0.278157	9.64529	-3.20141	0.00187147	0.0112181	-1.57755
MLXIPL	0.220175	6.80197	3.20067	0.00187582	0.0112378	-1.57964
CCDC9	0.147142	6.92607	3.20019	0.00187862	0.011248	-1.58098
FAM13B	-0.211169	8.85604	-3.20001	0.00187968	0.011248	-1.58149
RPA2	-0.151702	8.79587	-3.19956	0.00188229	0.0112498	-1.58274
STUB1	0.120577	10.0005	3.19954	0.00188244	0.0112498	-1.58281
CDH11	-0.450549	6.78094	-3.19934	0.00188358	0.0112498	-1.58335
ALDH6A1	0.513217	10.1201	3.19923	0.00188426	0.0112498	-1.58368
GPR143	-0.230556	6.28444	-3.1978	0.00189266	0.0112906	-1.58769
AIF1	0.264848	9.44251	3.19762	0.00189376	0.0112906	-1.58822
OLAH	0.217763	4.45455	3.19752	0.00189433	0.0112906	-1.58848
PPP6C	0.0957179	9.1063	3.19689	0.00189805	0.0113039	-1.59025
FRS2	0.110523	5.1025	3.19678	0.00189872	0.0113039	-1.59057
BAIAP3	0.118154	6.91992	3.19649	0.00190043	0.0113077	-1.59138
MID2	0.140348	7.4181	3.19614	0.00190249	0.0113126	-1.59236
DYNLL1	-0.132268	12.1915	-3.19599	0.00190341	0.0113126	-1.5928
APPBP2	0.151764	7.97455	3.19432	0.00191335	0.0113652	-1.59749
E2F3	-0.141909	6.20618	-3.19389	0.0019159	0.0113739	-1.59869
BLNK	-0.528043	6.94281	-3.1931	0.00192065	0.0113941	-1.60092
HTRA2	0.0895427	8.06874	3.19296	0.00192148	0.0113941	-1.60131
ADRA2A	-0.338175	4.88628	-3.19213	0.00192645	0.0114171	-1.60364
VASH2	-0.157561	4.30607	-3.19137	0.00193102	0.0114377	-1.60577
LIN7B	0.183359	6.76142	3.19071	0.00193501	0.0114549	-1.60763
GRIN2A	-0.147485	5.51936	-3.19029	0.00193754	0.0114561	-1.60881
CTSK	-0.313334	7.68506	-3.19015	0.00193838	0.0114561	-1.6092
BMX	0.111516	4.58667	3.19013	0.00193849	0.0114561	-1.60925
RGS5	-0.355441	7.57352	-3.18908	0.00194481	0.011487	-1.61218
GPR137	0.102055	6.49791	3.18875	0.00194684	0.0114925	-1.61312
VPS13D	0.127865	7.60633	3.18742	0.00195492	0.0115288	-1.61685
CHORDC1	-0.320113	7.06048	-3.18738	0.00195519	0.0115288	-1.61698
B3GALT1	0.0834517	4.25884	3.18671	0.00195925	0.0115463	-1.61885
WDR59	0.12213	7.07605	3.1865	0.00196056	0.0115475	-1.61944
LYVE1	-0.342008	5.41555	-3.18566	0.00196567	0.0115711	-1.62179
SNX3	-0.113112	11.7646	-3.18522	0.00196834	0.0115803	-1.62301
EPB42	0.141574	4.99945	3.18473	0.00197138	0.0115917	-1.6244
CGA	0.337776	5.59458	3.18412	0.00197511	0.0116017	-1.62611
CCDC91	0.240539	8.12245	3.18409	0.0019753	0.0116017	-1.62619
NTN1	0.113138	4.6047	3.18383	0.00197688	0.0116045	-1.62691
HARS2	-0.130952	7.986	-3.18267	0.00198401	0.0116398	-1.63016
ETV1	-0.11051	5.00139	-3.18175	0.00198969	0.0116666	-1.63273
BCL2L2	0.193764	8.25533	3.18133	0.0019923	0.0116754	-1.63391
LSM7	-0.295455	7.87851	-3.18096	0.00199459	0.0116823	-1.63495
PNPLA3	0.233054	5.80151	3.17751	0.00201611	0.0118017	-1.64461
RASL10A	0.23815	6.12695	3.17715	0.00201838	0.0118084	-1.64562
OPA1	0.138232	7.87711	3.17628	0.00202382	0.0118337	-1.64805
PCDHGA1	0.131999	4.78386	3.17533	0.00202982	0.0118582	-1.65071
SLCO3A1	-0.234303	6.34104	-3.17526	0.00203028	0.0118582	-1.65092
SERPING1	-0.528145	9.48791	-3.1744	0.0020357	0.0118832	-1.65331
DCLRE1C	-0.191428	5.38798	-3.17333	0.00204245	0.011916	-1.65629
KLRC3	-0.0688885	3.82059	-3.17306	0.00204417	0.0119194	-1.65705
NES	0.281885	9.3936	3.1725	0.00204773	0.0119335	-1.65862
CH25H	-0.310415	4.73952	-3.17085	0.00205824	0.0119865	-1.66323
CCL18	-0.379639	4.48942	-3.17072	0.0020591	0.0119865	-1.6636
MEPE	0.140022	5.88738	3.16994	0.00206408	0.0120088	-1.66578
SLC6A4	0.170768	5.89846	3.16901	0.00207004	0.0120367	-1.66837
IL13RA1	-0.135311	7.41007	-3.16854	0.00207304	0.0120475	-1.66968
RNF139	-0.157738	8.96147	-3.16773	0.0020783	0.0120714	-1.67196
PTS	-0.120465	9.59277	-3.16747	0.00207995	0.0120743	-1.67267
CHRNA4	0.0676617	4.59132	3.16697	0.00208318	0.0120864	-1.67407
TCEAL2	0.35576	8.38624	3.16631	0.00208742	0.0121043	-1.6759
ADNP	-0.151458	9.05003	-3.16563	0.00209182	0.0121231	-1.67779
GCLM	0.229519	7.32758	3.16513	0.00209506	0.0121351	-1.67918
KRT17	-0.357312	5.20202	-3.16424	0.0021009	0.0121522	-1.68169
PLEK	-0.265974	6.44309	-3.16417	0.00210132	0.0121522	-1.68187
FARSA	-0.125554	7.40212	-3.16415	0.00210148	0.0121522	-1.68194
MYO1A	0.116358	5.03996	3.16284	0.00211	0.0121947	-1.68558
RRBP1	-0.113435	7.27148	-3.16264	0.00211129	0.0121955	-1.68613
KAT2B	0.225041	7.65031	3.16215	0.00211452	0.0122032	-1.68751
FGG	-0.450238	4.53081	-3.16208	0.00211495	0.0122032	-1.68769
NID2	-0.392552	7.73661	-3.16049	0.00212538	0.0122566	-1.69212
GRIK3	0.0948287	4.64695	3.16022	0.0021272	0.0122603	-1.69289
SIDT1	-0.180581	4.38413	-3.15961	0.00213122	0.0122679	-1.69458
RENBP	0.292029	7.03652	3.15955	0.00213161	0.0122679	-1.69475
TOP3A	0.0883469	6.26327	3.15949	0.00213203	0.0122679	-1.69493
LBR	-0.281893	9.14102	-3.15892	0.00213579	0.0122829	-1.69651
TEX264	0.16855	8.11145	3.15706	0.0021481	0.0123452	-1.70168
TEX13B	0.118646	5.30223	3.15693	0.00214899	0.0123452	-1.70206
MVP	-0.181498	9.13418	-3.15655	0.00215149	0.0123478	-1.7031
CA11	0.167975	6.3118	3.15651	0.00215179	0.0123478	-1.70323
WBP11	0.148672	7.46613	3.15607	0.00215466	0.0123575	-1.70442
REV3L	-0.237908	7.00896	-3.15562	0.00215766	0.0123679	-1.70568
GZMH	-0.259919	6.08946	-3.15528	0.00215997	0.0123744	-1.70664
APBB1IP	-0.172135	5.53971	-3.15495	0.00216217	0.0123775	-1.70756
PCDHGC3	0.0646819	4.36633	3.15484	0.00216288	0.0123775	-1.70785
ALDH3A1	0.125398	5.05696	3.15463	0.00216429	0.0123788	-1.70844
PRKAR1B	0.125437	6.17269	3.15377	0.00217006	0.0124051	-1.71083
ICAM2	-0.298926	8.47977	-3.1532	0.00217393	0.0124202	-1.71244
WDR1	-0.15064	9.67673	-3.15298	0.00217538	0.0124202	-1.71304
ALDH9A1	0.148411	11.499	3.15274	0.00217698	0.0124202	-1.7137
FKBP3	-0.186692	8.47139	-3.15266	0.00217752	0.0124202	-1.71392
PSG11	0.141508	4.95756	3.15238	0.00217942	0.0124202	-1.7147
SSTR4	0.123341	5.19682	3.15225	0.00218028	0.0124202	-1.71506
PRSS8	0.266055	7.0766	3.15207	0.0021815	0.0124202	-1.71556
ABCA7	-0.135149	5.5515	-3.15197	0.00218219	0.0124202	-1.71585
STX4	-0.169657	8.00345	-3.15072	0.00219064	0.0124616	-1.71932
NLGN3	0.135948	5.60089	3.14993	0.00219599	0.0124852	-1.72152
LSP1	-0.170112	6.08167	-3.14958	0.00219834	0.0124918	-1.72248
FAR2	-0.25514	6.28894	-3.14906	0.00220186	0.012505	-1.72392
SMARCD3	-0.277123	6.99818	-3.14822	0.00220763	0.012531	-1.72627
TEK	0.152578	7.55661	3.14732	0.00221378	0.0125591	-1.72877
FANCF	-0.139714	7.32227	-3.14597	0.00222303	0.0125885	-1.73252
IKBKB	-0.0906424	5.8625	-3.14589	0.00222355	0.0125885	-1.73273
PLXND1	-0.151318	7.46677	-3.14558	0.00222566	0.0125885	-1.73359
CCL25	0.170971	5.0341	3.14558	0.0022257	0.0125885	-1.7336
REXO4	-0.160414	7.12684	-3.14539	0.00222699	0.0125885	-1.73412
UBE2C	-0.298111	7.03526	-3.14531	0.00222754	0.0125885	-1.73434
HPGD	0.60575	8.60204	3.14519	0.00222837	0.0125885	-1.73468
DHPS	0.120734	7.76933	3.14516	0.00222857	0.0125885	-1.73476
ARL3	0.125103	7.93715	3.14468	0.00223186	0.0126003	-1.73609
GSTA1	0.730719	10.8528	3.14429	0.00223456	0.0126088	-1.73717
ITCH	0.12079	6.2463	3.14399	0.00223664	0.0126137	-1.73801
PFKP	-0.407714	8.54616	-3.14336	0.00224094	0.0126312	-1.73974
SLC16A5	-0.241428	6.56223	-3.14254	0.00224667	0.0126567	-1.74203
ARL4D	0.188011	7.60503	3.14086	0.00225833	0.0127155	-1.74669
MSX1	-0.238401	5.54692	-3.14023	0.00226272	0.0127334	-1.74843
APBA1	0.132255	5.74107	3.1395	0.00226778	0.0127551	-1.75044
MFSD1	-0.142622	10.2191	-3.13897	0.0022715	0.0127691	-1.75191
OTOR	0.131016	5.00758	3.13847	0.002275	0.0127819	-1.7533
OR12D2	0.0914665	5.26705	3.13827	0.00227644	0.0127832	-1.75387
FEV	0.170645	6.01127	3.13783	0.00227949	0.0127935	-1.75507
CNGB1	0.074248	4.51024	3.13507	0.00229895	0.0128957	-1.76271
MT1G	0.456573	12.5418	3.13442	0.00230356	0.0129147	-1.76451
RBM12	-0.182464	6.97116	-3.13405	0.00230623	0.0129228	-1.76556
SLC1A7	0.0933382	5.30258	3.13337	0.00231107	0.0129377	-1.76744
TUBG2	0.169496	6.23009	3.13333	0.00231136	0.0129377	-1.76755
HGF	-0.0990267	4.36762	-3.1328	0.00231509	0.0129517	-1.769
HHLA1	0.136958	6.63176	3.13167	0.00232315	0.0129898	-1.77212
ALOX5AP	-0.433979	6.68887	-3.13134	0.00232553	0.0129962	-1.77304
PCSK6	0.0893177	5.28866	3.13053	0.00233129	0.0130177	-1.77527
FGF6	0.124438	6.21208	3.13046	0.00233186	0.0130177	-1.77549
JUNB	0.344767	6.75686	3.12943	0.0023392	0.0130517	-1.77831
HEPH	-0.312809	6.29365	-3.12879	0.00234381	0.0130705	-1.78008
SLIT1	0.0965033	4.8208	3.12658	0.00235981	0.013149	-1.78619
ADAMTS12	0.111112	5.20097	3.12633	0.00236162	0.013149	-1.78688
DLGAP2	0.120984	4.97428	3.12633	0.00236164	0.013149	-1.78689
DDN	0.381323	9.16988	3.12591	0.00236471	0.0131591	-1.78806
CNIH3	0.152816	4.67278	3.1252	0.00236987	0.0131794	-1.79001
GPR176	-0.165698	5.27892	-3.12506	0.00237089	0.0131794	-1.7904
BEST2	0.135456	5.43892	3.12466	0.00237378	0.0131885	-1.79149
GJB3	0.103597	5.73744	3.12386	0.00237961	0.0132139	-1.7937
HINFP	-0.129471	6.84817	-3.12312	0.00238503	0.013237	-1.79575
AIRE	0.1052	5.32693	3.1224	0.00239034	0.0132594	-1.79774
KCNJ8	-0.368962	6.46283	-3.12222	0.00239167	0.0132598	-1.79824
SLC25A12	0.122649	7.13393	3.12151	0.00239686	0.0132612	-1.80019
THAP1	-0.193758	6.6774	-3.12138	0.0023978	0.0132612	-1.80054
ZNF365	-0.153937	4.96959	-3.12132	0.00239826	0.0132612	-1.80071
TMPRSS6	0.134585	6.84495	3.12126	0.00239871	0.0132612	-1.80088
LSM1	-0.110409	9.81825	-3.12123	0.00239896	0.0132612	-1.80098
BIN1	0.205149	8.40099	3.121	0.00240061	0.0132612	-1.80159
DDOST	-0.112926	10.6288	-3.12098	0.00240077	0.0132612	-1.80165
DOK2	-0.186231	6.02315	-3.12055	0.00240391	0.0132715	-1.80283
ZHX3	0.142935	6.6309	3.12016	0.0024068	0.0132805	-1.80391
FGFR3	0.164755	8.06563	3.11939	0.00241251	0.013305	-1.80603
GFI1B	0.0681617	4.52398	3.1187	0.00241761	0.0133138	-1.80793
GCLC	0.188218	7.97384	3.11868	0.00241779	0.0133138	-1.808
ACTG1	-0.165281	13.086	-3.11866	0.00241791	0.0133138	-1.80804
CACNA2D1	0.144895	6.07298	3.11781	0.00242427	0.0133418	-1.8104
SLC29A3	-0.180789	7.22712	-3.11762	0.00242565	0.0133423	-1.81091
CTRC	0.115407	5.77953	3.11725	0.00242844	0.0133507	-1.81195
C1GALT1	0.176148	6.6896	3.11419	0.00245131	0.0134694	-1.82037
CHST4	0.125187	5.6023	3.11375	0.00245461	0.0134804	-1.82157
NDUFC1	0.114272	11.0084	3.11255	0.00246367	0.0135231	-1.82488
DHCR24	-0.312167	7.81767	-3.11202	0.00246768	0.0135285	-1.82634
LRRC32	-0.218832	8.56274	-3.11181	0.00246928	0.0135285	-1.82692
TREH	0.582755	6.25654	3.11178	0.00246948	0.0135285	-1.827
PTGS1	-0.212858	6.39851	-3.11166	0.00247042	0.0135285	-1.82734
SLC25A44	0.189309	8.02829	3.11156	0.00247111	0.0135285	-1.82759
DDX50	-0.19895	9.24954	-3.11095	0.00247577	0.013547	-1.82928
SLC5A2	0.382595	8.66439	3.10938	0.00248767	0.0135962	-1.83358
GAS1	0.193198	7.58578	3.10936	0.00248784	0.0135962	-1.83365
STK39	-0.238066	6.06092	-3.10925	0.00248867	0.0135962	-1.83395
TCL1B	0.120527	5.68279	3.10889	0.00249142	0.0136042	-1.83494
NFE2L1	0.158466	10.5389	3.10803	0.002498	0.0136272	-1.83731
CLPB	0.181635	6.34236	3.108	0.00249823	0.0136272	-1.83739
RGS7	0.337385	5.23706	3.10683	0.00250722	0.0136691	-1.84061
CD1E	-0.142732	4.97382	-3.10618	0.00251216	0.0136849	-1.84238
KCNQ2	0.0948585	5.19345	3.10611	0.00251272	0.0136849	-1.84258
GPR52	0.189539	5.76006	3.10509	0.00252058	0.0137205	-1.84538
MBNL2	0.152021	6.84729	3.10415	0.00252787	0.0137531	-1.84798
PRPF19	-0.153925	8.30374	-3.10241	0.00254132	0.0138191	-1.85274
ATR	-0.150729	6.68771	-3.10071	0.00255454	0.013878	-1.8574
ERP29	-0.110306	10.8796	-3.10068	0.0025548	0.013878	-1.85749
TPK1	-0.160281	6.55041	-3.09973	0.00256226	0.0139086	-1.8601
DHX15	-0.153664	10.1482	-3.09962	0.00256309	0.0139086	-1.8604
CYB5A	0.249822	11.6733	3.09881	0.00256944	0.0139358	-1.86261
AHCYL2	0.155349	7.11303	3.09755	0.00257938	0.0139771	-1.86608
LYRM1	0.120609	9.96205	3.09751	0.00257972	0.0139771	-1.8662
C3orf36	0.115047	5.19456	3.09719	0.00258223	0.0139835	-1.86707
GLYR1	0.0944461	5.85663	3.09505	0.00259914	0.0140678	-1.87293
ITGB1BP2	0.129541	4.84525	3.09472	0.00260176	0.0140747	-1.87383
USP9X	0.141592	9.13401	3.09403	0.00260721	0.0140969	-1.87571
TGFA	0.1104	6.02106	3.09252	0.00261925	0.0141547	-1.87984
FGR	-0.245825	6.6751	-3.09164	0.00262633	0.0141787	-1.88227
DCAF7	0.0940384	6.8067	3.09163	0.00262639	0.0141787	-1.88228
PSORS1C2	0.166179	5.78135	3.09114	0.00263033	0.0141927	-1.88363
HAND1	0.146351	5.54668	3.09074	0.00263353	0.0142026	-1.88472
TRAV8-6	0.125288	5.82998	3.08982	0.00264094	0.0142353	-1.88724
DGKA	-0.128647	5.26919	-3.08951	0.00264348	0.0142417	-1.8881
DAO	0.509741	8.50007	3.08872	0.00264985	0.0142677	-1.89026
SS18	0.127249	6.50856	3.0884	0.00265239	0.0142677	-1.89112
MINK1	0.122321	7.06112	3.0884	0.00265241	0.0142677	-1.89113
PROS1	-0.243084	8.47651	-3.08762	0.00265875	0.0142945	-1.89327
ATP4B	0.110264	4.54264	3.08645	0.00266823	0.0143382	-1.89646
TNFRSF17	-0.332114	4.2933	-3.0851	0.00267921	0.0143897	-1.90014
HLA-DQB1	-0.684543	8.39548	-3.0847	0.00268247	0.0143999	-1.90124
ABI2	0.109253	7.79279	3.08376	0.00269021	0.0144341	-1.90382
SRPK3	0.129501	5.9739	3.08281	0.00269796	0.0144683	-1.9064
GMFB	-0.188395	8.83386	-3.08247	0.00270076	0.0144759	-1.90733
VWF	-0.258254	6.40735	-3.0815	0.00270875	0.0145112	-1.90998
RNF220	0.210103	9.21	3.08041	0.00271779	0.0145523	-1.91297
AGPS	-0.226953	7.05857	-3.07822	0.0027359	0.0146418	-1.91892
LPAL2	0.143886	5.11171	3.07803	0.00273748	0.0146428	-1.91944
PRRG4	0.1581	6.30524	3.07733	0.00274334	0.0146666	-1.92136
AK5	-0.157611	5.72671	-3.07672	0.00274845	0.0146725	-1.92303
KCNQ1	0.118282	7.34926	3.07664	0.00274908	0.0146725	-1.92323
TFCP2L1	0.253437	7.82628	3.07644	0.00275076	0.0146725	-1.92378
RPL35A	-0.159815	12.2547	-3.07623	0.00275252	0.0146725	-1.92435
PLEKHG3	0.126251	7.18	3.07622	0.0027526	0.0146725	-1.92438
B3GNT4	0.18412	6.9727	3.07598	0.00275462	0.0146725	-1.92504
COL11A2	0.12357	6.16991	3.07595	0.00275487	0.0146725	-1.92512
FRMPD1	0.107154	4.62926	3.07575	0.00275656	0.0146725	-1.92567
AFF1	0.111532	5.74335	3.07569	0.00275705	0.0146725	-1.92583
DRD4	0.101575	4.74679	3.07519	0.00276124	0.0146874	-1.92719
TMED10	-0.131352	10.3432	-3.07497	0.00276313	0.01469	-1.9278
ICAM1	-0.146374	6.88934	-3.07439	0.00276801	0.0147032	-1.92938
DNAJB1	0.414305	9.04494	3.0743	0.00276877	0.0147032	-1.92963
EPM2A	0.165029	6.1679	3.07404	0.0027709	0.0147032	-1.93032
FBN2	-0.231003	4.66284	-3.074	0.00277122	0.0147032	-1.93042
EFNA4	-0.178413	5.86088	-3.07383	0.00277267	0.0147034	-1.93089
PIPOX	0.454393	9.75261	3.07311	0.00277875	0.0147282	-1.93285
STOML1	-0.14116	7.30261	-3.07247	0.0027842	0.0147497	-1.93461
SH3GL2	0.408908	6.86594	3.07198	0.0027883	0.0147639	-1.93593
NHLH1	0.156569	6.29413	3.06997	0.00280537	0.0148365	-1.9414
HEATR1	-0.141247	7.5918	-3.06991	0.00280588	0.0148365	-1.94156
PIK3CD	-0.128732	6.13244	-3.06987	0.00280626	0.0148365	-1.94169
DNAJC10	-0.184185	6.81515	-3.06965	0.00280809	0.0148387	-1.94227
BTN3A2	-0.321331	7.00636	-3.06877	0.00281561	0.014871	-1.94467
CHPF2	-0.127381	7.34138	-3.06751	0.0028264	0.0149204	-1.94809
BTN3A3	-0.254243	6.19476	-3.06668	0.00283356	0.0149507	-1.95036
HSPA5	-0.229633	10.5443	-3.06578	0.00284128	0.014981	-1.9528
OR7C2	0.127729	5.75253	3.06568	0.00284216	0.014981	-1.95308
PYY2	0.166997	6.37382	3.06227	0.00287172	0.0151292	-1.96235
ARC	0.273155	5.02499	3.06128	0.00288035	0.015167	-1.96503
EEF1D	-0.199338	11.4404	-3.06053	0.00288691	0.0151939	-1.96707
PAFAH2	0.130728	6.44422	3.05967	0.0028944	0.0152183	-1.96939
RHOA	-0.167642	11.5831	-3.05967	0.00289444	0.0152183	-1.96941
OGDH	0.195612	7.0703	3.05908	0.00289962	0.0152379	-1.97101
ST3GAL5	-0.217851	6.78582	-3.05867	0.00290323	0.0152493	-1.97213
GPR173	0.0908132	5.03166	3.05829	0.00290653	0.0152589	-1.97314
EMILIN1	-0.215052	5.19619	-3.05773	0.00291147	0.0152732	-1.97466
[truncated: 8,486 more rows]

## Sheet: The Glycolysis-related genes
Table. The Glycolysis-Related Genes (GRGs)
Serial Number	Gene Symbol	Source
1	TIGAR	Genecards
2	PKM	Genecards
3	HK2	Genecards
4	GAPDH	Genecards
5	LDHA	Genecards
6	HIF1A	Genecards
7	RRAD	Genecards
8	HK1	Genecards
9	PKLR	Genecards
10	ENO1	Genecards
11	ENO3	Genecards
12	PFKP	Genecards
13	TPI1	Genecards
14	GLTC1	Genecards
15	PGK1	Genecards
16	PFKL	Genecards
17	GCK	Genecards
18	PFKM	Genecards
19	PFKFB3	Genecards
20	PGAM2	Genecards
21	SLC2A1	Genecards
22	ALDOA	Genecards
23	PGAM1	Genecards
24	ENO2	Genecards
25	PGK2	Genecards
26	HK3	Genecards
27	GPI	Genecards
28	LINC01672	Genecards
29	PRKAA1	Genecards
30	ALDOB	Genecards
31	LDHB	Genecards
32	G6PD	Genecards
33	TP53	Genecards
34	PFKFB2	Genecards
35	GAPDHS	Genecards
36	MIR7-3HG	Genecards
37	ALDOC	Genecards
38	PFKFB4	Genecards
39	PDHA1	Genecards
40	BPGM	Genecards
41	MTOR	Genecards
42	FBP1	Genecards
43	SIRT6	Genecards
44	MYC	Genecards
45	INS	Genecards
46	SCARNA5	Genecards
47	FOXK1	Genecards
48	TPP2	Genecards
49	ADPGK	Genecards
50	SOD2-OT1	Genecards
51	SLC2A4	Genecards
52	PC	Genecards
53	G6PC1	Genecards
54	H19	Genecards
55	LDHC	Genecards
56	AKT1	Genecards
57	SLC2A3	Genecards
58	PPARG	Genecards
59	FBP2	Genecards
60	PVT1	Genecards
61	TMX2-CTNND1	Genecards
62	PRKAA2	Genecards
63	HKDC1	Genecards
64	FOXK2	Genecards
65	BSG	Genecards
66	PCK1	Genecards
67	SLC16A1	Genecards
68	PDK1	Genecards
69	ISCU	Genecards
70	MPC1	Genecards
71	PFKFB1	Genecards
72	RAB4B-EGLN2	Genecards
73	MDH2	Genecards
74	SDHB	Genecards
75	TKT	Genecards
76	STAT3	Genecards
77	MIR125A	Genecards
78	CERNA3	Genecards
79	ENO4	Genecards
80	CHKB-CPT1B	Genecards
81	PCK2	Genecards
82	PRKACA	Genecards
83	PGAM4	Genecards
84	SLC2A2	Genecards
85	DBNL	Genecards
86	LOC129998343	Genecards
87	PPP2CA	Genecards
88	MDH1	Genecards
89	EP300	Genecards
90	UCP2	Genecards
91	TRC-GCA24-1	Genecards
92	LINC02605	Genecards
93	MIR21	Genecards
94	PPP2R1A	Genecards
95	YAP1	Genecards
96	GPD1	Genecards
97	PPP2R5D	Genecards
98	FOXM1	Genecards
99	TRAP1	Genecards
100	DLD	Genecards
101	LOC129998342	Genecards
102	DLAT	Genecards
103	PDK3	Genecards
104	SLC25A1	Genecards
105	SCO2	Genecards
106	SLC16A4	Genecards
107	LDHAL6B	Genecards
108	TUG1	Genecards
109	PRXL2C	Genecards
110	HSPA5	Genecards
111	EGFR	Genecards
112	GOT1	Genecards
113	HULC	Genecards
114	LIN28A	Genecards
115	MPC2	Genecards
116	ACLY	Genecards
117	PDHX	Genecards
118	PPBP	Genecards
119	AIFM1	Genecards
120	UCA1	Genecards
121	CS	Genecards
122	VHL	Genecards
123	BDNF-AS	Genecards
124	LINC00092	Genecards
125	MIR143	Genecards
126	PPP2CB	Genecards
127	MEG3	Genecards
128	CTNNB1	Genecards
129	CBFA2T3	Genecards
130	ZBTB7A	Genecards
131	GAS5	Genecards
132	NFE2L2	Genecards
133	TGFB1	Genecards
134	PTBP1	Genecards
135	ERBB2	Genecards
136	HNRNPA1	Genecards
137	LINC01554	Genecards
138	PDK4	Genecards
139	LINC01139	Genecards
140	EGLN3	Genecards
141	SIRT3	Genecards
142	PDHB	Genecards
143	MIR133B	Genecards
144	XIST	Genecards
145	NUP133	Genecards
146	AAAS	Genecards
147	SEC13	Genecards
148	SLC2A6	Genecards
149	PARP1	Genecards
150	MLXIPL	Genecards
151	KRAS	Genecards
152	FH	Genecards
153	PRKAB1	Genecards
154	PIM2	Genecards
155	NUP93	Genecards
156	LINC-ROR	Genecards
157	PHGDH	Genecards
158	PARP14	Genecards
159	ACACA	Genecards
160	FLCN	Genecards
161	NXNL1	Genecards
162	NUP98	Genecards
163	FZR1	Genecards
164	HSP90B1	Genecards
165	GCG	Genecards
166	SLC25A5	Genecards
167	MIAT	Genecards
168	DANCR	Genecards
169	SOD1	Genecards
170	CYTOR	Genecards
171	HNRNPA2B1	Genecards
172	CAV1	Genecards
173	IGF1R	Genecards
174	NBR2	Genecards
175	HSF1	Genecards
176	NPM1	Genecards
177	UQCRC2	Genecards
178	SMAD5	Genecards
179	EGLN1	Genecards
180	YWHAZ	Genecards
181	GLO1	Genecards
182	GCKR	Genecards
183	MALAT1	Genecards
184	MIR34C	Genecards
185	PTEN	Genecards
186	PGR-AS1	Genecards
187	FASN	Genecards
188	RANBP2	Genecards
189	PDPR	Genecards
190	CA9	Genecards
191	RMRP	Genecards
192	GLS	Genecards
193	FOXO3	Genecards
194	HOXB-AS3	Genecards
195	MIR320A	Genecards
196	TXNIP	Genecards
197	IDH1	Genecards
198	FARP1	Genecards
199	SLC45A2	Genecards
200	VDAC1	Genecards
201	TRIM21	Genecards
202	EZH2	Genecards
203	RPS6KB1	Genecards
204	MIR1294	Genecards
205	MIR98	Genecards
206	PRKACG	Genecards
207	EPB41L4A-AS1	Genecards
208	SLC37A4	Genecards
209	SNHG14	Genecards
210	VEGFA	Genecards
211	IL6	Genecards
212	ODC1-DT	Genecards
213	HDAC1	Genecards
214	CCAT1	Genecards
215	EPAS1	Genecards
216	SIRT1	Genecards
217	MIR1291	Genecards
218	GPD2	Genecards
219	SMAD5-AS1	Genecards
220	RELA	Genecards
221	NDUFS2	Genecards
222	PTK2	Genecards
223	MIR186	Genecards
224	SLC2A5	Genecards
225	KCNQ1OT1	Genecards
226	SKP2	Genecards
227	XBP1	Genecards
228	PRKACB	Genecards
229	PPP2R1B	Genecards
230	FGFR1	Genecards
231	INSR	Genecards
232	TRAF6	Genecards
233	PPARGC1A	Genecards
234	MIR155	Genecards
235	EMSLR	Genecards
236	H6PD	Genecards
237	TKTL1	Genecards
238	LINC00857	Genecards
239	HSP90AA1	Genecards
240	LINC00538	Genecards
241	MIR4435-2HG	Genecards
242	HSPD1	Genecards
243	HSPA8	Genecards
244	TGM2	Genecards
245	KARS1	Genecards
246	PDK2	Genecards
247	RB1	Genecards
248	PGP	Genecards
249	SIRT5	Genecards
250	OGT	Genecards
251	METTL3	Genecards
252	GOT2	Genecards
253	FUBP1	Genecards
254	PIK3CA	Genecards
255	MIR193A	Genecards
256	MIR34A	Genecards
257	NUP214	Genecards
258	MIR125B1	Genecards
259	PRKG1	Genecards
260	IGF1	Genecards
261	SNHG1	Genecards
262	NDRG2	Genecards
263	CAT	Genecards
264	NFKB1	Genecards
265	MIR494	Genecards
266	XDH	Genecards
267	FBXW7	Genecards
268	NOX4	Genecards
269	HOTAIRM1	Genecards
270	OGDH	Genecards
271	IGF2BP2	Genecards
272	BRCA1	Genecards
273	NDUFB9	Genecards
274	MT-TP	Genecards
275	MIR122	Genecards
276	MSC-AS1	Genecards
277	CD44	Genecards
278	E2F1	Genecards
279	BRAF	Genecards
280	MIR33B	Genecards
281	IMMT	Genecards
282	MIR543	Genecards
283	PGM2L1	Genecards
284	SNORD15A	Genecards
285	OPA1	Genecards
286	STUB1	Genecards
287	WAC-AS1	Genecards
288	DLX6-AS1	Genecards
289	HSPA9	Genecards
290	PRMT5	Genecards
291	SOD2	Genecards
292	PTPA	Genecards
293	SLCO2A1	Genecards
294	NECAB3	Genecards
295	MT-ND1	Genecards
296	FOXO1	Genecards
297	GSTP1	Genecards
298	SFXN1	Genecards
299	ESR1	Genecards
300	MT-TK	Genecards
301	SRC	Genecards
302	MUC1	Genecards
303	VIRMA	Genecards
304	RBM25	Genecards
305	CASC8	Genecards
306	ANXA5	Genecards
307	HMGB1	Genecards
308	SHMT2	Genecards
309	NUP188	Genecards
310	SP1	Genecards
311	TNF	Genecards
312	HIF1AN	Genecards
313	TSPO	Genecards
314	MT-TL1	Genecards
315	PCNA	Genecards
316	VIM	Genecards
317	SLC5A1	Genecards
318	HSP90AB1	Genecards
319	GK	Genecards
320	EIF6	Genecards
321	CD274	Genecards
322	PRKN	Genecards
323	HOTAIR	Genecards
324	TP63	Genecards
325	PGD	Genecards
326	ECD	Genecards
327	NCL	Genecards
328	XRCC5	Genecards
329	ZEB1	Genecards
330	DNAH8	Genecards
331	SNHG16	Genecards
332	IL1B	Genecards
333	SND1	Genecards
334	LONP1	Genecards
335	DNM1L	Genecards
336	GLUL	Genecards
337	MIR23A	Genecards
338	SNHG5	Genecards
339	FEZF1-AS1	Genecards
340	SETD2	Genecards
341	LINC00511	Genecards
342	TRE-TTC3-1	Genecards
343	MIR145	Genecards
344	EEF1A1	Genecards
345	MIR488	Genecards
346	PPARA	Genecards
347	STAT1	Genecards
348	HYOU1	Genecards
349	MT-ND2	Genecards
350	KLF5	Genecards
351	SLC2A1-DT	Genecards
352	MFN2	Genecards
353	NEAT1	Genecards
354	YWHAQ	Genecards
355	DLEU2	Genecards
356	MT-ND3	Genecards
357	MT-TI	Genecards
358	KLF4	Genecards
359	SIRT4	Genecards
360	MIRLET7A1	Genecards
361	LINC00504	Genecards
362	NDUFS4	Genecards
363	ALYREF	Genecards
364	CASC9	Genecards
365	COPG2IT1	Genecards
366	PDHA2	Genecards
367	MCL1	Genecards
368	NUP155	Genecards
369	NUP107	Genecards
370	NUP62	Genecards
371	TPR	Genecards
372	NUP160	Genecards
373	NUP153	Genecards
374	NUP205	Genecards
375	NUP210	Genecards
376	NUP85	Genecards
377	NUP88	Genecards
378	RAE1	Genecards
379	GNPDA1	Genecards
380	GPAT3	Genecards
381	NUP54	Genecards
382	NUP50	Genecards
383	NUP37	Genecards
384	NUP42	Genecards
385	POM121	Genecards
386	GNPDA2	Genecards
387	NUP35	Genecards
388	NUP58	Genecards
389	NDC1	Genecards
390	NUP43	Genecards
391	SEH1L	Genecards
392	RPS4X	Genecards
393	MIR139	Genecards
394	SNHG7	Genecards
395	MIR93	Genecards
396	HCCAT5	Genecards
397	ASL	Genecards
398	PDIA3	Genecards
399	MIRLET7C	Genecards
400	RPL7A	Genecards
401	MLX	Genecards
402	PLK1	Genecards
403	PPP1CA	Genecards
404	MIR361	Genecards
405	HMGA1	Genecards
406	PTP4A3	Genecards
407	TEAD1	Genecards
408	CD276	Genecards
409	BAD	Genecards
410	DDX24	Genecards
411	SNHG12	Genecards
412	PRPF8	Genecards
413	NR1H4	Genecards
414	OIP5-AS1	Genecards
415	LOC654780	Genecards
416	KEAP1	Genecards
417	TP73	Genecards
418	ANXA2	Genecards
419	MIR142	Genecards
420	LEP	Genecards
421	SNCA	Genecards
422	SERPINA3	Genecards
423	CDKN3	Genecards
424	HAGH	Genecards
425	LINC01191	Genecards
426	PDP1	Genecards
427	HDAC2	Genecards
428	ETS1	Genecards
429	STC2	Genecards
430	MLXIP	Genecards
431	BCYRN1	Genecards
432	GGH	Genecards
433	THRAP3	Genecards
434	AGRP	Genecards
435	TUBB	Genecards
436	RPS6	Genecards
437	YBX1	Genecards
438	ACMSD	Genecards
439	LINC00920	Genecards
440	CD28	Genecards
441	MACROH2A1	Genecards
442	LIN28B	Genecards
443	MTDH	Genecards
444	TEAD4	Genecards
445	MIR214	Genecards
446	HBG2	Genecards
447	SNHG6	Genecards
448	PAICS	Genecards
449	STK11	Genecards
450	TIMMDC1	Genecards
451	HSPA1A	Genecards
452	LTF	Genecards
453	DSG1	Genecards
454	OTUB1	Genecards
455	DSC1	Genecards
456	TARDBP	Genecards
457	DDX5	Genecards
458	NONO	Genecards
459	MIR338	Genecards
460	MIR206	Genecards
461	HCG18	Genecards
462	ARID1A	Genecards
463	IDH1-AS1	Genecards
464	NDUFV1	Genecards
465	PRKCA	Genecards
466	UGCG	Genecards
467	LMNB1	Genecards
468	NR4A1	Genecards
469	RPS7	Genecards
470	MIR4458	Genecards
471	DCD	Genecards
472	RIPK1	Genecards
473	PRDX6	Genecards
474	RPL6	Genecards
475	MIR124-1	Genecards
476	ADAMTS9-AS2	Genecards
477	SLC13A5	Genecards
478	YWHAB	Genecards
479	SNHG9	Genecards
480	KDR	Genecards
481	ACTB	Genecards
482	MIR323A	Genecards
483	BCL2	Genecards
484	GYS1	Genecards
485	MYCN	Genecards
486	TRA-TGC7-1	Genecards
487	AKT2	Genecards
488	PLEC	Genecards
489	PDCD1	Genecards
490	BCAR4	Genecards
491	ACTN1	Genecards
492	PLOD2	Genecards
493	CLDN6	Genecards
494	MAP4	Genecards
495	FAM120A	Genecards
496	MIR375	Genecards
497	MIR485	Genecards
498	SLC25A10	Genecards
499	COX10	Genecards
500	NR2F1-AS1	Genecards
501	CDK6	Genecards
502	IDO1	Genecards
503	IRF5	Genecards
504	NCOR1	Genecards
505	TNKS	Genecards
506	ATP5F1D	Genecards
507	METTL14	Genecards
508	SLC25A27	Genecards
509	WWTR1	Genecards
510	MIR216A	Genecards
511	BIRC5	Genecards
512	PYCR2	Genecards
513	SOX9	Genecards
514	XRCC6	Genecards
515	CCT2	Genecards
516	APP	Genecards
517	ULK1	Genecards
518	SQSTM1	Genecards
519	BANCR	Genecards
520	MET	Genecards
521	SMARCA4	Genecards
522	HSPA4	Genecards
523	ACTL6A	Genecards
524	MBNL1	Genecards
525	MIR409	Genecards
526	ST7-OT3	Genecards
527	COL4A2-AS1	Genecards
528	LNCARSR	Genecards
529	LINC01123	Genecards
530	HISLA	Genecards
531	CTBP1	Genecards
532	ZFAS1	Genecards
533	MIR183	Genecards
534	BICDL3P	Genecards
535	GPHN	Genecards
536	PGM1	Genecards
537	NDUFS1	Genecards
538	ZNF224	Genecards
539	ALK	Genecards
540	MATR3	Genecards
541	CAVIN1	Genecards
542	ARF4	Genecards
543	TUBA1C	Genecards
544	MARK2	Genecards
545	TSR1	Genecards
546	SEPTIN2	Genecards
547	GPM6A	Genecards
548	CDKN2B-AS1	Genecards
549	MIR152	Genecards
550	MIR532	Genecards
551	LINC00174	Genecards
552	AKR1B1	Genecards
553	NDRG1	Genecards
554	MT-CO2	Genecards
555	MIR31HG	Genecards
556	SDHA	Genecards
557	ENTPD5	Genecards
558	MIR182	Genecards
559	JUN	Genecards
560	PGAM5	Genecards
561	MCM3AP-AS1	Genecards
562	LINC00968	Genecards
563	SLC25A6	Genecards
564	ESYT2	Genecards
565	TLE5	Genecards
566	SKA2	Genecards
567	DENND4C	Genecards
568	NORAD	Genecards
569	LINC02474	Genecards
570	NR4A1AS	Genecards
571	ESRRA	Genecards
572	AMPD3	Genecards
573	USP7	Genecards
574	MIR3662	Genecards
575	VCP	Genecards
576	DDX3X	Genecards
577	EPRS1	Genecards
578	RACK1	Genecards
579	HDAC4	Genecards
580	JUP	Genecards
581	MRE11	Genecards
582	CTNND1	Genecards
583	KMT5A	Genecards
584	JPX	Genecards
585	HCAR1	Genecards
586	PSMD2	Genecards
587	MIR211	Genecards
588	MIR365A	Genecards
589	PCAT1	Genecards
590	NR2F2-AS1	Genecards
591	MILIP	Genecards
592	AKT3	Genecards
593	EGLN2	Genecards
594	NTRK1	Genecards
595	HSPB1	Genecards
596	IDH2	Genecards
597	HMGB2	Genecards
598	HOTTIP	Genecards
599	EPO	Genecards
600	GPT	Genecards
601	DDX11-AS1	Genecards
602	ALB	Genecards
603	PPIA	Genecards
604	KIF2A	Genecards
605	SDCBP	Genecards
606	NACC1	Genecards
607	RPL13	Genecards
608	H2AC14	Genecards
609	MIR125B2	Genecards
610	MIR33A	Genecards
611	LINC00689	Genecards
612	HIF1A-AS3	Genecards
613	HSPH1	Genecards
614	IPO5	Genecards
615	TTN-AS1	Genecards
616	MIR519D	Genecards
617	MIR7-1	Genecards
618	EGF	Genecards
619	USP5	Genecards
620	IRS1	Genecards
621	MIR7-3	Genecards
622	MIR7-2	Genecards
623	LGALS3	Genecards
624	RAN	Genecards
625	RPL18	Genecards
626	TARS1	Genecards
627	XRN2	Genecards
628	RPL10A	Genecards
629	SRSF6	Genecards
630	RPS8	Genecards
631	EIF3B	Genecards
632	HRNR	Genecards
633	SF3B3	Genecards
634	HSPA4L	Genecards
635	LINC01234	Genecards
636	HRAS	Genecards
637	CPT1A	Genecards
638	IRS2	Genecards
639	CUL4B	Genecards
640	IVNS1ABP	Genecards
641	SSRP1	Genecards
642	EFHD2	Genecards
643	NDUFA1	Genecards
644	NLRP3	Genecards
645	SLC25A11	Genecards
646	NDUFS3	Genecards
647	ADSS1	Genecards
648	GIT1	Genecards
649	MR1	Genecards
650	KLF10	Genecards
651	SLC25A51	Genecards
652	MACIR	Genecards
653	PIK3R1	Genecards
654	UCP3	Genecards
655	CD47	Genecards
656	RBMX	Genecards
657	RPL8	Genecards
658	LINC00941	Genecards
659	LMNA	Genecards
660	SPHK1	Genecards
661	PPARGC1B	Genecards
662	PIK3CG	Genecards
663	CDH2	Genecards
664	BIN1	Genecards
665	BRD4	Genecards
666	MIR135B	Genecards
667	LINC00671	Genecards
668	P4HA1	Genecards
669	RPSA	Genecards
670	KPNB1	Genecards
671	DPM1	Genecards
672	SFPQ	Genecards
673	MRPS34	Genecards
674	CHKA	Genecards
675	TRIM35	Genecards
676	NOS2	Genecards
677	KL	Genecards
678	MIR378A	Genecards
679	FAS	Genecards
680	MYH9	Genecards
681	PHB2	Genecards
682	PDGFRB	Genecards
683	RPS3	Genecards
684	PKP1	Genecards
685	GTF2I	Genecards
686	RPS2	Genecards
687	RPL12	Genecards
688	PRPF40A	Genecards
689	IGLL5	Genecards
690	DLGAP1-AS2	Genecards
691	MIR578	Genecards
692	SLC25A13	Genecards
693	HOXA11-AS	Genecards
694	YWHAE	Genecards
695	ERN1	Genecards
696	CXCL1	Genecards
697	STC1	Genecards
698	HNRNPF	Genecards
699	POLG	Genecards
700	NDUFB10	Genecards
701	CDCA3	Genecards
702	SLC25A3	Genecards
703	KDM1A	Genecards
704	YY1	Genecards
705	MCM7	Genecards
706	KDM2B	Genecards
707	MDM2	Genecards
708	BAX	Genecards
709	NF2	Genecards
710	PIM1	Genecards
711	PNP	Genecards
712	PRDX1	Genecards
713	FOXP3	Genecards
714	SFN	Genecards
715	TCF7L2	Genecards
716	YWHAH	Genecards
717	EIF4A3	Genecards
718	PRL	Genecards
719	RTN4	Genecards
720	CCT5	Genecards
721	UBA2	Genecards
722	RPN2	Genecards
723	UBR5	Genecards
724	BZW1	Genecards
725	LHPP	Genecards
726	MIR432	Genecards
727	VTRNA1-1	Genecards
728	MIR1244-1	Genecards
729	ATP6V1E1	Genecards
730	U2AF1	Genecards
731	BCLAF1	Genecards
732	DHX15	Genecards
733	TRA2A	Genecards
734	MIR365B	Genecards
735	SLC16A3	Genecards
736	GLDC	Genecards
737	LIPE	Genecards
738	CFL1	Genecards
739	FUS	Genecards
740	APOE	Genecards
741	HDAC3	Genecards
742	SLC4A1	Genecards
743	MB	Genecards
744	AKR1A1	Genecards
745	LATS1	Genecards
746	LATS2	Genecards
747	SIK2	Genecards
748	PTPN14	Genecards
749	KDM3A	Genecards
750	TP53BP2	Genecards
751	WDR1	Genecards
752	LAMTOR5	Genecards
753	TRIM59	Genecards
754	MIR17HG	Genecards
755	LINC00473	Genecards
756	MIR199A1	Genecards
757	MIR495	Genecards
758	HMGA2	Genecards
759	LINC00342	Genecards
760	BCS1L	Genecards
761	NDUFAF1	Genecards
762	NDUFB11	Genecards
763	NDUFAF5	Genecards
764	GLUD1	Genecards
765	TFAP2A	Genecards
766	CXCL8	Genecards
767	KPNA2	Genecards
768	MIR199B	Genecards
769	MIR30A	Genecards
770	MIR138-1	Genecards
771	LINC00963	Genecards
772	ATM	Genecards
773	WNT5A	Genecards
774	NEK2	Genecards
775	CDH1	Genecards
776	ITGB1	Genecards
777	TUBA1A	Genecards
778	ADORA1	Genecards
779	CDC25A	Genecards
780	BECN1	Genecards
781	CFLAR	Genecards
782	H2AX	Genecards
783	UBC	Genecards
784	AKR1B10	Genecards
785	IRF4	Genecards
786	ZYX	Genecards
787	KPNA1	Genecards
788	KISS1	Genecards
789	HSPB2	Genecards
790	UBE4B	Genecards
791	HOXA9	Genecards
792	RRBP1	Genecards
793	MIR3187	Genecards
794	TMPO-AS1	Genecards
795	NME2	Genecards
796	TRPC5	Genecards
797	DGCR5	Genecards
798	PWAR1	Genecards
799	NRAD1	Genecards
800	SMAD3	Genecards
801	CDK2	Genecards
802	PI4KA	Genecards
803	PRKCE	Genecards
804	RIGI	Genecards
805	ARAF	Genecards
806	FTO	Genecards
807	CEBPA	Genecards
808	EZR	Genecards
809	SKP1	Genecards
810	FABP5	Genecards
811	PTTG1	Genecards
812	H2AZ1	Genecards
813	TOP1MT	Genecards
814	H4C1	Genecards
815	OTUB2	Genecards
816	H2BC3	Genecards
817	MIR200B	Genecards
818	MIR20B	Genecards
819	PCAT19	Genecards
820	PDPK1	Genecards
821	PARK7	Genecards
822	ATAD3A	Genecards
823	PER1	Genecards
824	MIR330	Genecards
825	MIR19A	Genecards
826	MIR9-1	Genecards
827	MIR144	Genecards
828	EEF1A1P5	Genecards
829	GFAP	Genecards
830	RNU6-1	Genecards
831	SHH	Genecards
832	ARG1	Genecards
833	NFATC1	Genecards
834	ABHD5	Genecards
835	VDAC2	Genecards
836	GPX2	Genecards
837	SENP1	Genecards
838	FOXJ1	Genecards
839	U2AF2	Genecards
840	TRIM31	Genecards
841	MTREX	Genecards
842	MISP	Genecards
843	MIR184	Genecards
844	MIR26B	Genecards
845	MIR28	Genecards
846	MIR542	Genecards
847	EEF2	Genecards
848	TSC1	Genecards
849	YWHAG	Genecards
850	AGER	Genecards
851	TUBB6	Genecards
852	COPS5	Genecards
853	RALBP1	Genecards
854	UCHL3	Genecards
855	EIF4B	Genecards
856	RBBP7	Genecards
857	STK25	Genecards
858	PSMC6	Genecards
859	RPL9	Genecards
860	TSLP	Genecards
861	MIR148B	Genecards
862	LINC00243	Genecards
863	FILNC1	Genecards
864	GPR35	Genecards
865	LPAR2	Genecards
866	USP2-AS1	Genecards
867	UCHL1	Genecards
868	EDN1	Genecards
869	CAD	Genecards
870	FOXA2	Genecards
871	MYH10	Genecards
872	PRDX2	Genecards
873	PSMB4	Genecards
874	THBS1	Genecards
875	CEBPB	Genecards
876	TRIM28	Genecards
877	PSMC5	Genecards
878	RPL15	Genecards
879	SNRPB	Genecards
880	STIP1	Genecards
881	ELAVL1	Genecards
882	PSMC2	Genecards
883	UPF1	Genecards
884	CYFIP1	Genecards
885	HAT1	Genecards
886	HMGB3	Genecards
887	RPL13A	Genecards
888	RPL19	Genecards
889	ARL5B	Genecards
890	KHDRBS3	Genecards
891	TRIP6	Genecards
892	IL27	Genecards
893	NHERF2	Genecards
894	RPL24	Genecards
895	ZFR	Genecards
896	KDM4D	Genecards
897	KLF9	Genecards
898	PALMD	Genecards
899	MIR132	Genecards
900	MIR223	Genecards
901	MIR215	Genecards
902	MIR302A	Genecards
903	MIR377	Genecards
904	MIR497	Genecards
905	MT-RNR2	Genecards
906	MIR498	Genecards
907	LINC00184	Genecards
908	MIR194-1	Genecards
909	IGFL2-AS1	Genecards
910	FTO-IT1	Genecards
911	SLC11A2	Genecards
912	C5AR1	Genecards
913	PML	Genecards
914	CLOCK	Genecards
915	NDUFA13	Genecards
916	PER2	Genecards
917	BMAL1	Genecards
918	DDX17	Genecards
919	DEK	Genecards
920	H3-3B	Genecards
921	MTHFD2	Genecards
922	PSME3	Genecards
923	LIMA1	Genecards
924	RPL23A	Genecards
925	ZFP36	Genecards
926	H2BC1	Genecards
927	MIR500A	Genecards
928	IGF2	Genecards
929	P3H3	Genecards
930	KDM8	Genecards
931	ACAT1	Genecards
932	AXIN2	Genecards
933	TMPO	Genecards
934	ATP5F1A	Genecards
935	CCN2	Genecards
936	CDC20	Genecards
937	IGFBP7	Genecards
938	TK1	Genecards
939	USP15	Genecards
940	C1QBP	Genecards
941	FOXP2	Genecards
942	FOXC1	Genecards
943	HIPK2	Genecards
944	NUMA1	Genecards
945	PSMA5	Genecards
946	COPA	Genecards
947	H1-4	Genecards
948	MPDZ	Genecards
949	MVD	Genecards
950	RPL21	Genecards
951	ADSS2	Genecards
952	DPF2	Genecards
953	PA2G4	Genecards
954	HNRNPR	Genecards
955	PDLIM7	Genecards
956	PSMD6	Genecards
957	ZBTB18	Genecards
958	RBM10	Genecards
959	SUN2	Genecards
960	LIN7C	Genecards
961	SUPT16H	Genecards
962	TEAD3	Genecards
963	USP28	Genecards
964	AJUBA	Genecards
965	CKAP4	Genecards
966	H1-5	Genecards
967	HNRNPL	Genecards
968	PALS1	Genecards
969	PTPRH	Genecards
970	RPL14	Genecards
971	RPL17	Genecards
972	SV2B	Genecards
973	AHNAK	Genecards
974	CSTF1	Genecards
975	FLG2	Genecards
976	PATJ	Genecards
977	TWF1	Genecards
978	AMOTL1	Genecards
979	EIF3L	Genecards
980	CIAPIN1	Genecards
981	CNN2	Genecards
982	DNAJC10	Genecards
983	PDIA6	Genecards
984	SEC16A	Genecards
985	VMP1	Genecards
986	ISLR	Genecards
987	CCDC85C	Genecards
988	TP53INP1	Genecards
989	AMOTL2	Genecards
990	WWC3	Genecards
991	JPT2	Genecards
992	H1-10	Genecards
993	LINC00472	Genecards
994	SPINDOC	Genecards
995	SNHG15	Genecards
996	ATP1A1-AS1	Genecards
997	MIR373	Genecards
998	MIR615	Genecards
999	SNHG8	Genecards
1000	MIR202	Genecards
1001	MIR29C	Genecards
1002	ZFP91-CNTF	Genecards
1003	MIR210HG	Genecards
1004	LINC00926	Genecards
1005	LINC00662	Genecards
1006	PSMA3-AS1	Genecards
1007	GAS1RR	Genecards
1008	MIR507	Genecards
1009	MECP2	Genecards
1010	NDUFS7	Genecards
1011	ACAT2	Genecards
1012	NDUFS8	Genecards
1013	NDUFV2	Genecards
1014	NDUFA6	Genecards
1015	NDUFS6	Genecards
1016	NDUFAF4	Genecards
1017	PNPLA8	Genecards
1018	TWNK	Genecards
1019	NDUFAF2	Genecards
1020	NDUFB3	Genecards
1021	PITRM1	Genecards
1022	FOXRED1	Genecards
1023	NUBPL	Genecards
1024	NDUFAF3	Genecards
1025	NDUFA11	Genecards
1026	TMEM126B	Genecards
1027	COX6A2	Genecards
1028	SLC25A26	Genecards
1029	COX16	Genecards
1030	LIPT2	Genecards
1031	NDUFAF8	Genecards
1032	MT-TF	Genecards
1033	FOS	Genecards
1034	ABCC1	Genecards
1035	MIR134	Genecards
1036	CA2	Genecards
1037	CDC42	Genecards
1038	ACTA2	Genecards
1039	RYR1	Genecards
1040	FTL	Genecards
1041	HDAC8	Genecards
1042	CXCL12	Genecards
1043	GNAI1	Genecards
1044	CLTC	Genecards
1045	KDM4A	Genecards
1046	PBRM1	Genecards
1047	TFE3	Genecards
1048	SEC23B	Genecards
1049	RARRES1	Genecards
1050	MLLT3	Genecards
1051	CCAR2	Genecards
1052	MRPL40	Genecards
1053	CIRBP	Genecards
1054	ZFP91	Genecards
1055	H4C9	Genecards
1056	MIR208B	Genecards
1057	MIR524	Genecards
1058	NTRK2	Genecards
1059	ADK	Genecards
1060	CDKN1A	Genecards
1061	CTLA4	Genecards
1062	TNFAIP3	Genecards
1063	KDM6A	Genecards
1064	SLC29A1	Genecards
1065	ACTN4	Genecards
1066	ALDH3A1	Genecards
1067	KIF22	Genecards
1068	TNFSF10	Genecards
1069	ADCY10	Genecards
1070	NOX1	Genecards
1071	IRF6	Genecards
1072	KRIT1	Genecards
1073	PRKAR2B	Genecards
1074	SAE1	Genecards
1075	ALDH9A1	Genecards
1076	CBX3	Genecards
1077	ACTR3	Genecards
1078	CCT4	Genecards
1079	SNRPA	Genecards
1080	ANKRD17	Genecards
1081	PRDM14	Genecards
1082	SMURF2	Genecards
1083	SRSF3	Genecards
1084	USP21	Genecards
1085	SETD5	Genecards
1086	WTAP	Genecards
1087	CENPU	Genecards
1088	OVOL2	Genecards
1089	PHLPP1	Genecards
1090	GNRH2	Genecards
1091	HACD3	Genecards
1092	PPP2R3A	Genecards
1093	CENPL	Genecards
1094	FSD1	Genecards
1095	DLEU1	Genecards
1096	TMEM105	Genecards
1097	MIR128-2	Genecards
1098	MIRLET7B	Genecards
1099	MIR101-1	Genecards
1100	MIR137	Genecards
1101	MIR675	Genecards
1102	LINC00518	Genecards
1103	MIR194-2	Genecards
1104	PTTG3P	Genecards
1105	SBF2-AS1	Genecards
1106	PTCSC3	Genecards
1107	MIR489	Genecards
1108	LINC02446	Genecards
1109	LINC02899	Genecards
1110	MIR1287	Genecards
1111	LINC01614	Genecards
1112	LINC02273	Genecards
1113	SLC25A12	Genecards
1114	MAPK14	Genecards
1115	CXCR4	Genecards
1116	AURKB	Genecards
1117	CBL	Genecards
1118	CASP1	Genecards
1119	MTAP	Genecards
1120	TNC	Genecards
1121	BIRC2	Genecards
1122	NRP1	Genecards
1123	SLC4A4	Genecards
1124	STS	Genecards
1125	EIF4EBP1	Genecards
1126	GPT2	Genecards
1127	GSTM3	Genecards
1128	NME1	Genecards
1129	PAX5	Genecards
1130	RFC1	Genecards
1131	SKI	Genecards
1132	ISL1	Genecards
1133	NRIP1	Genecards
1134	RUVBL1	Genecards
1135	AGO2	Genecards
1136	BAG3	Genecards
1137	COL4A5	Genecards
1138	FBXW11	Genecards
1139	FSCN1	Genecards
1140	GREM1	Genecards
1141	PDCD4	Genecards
1142	SALL4	Genecards
1143	FARSB	Genecards
1144	GNB4	Genecards
1145	PYGB	Genecards
1146	SET	Genecards
1147	TRPM7	Genecards
1148	FBXO11	Genecards
1149	FOXO4	Genecards
1150	MICU1	Genecards
1151	MYBL2	Genecards
1152	PTN	Genecards
1153	RAB10	Genecards
1154	SLC10A1	Genecards
1155	MBD1	Genecards
1156	SSBP1	Genecards
1157	ANAPC1	Genecards
1158	ARF3	Genecards
1159	CBY1	Genecards
1160	MFAP2	Genecards
1161	TNRC6B	Genecards
1162	CERS6	Genecards
1163	NOLC1	Genecards
1164	PELI1	Genecards
1165	SASH1	Genecards
1166	BTF3	Genecards
1167	TXNDC5	Genecards
1168	ZC3HAV1	Genecards
1169	CPEB4	Genecards
1170	FCHO2	Genecards
1171	HOXA3	Genecards
1172	PAG1	Genecards
1173	B3GALT5	Genecards
1174	DPPA4	Genecards
1175	RMND5A	Genecards
1176	SNRPF	Genecards
1177	FNDC3B	Genecards
1178	PJA2	Genecards
1179	ERH	Genecards
1180	LUC7L3	Genecards
1181	TRIM11	Genecards
1182	ZNF131	Genecards
1183	MEX3A	Genecards
1184	GID4	Genecards
1185	IPO9	Genecards
1186	ZBTB10	Genecards
1187	FBXO17	Genecards
1188	ZBTB1	Genecards
1189	MIR146A	Genecards
1190	CRNDE	Genecards
1191	MIR212	Genecards
1192	MIR25	Genecards
1193	MIR590	Genecards
1194	NPSR1-AS1	Genecards
1195	MIR582	Genecards
1196	B3GALT5-AS1	Genecards
1197	HLA-F-AS1	Genecards
1198	LINC01138	Genecards
1199	LINC00659	Genecards
1200	MIR3195	Genecards
1201	MIR522	Genecards
1202	MIR640	Genecards
1203	MIR4689	Genecards
1204	CTSLP8	Genecards
1205	P4HB	Genecards
1206	P2RX7	Genecards
1207	CARM1	Genecards
1208	CUL2	Genecards
1209	SQLE	Genecards
1210	LDHAL6A	Genecards
1211	ETHE1	Genecards
1212	MAP2K1	Genecards
1213	SMAD4	Genecards
1214	DNMT3B	Genecards
1215	NFKB2	Genecards
1216	PRKCD	Genecards
1217	CD36	Genecards
1218	CHUK	Genecards
1219	FLT1	Genecards
1220	CSNK1A1	Genecards
1221	ROCK1	Genecards
1222	STAT2	Genecards
1223	MAPK7	Genecards
1224	PLK4	Genecards
1225	AHR	Genecards
1226	CAMK2D	Genecards
1227	CDC45	Genecards
1228	SUMO1	Genecards
1229	ARF1	Genecards
1230	CDK9	Genecards
1231	DPYSL2	Genecards
1232	PSMA6	Genecards
1233	ANGPTL4	Genecards
1234	DYNC1H1	Genecards
1235	FDFT1	Genecards
1236	LIF	Genecards
1237	PLOD1	Genecards
1238	S100B	Genecards
1239	SRPK1	Genecards
1240	STAG2	Genecards
1241	TP53BP1	Genecards
1242	USF1	Genecards
1243	USP1	Genecards
1244	FBXO7	Genecards
1245	GDF15	Genecards
1246	LARS1	Genecards
1247	P2RY2	Genecards
1248	PLCE1	Genecards
1249	RPS27A	Genecards
1250	UGT8	Genecards
1251	APOD	Genecards
1252	DDX6	Genecards
1253	GNB2	Genecards
1254	HSPA6	Genecards
1255	KRT7	Genecards
1256	RFC2	Genecards
1257	RUVBL2	Genecards
1258	SETD1A	Genecards
1259	SOCS2	Genecards
1260	TGM3	Genecards
1261	CBX5	Genecards
1262	CST6	Genecards
1263	DSC3	Genecards
1264	IGF2BP3	Genecards
1265	LPA	Genecards
1266	POLR2B	Genecards
1267	RANBP9	Genecards
1268	RCOR1	Genecards
1269	TRIP11	Genecards
1270	WDR26	Genecards
1271	BAZ1B	Genecards
1272	LEMD3	Genecards
1273	MAGT1	Genecards
1274	ONECUT1	Genecards
1275	RPLP0	Genecards
1276	SERPINB7	Genecards
1277	ABCF2	Genecards
1278	DEPTOR	Genecards
1279	ICOSLG	Genecards
1280	OTX1	Genecards
1281	PIEZO1	Genecards
1282	RPL22	Genecards
1283	RPL28	Genecards
1284	SERPINA12	Genecards
1285	SNRNP70	Genecards
1286	TRAF7	Genecards
1287	ATP6V0C	Genecards
1288	BHLHE40	Genecards
1289	CA10	Genecards
1290	DECR1	Genecards
1291	EIF3I	Genecards
1292	HNRNPA3	Genecards
1293	LEMD2	Genecards
1294	NUS1	Genecards
1295	PELP1	Genecards
1296	PSME4	Genecards
1297	RPS11	Genecards
1298	RPS3A	Genecards
1299	SLC7A8	Genecards
1300	USP53	Genecards
1301	CDK17	Genecards
1302	CPSF6	Genecards
1303	CTNNBL1	Genecards
1304	HEATR1	Genecards
1305	ILF3	Genecards
1306	KIF15	Genecards
1307	MAEA	Genecards
1308	MKLN1	Genecards
1309	PPIH	Genecards
1310	RBM14	Genecards
1311	RBM28	Genecards
1312	RFX6	Genecards
1313	RNF7	Genecards
1314	RPL18A	Genecards
1315	STK38	Genecards
1316	CEP97	Genecards
1317	DDX56	Genecards
1318	GSE1	Genecards
1319	LUC7L2	Genecards
1320	POF1B	Genecards
1321	SF3A3	Genecards
1322	SOX13	Genecards
1323	STYK1	Genecards
1324	ACOT9	Genecards
1325	NUDT5	Genecards
1326	QSOX1	Genecards
1327	RANBP10	Genecards
1328	RNF130	Genecards
1329	RPS25	Genecards
1330	SKA1	Genecards
1331	UBP1	Genecards
1332	UXT	Genecards
1333	YTHDF3	Genecards
1334	HMG20B	Genecards
1335	RPL36AL	Genecards
1336	UTP14A	Genecards
1337	FOXD1	Genecards
1338	SLTM	Genecards
1339	TUBG2	Genecards
1340	ARMC8	Genecards
1341	BARX2	Genecards
1342	GID8	Genecards
1343	KLF8	Genecards
1344	UBAP2L	Genecards
1345	YPEL5	Genecards
1346	H2AC1	Genecards
1347	HMG20A	Genecards
1348	NOL10	Genecards
1349	RCOR3	Genecards
1350	U2SURP	Genecards
1351	WDCP	Genecards
1352	ZNRD2	Genecards
1353	ANP32E	Genecards
1354	CPSF7	Genecards
1355	LAMTOR1	Genecards
1356	SEC61G	Genecards
1357	SKA3	Genecards
1358	UQCC3	Genecards
1359	CCDC86	Genecards
1360	CMSS1	Genecards
1361	FAM83F	Genecards
1362	HNRNPUL2	Genecards
1363	MCMBP	Genecards
1364	SBSN	Genecards
1365	ARL6IP4	Genecards
1366	NCCRP1	Genecards
1367	C5orf24	Genecards
1368	RGPD3	Genecards
1369	MIR140	Genecards
1370	MIR204	Genecards
1371	MIR324	Genecards
1372	FTX	Genecards
1373	MIR301A	Genecards
1374	MIR424	Genecards
1375	HAGLR	Genecards
1376	MIR493	Genecards
1377	LINC00114	Genecards
1378	SNHG17	Genecards
1379	MIR511	Genecards
1380	PTPRG-AS1	Genecards
1381	MIR1262	Genecards
1382	MIR625	Genecards
1383	MIR635	Genecards
1384	MIR9-3HG	Genecards
1385	MIR1180	Genecards
1386	MIR513A1	Genecards
1387	GHET1	Genecards
1388	MIR510	Genecards
1389	LINC01503	Genecards
1390	MIR513A2	Genecards
1391	MIR760	Genecards
1392	MIR101-2	Genecards
1393	TMEM161B-DT	Genecards
1394	FTH1P3	Genecards
1395	LINC00908	Genecards
1396	LINC00960	Genecards
1397	LINC01060	Genecards
1398	LINC01093	Genecards
1399	MIR4677	Genecards
1400	ARLNC1	Genecards
1401	LNCPRESS1	Genecards
1402	MIA-RAB4B	Genecards
1403	MIR4458HG	Genecards
1404	LINC02418	Genecards
1405	MIR591	Genecards
1406	MIR4306	Genecards
1407	ENSG00000234050	Genecards
1408	GRP	Genecards
1409	HPR	Genecards
1410	CYCS	Genecards
1411	PYGM	Genecards
1412	JAK2	Genecards
1413	TGFBR2	Genecards
1414	MAPT	Genecards
1415	ATP1A1	Genecards
1416	FKBP5	Genecards
1417	MLH1	Genecards
1418	IFIH1	Genecards
1419	KAT2A	Genecards
1420	LRP6	Genecards
1421	CTNNA1	Genecards
1422	CALM1	Genecards
1423	EWSR1	Genecards
1424	HSD11B2	Genecards
1425	SPTBN1	Genecards
1426	TJP1	Genecards
1427	BTRC	Genecards
1428	FOXC2	Genecards
1429	HDAC11	Genecards
1430	NRP2	Genecards
1431	P4HA2	Genecards
1432	PRKD3	Genecards
1433	SF3B1	Genecards
1434	TIAM1	Genecards
1435	TUBA1B	Genecards
1436	DLC1	Genecards
1437	GRPR	Genecards
1438	IQGAP1	Genecards
1439	NEFM	Genecards
1440	PPP1R12A	Genecards
1441	UBE2T	Genecards
1442	ARF6	Genecards
1443	ASPH	Genecards
1444	ERLIN1	Genecards
1445	FLII	Genecards
1446	GIPC1	Genecards
1447	GPC4	Genecards
1448	GPR37	Genecards
1449	IL22	Genecards
1450	TRIM37	Genecards
1451	COQ9	Genecards
1452	HNRNPD	Genecards
1453	PPM1B	Genecards
1454	SMARCA5	Genecards
1455	SVIL	Genecards
1456	PPP1R9B	Genecards
1457	RPL3	Genecards
1458	ALG3	Genecards
1459	H2BC21	Genecards
1460	REEP5	Genecards
1461	SMYD3	Genecards
1462	UBE2V2	Genecards
1463	USP11	Genecards
1464	EML4	Genecards
1465	PADI3	Genecards
1466	PES1	Genecards
1467	PLAAT3	Genecards
1468	TOM1L2	Genecards
1469	BRD9	Genecards
1470	EIF2S2	Genecards
1471	FBXO31	Genecards
1472	HERC5	Genecards
1473	IRAK2	Genecards
1474	LSR	Genecards
1475	OXA1L	Genecards
1476	SPARCL1	Genecards
1477	TIMM44	Genecards
1478	TMOD3	Genecards
1479	TRIM27	Genecards
1480	UNC45A	Genecards
1481	EPSTI1	Genecards
1482	H1-3	Genecards
1483	HIRIP3	Genecards
1484	HSPB7	Genecards
1485	PDCD6	Genecards
1486	PHLPP2	Genecards
1487	SCYL2	Genecards
1488	SEC11A	Genecards
1489	SIPA1L1	Genecards
1490	TAF12	Genecards
1491	WDR77	Genecards
1492	ALKBH5	Genecards
1493	CNPY2	Genecards
1494	DCAF7	Genecards
1495	DDX39A	Genecards
1496	FAM111B	Genecards
1497	NMU	Genecards
1498	POLDIP2	Genecards
1499	RALY	Genecards
1500	SUB1	Genecards
1501	TMED2	Genecards
1502	ARL8B	Genecards
1503	H2AZ2	Genecards
1504	H4C3	Genecards
1505	HNRNPH3	Genecards
1506	PADI1	Genecards
1507	PDZD11	Genecards
1508	RTKN2	Genecards
1509	SULT1C4	Genecards
1510	AIF1L	Genecards
1511	CAND2	Genecards
1512	JAGN1	Genecards
1513	PCLAF	Genecards
1514	RBM3	Genecards
1515	USP6NL	Genecards
1516	ARL15	Genecards
1517	CRIP2	Genecards
1518	MARCHF8	Genecards
1519	VWA8	Genecards
1520	ARHGAP25	Genecards
1521	H3-5	Genecards
1522	NRBF2	Genecards
1523	FOXQ1	Genecards
1524	LHX9	Genecards
1525	N4BP3	Genecards
1526	PPFIA4	Genecards
1527	RAB20	Genecards
1528	SERBP1	Genecards
1529	SLC45A4	Genecards
1530	FOXO6	Genecards
1531	PRMT9	Genecards
1532	ATOH8	Genecards
1533	INSL5	Genecards
1534	TRIM46	Genecards
1535	PID1	Genecards
1536	ABHD15	Genecards
1537	MIR106B	Genecards
1538	MIR32	Genecards
1539	MIR499A	Genecards
1540	MIR30C1	Genecards
1541	HNF1A-AS1	Genecards
1542	MIR503	Genecards
1543	LINC00958	Genecards
1544	MIR561	Genecards
1545	MIR198	Genecards
1546	PINK1-AS	Genecards
1547	HIF1A-AS1	Genecards
1548	MIR383	Genecards
1549	FAM83A-AS1	Genecards
1550	WFDC21P	Genecards
1551	LINC01605	Genecards
1552	MIR4709	Genecards
1553	NMRAL2P	Genecards
1554	FGF13-AS1	Genecards
1555	MIR1290	Genecards
1556	ZBED3-AS1	Genecards
1557	USP17L9P	Genecards
1558	MIR302E	Genecards
1559	MIR3186	Genecards
1560	MIR5683	Genecards
1561	PKMP2	Genecards
1562	IFNG	Genecards
1563	ATP5F1E	Genecards
1564	SREBF1	Genecards
1565	SNHG10	Genecards
1566	CSNK2A1	Genecards
1567	ATP5IF1	Genecards
1568	ZNF667-AS1	Genecards
1569	HNF4A	Genecards
1570	SLC16A7	Genecards
1571	JAK1	Genecards
1572	HGF	Genecards
1573	HSD11B1	Genecards
1574	PRKCG	Genecards
1575	BUB1B	Genecards
1576	STXBP1	Genecards
1577	CCND2	Genecards
1578	PLD1	Genecards
1579	GABRA1	Genecards
1580	L1CAM	Genecards
1581	STX1A	Genecards
1582	GNAI2	Genecards
1583	LIG1	Genecards
1584	MMP12	Genecards
1585	MSTN	Genecards
1586	EPB41	Genecards
1587	GMNN	Genecards
1588	HMOX2	Genecards
1589	LAMB3	Genecards
1590	MOG	Genecards
1591	QDPR	Genecards
1592	RELB	Genecards
1593	XRCC1	Genecards
1594	ABCC3	Genecards
1595	CAMK4	Genecards
1596	DNAJB1	Genecards
1597	EGR1	Genecards
1598	HLA-C	Genecards
1599	MBP	Genecards
1600	PXDN	Genecards
1601	RAD21	Genecards
1602	ROCK2	Genecards
1603	SLC8A1	Genecards
1604	VAMP2	Genecards
1605	CBR1	Genecards
1606	DAXX	Genecards
1607	GDA	Genecards
1608	HAMP	Genecards
1609	NCOR2	Genecards
1610	SEC63	Genecards
1611	WASF1	Genecards
1612	ATP2B1	Genecards
1613	BCAR1	Genecards
1614	CARD14	Genecards
1615	EPB41L1	Genecards
1616	KANK1	Genecards
1617	PSMB10	Genecards
1618	RNF8	Genecards
1619	SEC23A	Genecards
1620	TAPBP	Genecards
1621	ABI1	Genecards
1622	ACKR3	Genecards
1623	ANK2	Genecards
1624	CRYM	Genecards
1625	DHX16	Genecards
1626	DIAPH3	Genecards
1627	INF2	Genecards
1628	KAT7	Genecards
1629	LGALS3BP	Genecards
1630	PPFIBP1	Genecards
1631	RECQL4	Genecards
1632	S100A2	Genecards
1633	SYN3	Genecards
1634	TFCP2	Genecards
1635	DKK2	Genecards
1636	PPP1R13L	Genecards
1637	CAP1	Genecards
1638	CPSF3	Genecards
1639	IFIT3	Genecards
1640	MED13	Genecards
1641	NPAS2	Genecards
1642	SLMAP	Genecards
1643	SPAG1	Genecards
1644	TOR1AIP1	Genecards
1645	VPS33A	Genecards
1646	YBX3	Genecards
1647	ZDHHC9	Genecards
1648	ARHGEF7	Genecards
1649	BAG6	Genecards
1650	IFIT1	Genecards
1651	MAP1A	Genecards
1652	OAS3	Genecards
1653	OXR1	Genecards
1654	PBX3	Genecards
1655	PCMT1	Genecards
1656	PIP	Genecards
1657	PITPNA	Genecards
1658	TOE1	Genecards
1659	CDC5L	Genecards
1660	CSDE1	Genecards
1661	DCTN4	Genecards
1662	DHRS2	Genecards
1663	ERBIN	Genecards
1664	IFIT2	Genecards
1665	NMUR1	Genecards
1666	OASL	Genecards
1667	RIN1	Genecards
1668	SYNCRIP	Genecards
1669	XAB2	Genecards
1670	ZNF143	Genecards
1671	ANAPC5	Genecards
1672	BCDIN3D	Genecards
1673	CXCL14	Genecards
1674	EDEM3	Genecards
1675	GLCE	Genecards
1676	ME3	Genecards
1677	MGME1	Genecards
1678	NELFCD	Genecards
1679	RAI14	Genecards
1680	RIOK1	Genecards
1681	TWF2	Genecards
1682	UBE2O	Genecards
1683	BLOC1S3	Genecards
1684	DDX50	Genecards
1685	DNAJC8	Genecards
1686	TRIM26	Genecards
1687	UBA52	Genecards
1688	ZGPAT	Genecards
1689	AGTRAP	Genecards
1690	COPG2	Genecards
1691	FHL5	Genecards
1692	GTF3C5	Genecards
1693	LARP4	Genecards
1694	PODXL2	Genecards
1695	RAP2B	Genecards
1696	RBSN	Genecards
1697	SYT5	Genecards
1698	USP46	Genecards
1699	DUS3L	Genecards
1700	LPIN3	Genecards
1701	PPP4R1	Genecards
1702	SMG5	Genecards
1703	FUBP3	Genecards
1704	LARP4B	Genecards
1705	NAPG	Genecards
1706	PPP6R1	Genecards
1707	RPAP2	Genecards
1708	ANAPC4	Genecards
1709	C5orf15	Genecards
1710	CNN3	Genecards
1711	IFIT5	Genecards
1712	MFAP1	Genecards
1713	NUFIP2	Genecards
1714	RETREG3	Genecards
1715	ZFC3H1	Genecards
1716	C7orf50	Genecards
1717	RAP1GAP2	Genecards
1718	PROSER2	Genecards
1719	SLX9	Genecards
1720	MIR135A1	Genecards
1721	MIR181A2	Genecards
1722	MIR335	Genecards
1723	LINC00261	Genecards
1724	MIR181A1	Genecards
1725	DLEU7-AS1	Genecards
1726	IGH	Genecards
1727	SNORD22	Genecards
1728	HEIH	Genecards
1729	MIR449C	Genecards
1730	MROCKI	Genecards
1731	MIR135A2	Genecards
1732	RAD51-AS1	Genecards
1733	LINC00298	Genecards
1734	MIR4524A	Genecards
1735	LYPLA2P1	Genecards
1736	UCP1	Genecards
1737	MT-ND5	Genecards
1738	SLC7A11	Genecards
1739	DLST	Genecards
1740	IDH3A	Genecards
1741	SUCLG2	Genecards
1742	BACH1	Genecards
1743	HBA2	Genecards
1744	LOC106804612	Genecards
1745	SLC9A1	Genecards
1746	LINC00665	Genecards
1747	IKBKB	Genecards
1748	CASC2	Genecards
1749	ANXA2P2	Genecards
1750	MIR381	Genecards
1751	DNM3OS	Genecards
1752	UNC5B-AS1	Genecards
1753	MIR378E	Genecards
1754	PSAT1	Genecards
1755	HMOX1	Genecards
1756	DELEC1	Genecards
1757	EIF4A1	Genecards
1758	TRIM32	Genecards
1759	ERO1A	Genecards
1760	EEF1G	Genecards
1761	CLK1	Genecards
1762	DEPDC1	Genecards
1763	LUCAT1	Genecards
1764	ILF3-DT	Genecards
1765	LINC00668	Genecards
1766	LINC00844	Genecards
1767	LINC01391	Genecards
1768	GSK3B	Genecards
1769	BNIP3	Genecards
1770	MRPL28	Genecards
1771	HSPG2	Genecards
1772	FLT3	Genecards
1773	APBA3	Genecards
1774	ME1	Genecards
1775	MT-TQ	Genecards
1776	ADIPOQ	Genecards
1777	NOTCH1	Genecards
1778	ATF4	Genecards
1779	SOX2	Genecards
1780	ASCL1	Genecards
1781	EREG	Genecards
1782	LRPPRC	Genecards
1783	PRPS2	Genecards
1784	CSF3	Genecards
1785	DCXR	Genecards
1786	CTHRC1	Genecards
1787	USP29	Genecards
1788	FAM83A	Genecards
1789	SOX2-OT	Genecards
1790	MIR379	Genecards
1791	MVP-DT	Genecards
1792	FAM225A	Genecards
1793	BOLA3-DT	Genecards
1794	PELATON	Genecards
1795	LINC00842	Genecards
1796	FAM99A	Genecards
1797	RAB11B-AS1	Genecards
1798	LINC02432	Genecards
1799	IER3-AS1	Genecards
1800	LINC01833	Genecards
1801	LINC01871	Genecards
1802	LINC02390	Genecards
1803	G6PC2	Genecards
1804	TXN	Genecards
1805	MT-CO1	Genecards
1806	SCN1A	Genecards
1807	CDKN2B	Genecards
1808	IREB2	Genecards
1809	LPAR1	Genecards
1810	PRKCI	Genecards
1811	RORC	Genecards
1812	LPAR3	Genecards
1813	ITGB7	Genecards
1814	FUT7	Genecards
1815	PTP4A2	Genecards
1816	IL4I1	Genecards
1817	PRMT2	Genecards
1818	GRINA	Genecards
1819	ZNF479	Genecards
1820	NPTN-IT1	Genecards
1821	MUC16	Genecards
1822	SLC16A8	Genecards
1823	RAF1	Genecards
1824	FCGR3A	Genecards
1825	DHX9	Genecards
1826	OLA1	Genecards
1827	EHD1	Genecards
1828	NEK5	Genecards
1829	MIR148A	Genecards
1830	MIR874	Genecards
1831	HOXC-AS3	Genecards
1832	KTN1-AS1	Genecards
1833	MIR889	Genecards
1834	MIR487A	Genecards
1835	FIRRE	Genecards
1836	MIR1248	Genecards
1837	DDN-AS1	Genecards
1838	FAM238C	Genecards
1839	MIR2467	Genecards
1840	ADA	Genecards
1841	HADHA	Genecards
1842	SUCLG1	Genecards
1843	SQOR	Genecards
1844	NCOA3	Genecards
1845	NAMPT	Genecards
1846	BCR	Genecards
1847	CDK1	Genecards
1848	MIR340	Genecards
1849	ELK1	Genecards
1850	TUFM	Genecards
1851	MYL9	Genecards
1852	NME4	Genecards
1853	S100A8	Genecards
1854	TECR	Genecards
1855	PUM1	Genecards
1856	RRAGD	Genecards
1857	PRMT6	Genecards
1858	MIR185	Genecards
1859	SILC1	Genecards
1860	AOC4P	Genecards
1861	BBOX1-AS1	Genecards
1862	LMCD1-AS1	Genecards
1863	ARAP1-AS1	Genecards
1864	GALK1	Genecards
1865	MAPK10	Genecards
1866	GHRL	Genecards
1867	CTH	Genecards
1868	ACO2	Genecards
1869	ACO1	Genecards
1870	G6PC3	Genecards
1871	AR	Genecards
1872	PINK1	Genecards
1873	COX5A	Genecards
1874	MIR106A	Genecards
1875	MIR195	Genecards
1876	TRP-AGG2-6	Genecards
1877	MIR210	Genecards
1878	HADHB	Genecards
1879	GLS2	Genecards
1880	SLX1A-SULT1A3	Genecards
1881	SIX1	Genecards
1882	KLF2	Genecards
1883	GSR	Genecards
1884	MAPK8	Genecards
1885	IL10	Genecards
1886	TALDO1	Genecards
1887	TP53COR1	Genecards
1888	NEDD4L	Genecards
1889	DDB1	Genecards
1890	S100A9	Genecards
1891	FBL	Genecards
1892	PSMD1	Genecards
1893	RPL7	Genecards
1894	GOLPH3	Genecards
1895	PCBP1	Genecards
1896	CAND1	Genecards
1897	HSD17B12	Genecards
1898	KLF7	Genecards
1899	ATP5F1C	Genecards
1900	HNRNPUL1	Genecards
1901	CNTNAP4	Genecards
1902	STK35	Genecards
1903	IGKC	Genecards
1904	RILPL2	Genecards
1905	SPC25	Genecards
1906	MIR181B1	Genecards
1907	MIR483	Genecards
1908	MIR4516	Genecards
1909	MIR557	Genecards
1910	LINC01572	Genecards
1911	MCF2L-AS1	Genecards
1912	TM4SF1-AS1	Genecards
1913	MIR3679	Genecards
1914	MIR630	Genecards
1915	UC.134	Genecards
1916	CBS	Genecards
1917	SDHD	Genecards
1918	SHMT1	Genecards
1919	ARNT	Genecards
1920	WWOX	Genecards
1921	POMC	Genecards
1922	SLC2A9	Genecards
1923	NPY	Genecards
1924	CALCA	Genecards
1925	IGFBP1	Genecards
1926	BAIAP2L1	Genecards
1927	SLC16A5	Genecards
1928	RPIA	Genecards
1929	SHC1	Genecards
1930	SNAI1	Genecards
1931	MFN1	Genecards
1932	SLC25A31	Genecards
1933	ABCB1	Genecards
1934	BCL2L1	Genecards
1935	ACTG1	Genecards
1936	CAMKK2	Genecards
1937	MT-ATP6	Genecards
1938	H2BC8	Genecards
1939	LOC107303340	Genecards
1940	DSP	Genecards
1941	TOP2A	Genecards
1942	AHCY	Genecards
1943	TOP1	Genecards
1944	ACTA1	Genecards
1945	DHCR7	Genecards
1946	FECH	Genecards
1947	LYZ	Genecards
1948	MTHFD1	Genecards
1949	FHL1	Genecards
1950	MCM3	Genecards
1951	BUB3	Genecards
1952	CPOX	Genecards
1953	DDX1	Genecards
1954	SCO1	Genecards
1955	SNRNP200	Genecards
1956	HNRNPU	Genecards
1957	MOGS	Genecards
1958	PAK5	Genecards
1959	SETX	Genecards
1960	SRSF1	Genecards
1961	DHX30	Genecards
1962	EFTUD2	Genecards
1963	GIGYF2	Genecards
1964	HNRNPH1	Genecards
1965	IRS4	Genecards
1966	PIGR	Genecards
1967	PTMA	Genecards
1968	RPS16	Genecards
1969	DKK3	Genecards
1970	KCNAB2	Genecards
1971	RPL4	Genecards
1972	SERPINB3	Genecards
1973	TOMM40	Genecards
1974	ATXN2L	Genecards
1975	BRSK1	Genecards
1976	CSE1L	Genecards
1977	EIF5B	Genecards
1978	H1-2	Genecards
1979	SRSF2	Genecards
1980	SRSF7	Genecards
1981	TMSB4X	Genecards
1982	TRA2B	Genecards
1983	ZFYVE9	Genecards
1984	ABCF1	Genecards
1985	AKR7A2	Genecards
1986	ILF2	Genecards
1987	PDCL	Genecards
1988	RCN2	Genecards
1989	TIMM50	Genecards
1990	AGPAT1	Genecards
1991	DHRS4	Genecards
1992	DNAJB4	Genecards
1993	MSTO1	Genecards
1994	PECR	Genecards
1995	AAR2	Genecards
1996	H2AC20	Genecards
1997	LARP1	Genecards
1998	MRPS27	Genecards
[truncated: 2,202 more rows]

## Sheet: Hub genes in WGCNA
Table. Hub Genes in WGCNA
Gene	MM	GS	Group
A2M	0.760914	0.394236	TRUE
ACTN1	0.887553	0.478975	TRUE
ADAM10	0.710804	0.327075	TRUE
ADAMTS1	0.811517	0.448872	TRUE
AEBP1	0.803215	0.331798	TRUE
AGR2	0.70145	0.38768	TRUE
AHR	0.723395	0.387969	TRUE
AKR1B1	0.841564	0.398591	TRUE
ALDH18A1	0.74895	0.431373	TRUE
ALDH1A3	0.771401	0.370392	TRUE
ALOX5	0.783521	0.555485	TRUE
ALOX5AP	0.759404	0.309126	TRUE
ANXA1	0.763892	0.407735	TRUE
ANXA2	0.711437	0.354147	TRUE
ANXA3	0.791338	0.420641	TRUE
ANXA4	0.827755	0.389444	TRUE
ANXA5	0.815192	0.348738	TRUE
AOAH	0.794178	0.443842	TRUE
APOBEC3G	0.70138	0.386877	TRUE
ARF4	0.738559	0.324711	TRUE
ARHGAP15	0.744122	0.347471	TRUE
ARHGDIB	0.768906	0.317329	TRUE
ARL4C	0.914596	0.454097	TRUE
ARL6IP5	0.76721	0.39823	TRUE
ARPC1B	0.888883	0.440945	TRUE
ARPC2	0.805922	0.444094	TRUE
ARPC5	0.827262	0.364682	TRUE
BASP1	0.765585	0.347322	TRUE
BAZ1A	0.776952	0.372186	TRUE
BIRC2	0.749921	0.390653	TRUE
BIRC3	0.834329	0.355644	TRUE
BZW2	0.732182	0.322564	TRUE
C1QA	0.734869	0.407819	TRUE
C1QB	0.730973	0.381869	TRUE
C1R	0.806331	0.406924	TRUE
C1S	0.831166	0.386264	TRUE
C2CD2	0.739325	0.436334	TRUE
C3	0.844741	0.436962	TRUE
C3AR1	0.734899	0.356236	TRUE
CAP1	0.798747	0.392451	TRUE
CASP1	0.879893	0.511861	TRUE
CASP4	0.773695	0.477825	TRUE
CCL19	0.765047	0.321865	TRUE
CCL2	0.773153	0.443734	TRUE
CCL21	0.727777	0.299785	TRUE
CCL5	0.743334	0.40399	TRUE
CCND2	0.834952	0.449103	TRUE
CCR2	0.784833	0.421711	TRUE
CCT3	0.725884	0.363544	TRUE
CCT4	0.702829	0.401537	TRUE
CD163	0.707307	0.282078	TRUE
CD1D	0.773791	0.426422	TRUE
CD2	0.788481	0.396928	TRUE
CD24	0.785258	0.350932	TRUE
CD27	0.708126	0.272845	TRUE
CD37	0.722583	0.352234	TRUE
CD3D	0.761217	0.35957	TRUE
CD44	0.912966	0.444674	TRUE
CD48	0.89003	0.485895	TRUE
CD52	0.863661	0.482269	TRUE
CD53	0.867705	0.450434	TRUE
CD63	0.759246	0.432883	TRUE
CD74	0.701756	0.318389	TRUE
CD86	0.72535	0.39169	TRUE
CDH3	0.780967	0.42456	TRUE
CDH6	0.704591	0.469247	TRUE
CFB	0.819598	0.47166	TRUE
CFD	0.756511	0.467033	TRUE
CH25H	0.711825	0.313096	TRUE
CHST15	0.809481	0.37394	TRUE
CKLF	0.854574	0.515992	TRUE
CLDN1	0.742284	0.396561	TRUE
CLEC10A	0.801467	0.387901	TRUE
CLEC2D	0.736459	0.325882	TRUE
CLEC4A	0.831339	0.398239	TRUE
CLIC1	0.806853	0.433234	TRUE
CLU	0.869606	0.494679	TRUE
COL15A1	0.783355	0.472614	TRUE
COL16A1	0.71294	0.379472	TRUE
COL1A1	0.810057	0.458268	TRUE
COL1A2	0.81424	0.421682	TRUE
COL3A1	0.819666	0.392758	TRUE
COL4A1	0.838914	0.460577	TRUE
COL4A2	0.82653	0.469261	TRUE
COL5A1	0.733328	0.336893	TRUE
COL6A3	0.793364	0.387699	TRUE
COPB1	0.770397	0.409009	TRUE
CPA3	0.721762	0.397948	TRUE
CPVL	0.800868	0.406407	TRUE
CRLF3	0.798878	0.405681	TRUE
CRTAM	0.702259	0.332178	TRUE
CSF1R	0.738616	0.398661	TRUE
CSK	0.815064	0.435974	TRUE
CST6	0.742897	0.373804	TRUE
CSTA	0.855238	0.460644	TRUE
CTSS	0.877296	0.519921	TRUE
CX3CR1	0.820569	0.589619	TRUE
CXCL1	0.792761	0.435742	TRUE
CXCL6	0.793837	0.502968	TRUE
CYBB	0.818534	0.480413	TRUE
CYFIP1	0.709566	0.396322	TRUE
DACT1	0.720329	0.396007	TRUE
DAP3	0.763456	0.372764	TRUE
DAPP1	0.724966	0.343566	TRUE
DDR1	0.726747	0.319961	TRUE
DEK	0.760164	0.327463	TRUE
DHX15	0.740404	0.309327	TRUE
DNMT1	0.770254	0.419714	TRUE
DOCK10	0.765316	0.342581	TRUE
DOCK2	0.798808	0.461452	TRUE
DOK5	0.804798	0.401308	TRUE
DSE	0.723835	0.343888	TRUE
DYNLT1	0.704307	0.379572	TRUE
DYRK2	0.757991	0.527342	TRUE
EIF3D	0.80457	0.330112	TRUE
EIF3E	0.700907	0.274139	TRUE
ELF3	0.80025	0.358381	TRUE
ELF4	0.712341	0.407368	TRUE
EMP3	0.777994	0.440903	TRUE
ENAH	0.722786	0.432231	TRUE
ENTPD1	0.765972	0.520631	TRUE
EPB41L2	0.759614	0.411298	TRUE
ERGIC3	0.715027	0.338229	TRUE
EVI2A	0.853194	0.428511	TRUE
EVI2B	0.822961	0.414479	TRUE
EXT1	0.77823	0.385272	TRUE
EZH2	0.748909	0.386488	TRUE
FAM110B	0.831335	0.381726	TRUE
FAS	0.702033	0.48442	TRUE
FBN1	0.812655	0.457905	TRUE
FCER1G	0.752985	0.410039	TRUE
FCN1	0.722775	0.453035	TRUE
FGF7	0.740482	0.368459	TRUE
FHL2	0.877393	0.439502	TRUE
FKBP11	0.799143	0.401945	TRUE
FLNA	0.723533	0.275737	TRUE
FPR3	0.704448	0.417757	TRUE
FSTL1	0.754386	0.343505	TRUE
FXYD5	0.75758	0.443104	TRUE
GALNT1	0.77697	0.378655	TRUE
GALNT3	0.738352	0.456783	TRUE
GALNT7	0.759019	0.367862	TRUE
GBP2	0.839239	0.381922	TRUE
GLB1	0.745303	0.452925	TRUE
GLIPR1	0.751913	0.322347	TRUE
GPR18	0.765219	0.39272	TRUE
GPR183	0.77704	0.250355	TRUE
GPR65	0.810565	0.457075	TRUE
GZMA	0.819674	0.487266	TRUE
GZMK	0.787197	0.401991	TRUE
HCK	0.74239	0.440484	TRUE
HCLS1	0.795309	0.371148	TRUE
HIF1A	0.810911	0.284389	TRUE
HLA.DMA	0.741422	0.39251	TRUE
HLA.DMB	0.802293	0.425311	TRUE
HLA.DPA1	0.747379	0.40501	TRUE
HLA.DRA	0.778069	0.38472	TRUE
HLA.DRB1	0.714868	0.346488	TRUE
HNRNPR	0.738955	0.285747	TRUE
HOPX	0.814348	0.440093	TRUE
HSBP1	0.706901	0.387591	TRUE
HTR2B	0.715564	0.478906	TRUE
IFI16	0.806622	0.412255	TRUE
IFITM1	0.790894	0.413779	TRUE
IFITM2	0.732579	0.351408	TRUE
IFNGR2	0.816029	0.390071	TRUE
IGSF6	0.716721	0.379255	TRUE
IL10RA	0.880501	0.452955	TRUE
IL7	0.711309	0.465171	TRUE
IL7R	0.71221	0.271843	TRUE
IMPDH2	0.75124	0.339127	TRUE
INPP5D	0.737149	0.40805	TRUE
IQGAP1	0.742287	0.332704	TRUE
IRF8	0.878156	0.423221	TRUE
ISG20	0.779004	0.417071	TRUE
ITGA4	0.778062	0.407847	TRUE
ITGAM	0.753243	0.382485	TRUE
ITGB2	0.859158	0.406218	TRUE
ITGB6	0.815215	0.441137	TRUE
ITK	0.726984	0.317958	TRUE
ITPR3	0.731008	0.422491	TRUE
KDM5B	0.745672	0.377508	TRUE
KLRB1	0.721941	0.355243	TRUE
KRT19	0.817476	0.40752	TRUE
LAIR1	0.732141	0.34953	TRUE
LAMC1	0.817972	0.487294	TRUE
LAPTM4B	0.770521	0.382845	TRUE
LAPTM5	0.838157	0.42576	TRUE
LBR	0.750301	0.312215	TRUE
LCK	0.783166	0.415421	TRUE
LCN2	0.700134	0.293141	TRUE
LCP2	0.712506	0.406515	TRUE
LIPA	0.804367	0.475935	TRUE
LPAR1	0.711263	0.317511	TRUE
LPXN	0.752555	0.343828	TRUE
LST1	0.773535	0.425947	TRUE
LTB	0.862524	0.409771	TRUE
LTF	0.807976	0.484725	TRUE
LXN	0.850902	0.373607	TRUE
LY86	0.732988	0.355998	TRUE
LY96	0.773453	0.466888	TRUE
LYN	0.756596	0.457947	TRUE
LYZ	0.833687	0.510209	TRUE
MAGED1	0.709339	0.325453	TRUE
MAN2B1	0.817638	0.434581	TRUE
MANF	0.729166	0.485073	TRUE
MAP3K1	0.706407	0.453047	TRUE
MARCKS	0.837273	0.425731	TRUE
MARCKSL1	0.828573	0.425181	TRUE
MDK	0.713503	0.412361	TRUE
MEF2C	0.700503	0.464881	TRUE
MFSD10	0.744569	0.42461	TRUE
MICALL2	0.714049	0.389414	TRUE
MMD	0.815732	0.366866	TRUE
MMP2	0.76794	0.346268	TRUE
MMP7	0.85964	0.439246	TRUE
MNDA	0.758814	0.409739	TRUE
MNS1	0.711546	0.398792	TRUE
MS4A4A	0.768323	0.417929	TRUE
MS4A6A	0.829795	0.44469	TRUE
MYC	0.702899	0.318547	TRUE
MYO1F	0.729715	0.387188	TRUE
MYOF	0.877946	0.466924	TRUE
NAGK	0.77354	0.485119	TRUE
NCF2	0.745635	0.459573	TRUE
NECAP2	0.738833	0.416305	TRUE
NLGN4X	0.748764	0.358279	TRUE
NME1	0.715671	0.316058	TRUE
NMI	0.851882	0.494663	TRUE
NNMT	0.893474	0.447446	TRUE
NPY5R	0.754324	0.316491	TRUE
NRP1	0.718454	0.447819	TRUE
NUP85	0.713206	0.347162	TRUE
OSMR	0.821251	0.407076	TRUE
P2RY13	0.706992	0.421099	TRUE
PARP12	0.716132	0.486032	TRUE
PARP8	0.742664	0.396952	TRUE
PDIA6	0.744621	0.414852	TRUE
PDLIM1	0.783762	0.465706	TRUE
PFKFB3	0.706659	0.380308	TRUE
PFKP	0.736063	0.310262	TRUE
PFN1	0.701641	0.341481	TRUE
PHLDA2	0.735482	0.442174	TRUE
PIK3CG	0.800539	0.47031	TRUE
PLAC8	0.838052	0.462773	TRUE
PLK2	0.802368	0.511391	TRUE
PLP2	0.813998	0.402834	TRUE
PLSCR1	0.84473	0.418309	TRUE
PMAIP1	0.724076	0.261201	TRUE
PMP22	0.812326	0.423253	TRUE
POSTN	0.709471	0.360972	TRUE
PPIC	0.783957	0.498419	TRUE
PPT1	0.701684	0.380588	TRUE
PRC1	0.715584	0.368527	TRUE
PRDX4	0.728106	0.441641	TRUE
PROM1	0.830705	0.492872	TRUE
PRR5L	0.768735	0.480614	TRUE
PSMB10	0.756346	0.455865	TRUE
PSMB8	0.746355	0.43654	TRUE
PSMB9	0.720987	0.401862	TRUE
PSME1	0.758764	0.364795	TRUE
PSTPIP2	0.7995	0.425815	TRUE
PTEN	0.786391	0.421227	TRUE
PTPN6	0.704855	0.428839	TRUE
PTPRC	0.833586	0.41182	TRUE
PTPRE	0.804051	0.392215	TRUE
PTPRK	0.740738	0.371095	TRUE
PVRIG	0.752181	0.372661	TRUE
PYCARD	0.882063	0.508064	TRUE
PYGL	0.745772	0.409341	TRUE
QPCT	0.810586	0.487684	TRUE
RAB32	0.748809	0.470074	TRUE
RAC2	0.893647	0.436404	TRUE
RAP2B	0.798017	0.453463	TRUE
RARRES1	0.775008	0.43217	TRUE
RASSF2	0.858822	0.418177	TRUE
RFTN1	0.721417	0.345871	TRUE
RGS19	0.718917	0.40701	TRUE
RHOA	0.713463	0.305082	TRUE
RHOF	0.720425	0.461723	TRUE
RNASE6	0.785346	0.379104	TRUE
RNASET2	0.82552	0.362161	TRUE
RPL35A	0.774628	0.3069	TRUE
RPL36	0.749196	0.337105	TRUE
RPLP2	0.756087	0.341565	TRUE
RPS19	0.775341	0.358954	TRUE
RPS3	0.865611	0.377104	TRUE
RUNX3	0.814021	0.432194	TRUE
S100A10	0.854373	0.458107	TRUE
S100A11	0.849081	0.464872	TRUE
S100A13	0.797831	0.445833	TRUE
S100A4	0.716218	0.46877	TRUE
SACS	0.791222	0.4195	TRUE
SAMSN1	0.728415	0.296378	TRUE
SCARA3	0.705636	0.353062	TRUE
SDCBP	0.82992	0.444893	TRUE
SEC11A	0.841638	0.33824	TRUE
SEC61G	0.703324	0.404447	TRUE
SERPINA3	0.734846	0.347949	TRUE
SERPING1	0.771813	0.312826	TRUE
SH2B3	0.74873	0.477105	TRUE
SH3BGRL3	0.760464	0.376375	TRUE
SLPI	0.753802	0.348826	TRUE
SMARCE1	0.712663	0.35021	TRUE
SOX4	0.767138	0.485428	TRUE
SOX9	0.725221	0.383929	TRUE
SPON1	0.753313	0.402275	TRUE
SPON2	0.824483	0.463488	TRUE
SRGN	0.704347	0.252039	TRUE
SRI	0.759275	0.27987	TRUE
SSR2	0.787651	0.365628	TRUE
SSR4	0.712476	0.31806	TRUE
STK17A	0.798556	0.406779	TRUE
SYT11	0.773687	0.525141	TRUE
TAC1	0.705556	0.43651	TRUE
TCIRG1	0.716056	0.413806	TRUE
TDO2	0.775889	0.395742	TRUE
TES	0.835623	0.477338	TRUE
TESC	0.808169	0.432569	TRUE
TFPI2	0.723365	0.338948	TRUE
TGFB2	0.730194	0.330306	TRUE
TGFBI	0.865259	0.547466	TRUE
THBS2	0.805477	0.433796	TRUE
TIMP1	0.815843	0.462678	TRUE
TLE1	0.726339	0.294886	TRUE
TLR1	0.729243	0.450519	TRUE
TLR2	0.782577	0.424067	TRUE
TLR5	0.71451	0.392707	TRUE
TLR7	0.734362	0.375818	TRUE
TMC6	0.701031	0.434736	TRUE
TMEM43	0.790143	0.359652	TRUE
TMEM87A	0.725434	0.28827	TRUE
TMSB10	0.815682	0.521373	TRUE
TNC	0.789358	0.364136	TRUE
TNFAIP6	0.731423	0.354984	TRUE
TNFAIP8	0.923646	0.535836	TRUE
TNFRSF17	0.728633	0.305277	TRUE
TNFRSF1B	0.714831	0.452485	TRUE
TP53	0.76882	0.477748	TRUE
TPBG	0.763454	0.285792	TRUE
TPD52L1	0.709204	0.378648	TRUE
TPM1	0.913562	0.494803	TRUE
TPST1	0.782089	0.416287	TRUE
TRAF3IP3	0.729233	0.412689	TRUE
TRAM1	0.774531	0.292786	TRUE
TRIM22	0.745608	0.360439	TRUE
TRIM38	0.714825	0.466301	TRUE
TSPAN13	0.754005	0.38662	TRUE
TSPO	0.736662	0.350835	TRUE
TUBA1A	0.842932	0.528589	TRUE
TUBA1B	0.75431	0.291975	TRUE
TUBB	0.732096	0.322777	TRUE
TUBB6	0.798404	0.369384	TRUE
TWF2	0.719842	0.521774	TRUE
TXNDC9	0.781053	0.510169	TRUE
TYROBP	0.827893	0.466947	TRUE
UCP2	0.805389	0.448269	TRUE
USP3	0.79009	0.378691	TRUE
VCAM1	0.797087	0.468156	TRUE
VCAN	0.919833	0.450137	TRUE
VIM	0.719344	0.440126	TRUE
VSIG4	0.706559	0.375941	TRUE
VTCN1	0.727487	0.275211	TRUE
VWA5A	0.787331	0.447861	TRUE
WDR1	0.76154	0.314405	TRUE
WFDC2	0.803199	0.504853	TRUE
XBP1	0.71069	0.293611	TRUE
XRCC5	0.781887	0.369567	TRUE
YWHAH	0.772174	0.396128	TRUE
ZNF207	0.785477	0.434957	TRUE
