# Supplementary material for: Identification and validation of glycolysis-related diagnostic signatures in diabetic nephropathy: a study based on integrative machine learning and single-cell sequence
Source: Front Immunol. 2025 Jan 23;15:1427626. doi: 10.3389/fimmu.2024.1427626 (PMC11798943; doi:10.3389/fimmu.2024.1427626)
Supplement: Supplementary Table 3 — Results of GO/KEGG/REACTOME/GSEA enrichment. [file Table3.xlsx]

## Sheet: Results of GO enrichment
Table. Results of GO Enrichment
ONTOLOGY	ID	Description	Gene Ratio	Bg Ratio	P Value	Adjusted P Value	Q Value	Gene ID	Count
BP	GO:0046395	carboxylic acid catabolic process	13/100	243/18903	5.01677e-10	6.91449e-07	5.61366e-07	CYP4A11/FABP1/AGXT/FTCD/HPD/PRODH2/ALDH1L1/PCK2/ASPA/ALDH6A1/DAO/DPEP1/PAH	13
BP	GO:0016054	organic acid catabolic process	13/100	247/18903	6.12986e-10	6.91449e-07	5.61366e-07	CYP4A11/FABP1/AGXT/FTCD/HPD/PRODH2/ALDH1L1/PCK2/ASPA/ALDH6A1/DAO/DPEP1/PAH	13
BP	GO:0044282	small molecule catabolic process	15/100	385/18903	1.72458e-09	1.29688e-06	1.0529e-06	CYP27B1/CYP4A11/FABP1/AGXT/FTCD/HPD/PRODH2/ALDH1L1/UPB1/PCK2/ASPA/ALDH6A1/DAO/DPEP1/PAH	15
BP	GO:0009063	cellular amino acid catabolic process	8/100	113/18903	1.49611e-07	8.43808e-05	6.85062e-05	AGXT/FTCD/HPD/PRODH2/ASPA/ALDH6A1/DAO/PAH	8
BP	GO:0031960	response to corticosteroid	9/100	165/18903	2.2797e-07	0.00010286	8.35092e-05	KLF9/ZFP36/SLC12A3/FOSB/DDIT4/GHR/PCK2/FOS/PTGDS	9
BP	GO:0006520	cellular amino acid metabolic process	11/100	289/18903	3.74183e-07	0.000140693	0.000114224	AGXT/FTCD/HPD/PRODH2/UPB1/ASPA/ALDH6A1/DAO/DPEP1/PAH/DIO1	11
BP	GO:1901606	alpha-amino acid catabolic process	7/100	95/18903	7.08138e-07	0.000228223	0.000185287	AGXT/HPD/PRODH2/ASPA/ALDH6A1/DAO/PAH	7
BP	GO:0051384	response to glucocorticoid	8/100	142/18903	8.64909e-07	0.000243904	0.000198019	KLF9/ZFP36/FOSB/DDIT4/GHR/PCK2/FOS/PTGDS	8
BP	GO:1901605	alpha-amino acid metabolic process	9/100	205/18903	1.41226e-06	0.000354006	0.000287407	AGXT/FTCD/HPD/PRODH2/ASPA/ALDH6A1/DAO/DPEP1/PAH	9
BP	GO:0043434	response to peptide hormone	12/100	421/18903	2.28274e-06	0.000514987	0.000418102	PDK4/SOCS2/LPL/CA2/NR4A1/GHR/TGFBR3/NR4A2/FBP1/PCK2/SLC34A1/FOS	12
BP	GO:0071241	cellular response to inorganic substance	9/100	229/18903	3.51218e-06	0.000720316	0.000584803	CPNE6/SLC12A3/FOSB/MT1X/PLCG2/FBP1/SLC34A1/DPEP1/FOS	9
BP	GO:1901653	cellular response to peptide	11/100	373/18903	4.49159e-06	0.000767832	0.00062338	PDK4/SOCS2/LPL/CA2/NR4A1/GHR/IGF1/NR4A2/FBP1/PCK2/FOS	11
BP	GO:0061318	renal filtration cell differentiation	4/100	22/18903	5.01262e-06	0.000767832	0.00062338	NPHS2/NPHS1/PODXL/PTPRO	4
BP	GO:0072112	podocyte differentiation	4/100	22/18903	5.01262e-06	0.000767832	0.00062338	NPHS2/NPHS1/PODXL/PTPRO	4
BP	GO:0071375	cellular response to peptide hormone stimulus	10/100	306/18903	5.10526e-06	0.000767832	0.00062338	PDK4/SOCS2/LPL/CA2/NR4A1/GHR/NR4A2/FBP1/PCK2/FOS	10
BP	GO:0001822	kidney development	10/100	309/18903	5.56358e-06	0.000784464	0.000636883	TIPARP/NPHS2/FGF1/CYP4A11/NPHS1/ZBTB16/PODXL/PTPRO/SLC34A1/HPGD	10
BP	GO:0072311	glomerular epithelial cell differentiation	4/100	23/18903	6.04331e-06	0.000801982	0.000651105	NPHS2/NPHS1/PODXL/PTPRO	4
BP	GO:0072001	renal system development	10/100	318/18903	7.15919e-06	0.000897286	0.000728479	TIPARP/NPHS2/FGF1/CYP4A11/NPHS1/ZBTB16/PODXL/PTPRO/SLC34A1/HPGD	10
BP	GO:0072010	glomerular epithelium development	4/100	26/18903	1.00794e-05	0.00115869	0.000940709	NPHS2/NPHS1/PODXL/PTPRO	4
BP	GO:0071248	cellular response to metal ion	8/100	198/18903	1.02721e-05	0.00115869	0.000940709	CPNE6/FOSB/MT1X/PLCG2/FBP1/SLC34A1/DPEP1/FOS	8
BP	GO:0048545	response to steroid hormone	10/100	339/18903	1.24967e-05	0.00128712	0.00104498	KLF9/ZFP36/PER1/SLC12A3/FOSB/DDIT4/GHR/PCK2/FOS/PTGDS	10
BP	GO:1901654	response to ketone	8/100	205/18903	1.3224e-05	0.00128712	0.00104498	KLF9/SLC12A3/FOSB/DDIT4/TGFBR3/FBP1/PCK2/FOS	8
BP	GO:0030194	positive regulation of blood coagulation	4/100	28/18903	1.36928e-05	0.00128712	0.00104498	HRG/F3/APOH/PLG	4
BP	GO:1900048	positive regulation of hemostasis	4/100	28/18903	1.36928e-05	0.00128712	0.00104498	HRG/F3/APOH/PLG	4
BP	GO:1901523	icosanoid catabolic process	3/100	10/18903	1.67804e-05	0.00151426	0.00122939	CYP4A11/HPGD/DPEP1	3
BP	GO:0050820	positive regulation of coagulation	4/100	30/18903	1.81791e-05	0.00157738	0.00128063	HRG/F3/APOH/PLG	4
BP	GO:0001655	urogenital system development	10/100	360/18903	2.09687e-05	0.00168948	0.00137164	TIPARP/NPHS2/FGF1/CYP4A11/NPHS1/ZBTB16/PODXL/PTPRO/SLC34A1/HPGD	10
BP	GO:0010038	response to metal ion	10/100	360/18903	2.09687e-05	0.00168948	0.00137164	TNNT2/CPNE6/FOSB/MT1X/TNNC1/PLCG2/FBP1/SLC34A1/DPEP1/FOS	10
BP	GO:0005984	disaccharide metabolic process	3/100	12/18903	3.05281e-05	0.00229571	0.00186382	FBP1/TREH/MGAM	3
BP	GO:0072015	podocyte development	3/100	12/18903	3.05281e-05	0.00229571	0.00186382	NPHS2/NPHS1/PODXL	3
BP	GO:0051918	negative regulation of fibrinolysis	3/100	13/18903	3.9534e-05	0.00278715	0.0022628	HRG/APOH/PLG	3
BP	GO:0072310	glomerular epithelial cell development	3/100	13/18903	3.9534e-05	0.00278715	0.0022628	NPHS2/NPHS1/PODXL	3
BP	GO:0006631	fatty acid metabolic process	10/100	400/18903	5.11788e-05	0.00349877	0.00284054	PDK4/CYP4A11/LPL/FABP1/APOC3/PCK2/HAO2/HPGD/GSTA1/PTGDS	10
BP	GO:0009636	response to toxic substance	8/100	250/18903	5.46053e-05	0.00362322	0.00294158	FABP1/MT1X/SLC22A8/ALB/AKR7A3/APOM/GSTA1/FOS	8
BP	GO:0050678	regulation of epithelial cell proliferation	10/100	414/18903	6.81898e-05	0.00439532	0.00356843	KLF9/ZFP36/FGF1/EGF/NR4A1/PPP1R16B/IGF1/TGFBR3/F3/APOH	10
BP	GO:0016042	lipid catabolic process	9/100	336/18903	7.32008e-05	0.00458725	0.00372425	CYP27B1/CYP4A11/LPL/FABP1/APOC3/PLCG2/PCK2/HPGD/DPEP1	9
BP	GO:0071277	cellular response to calcium ion	5/100	87/18903	9.81906e-05	0.00598697	0.00486064	CPNE6/FOSB/PLCG2/DPEP1/FOS	5
BP	GO:0051917	regulation of fibrinolysis	3/100	18/18903	0.000110648	0.00656898	0.00533316	HRG/APOH/PLG	3
BP	GO:0035850	epithelial cell differentiation involved in kidney development	4/100	48/18903	0.000119991	0.00694104	0.00563522	NPHS2/NPHS1/PODXL/PTPRO	4
BP	GO:0051592	response to calcium ion	6/100	147/18903	0.000130526	0.00720215	0.00584721	TNNT2/CPNE6/FOSB/PLCG2/DPEP1/FOS	6
BP	GO:1901569	fatty acid derivative catabolic process	3/100	19/18903	0.00013089	0.00720215	0.00584721	CYP4A11/HPGD/DPEP1	3
BP	GO:0043648	dicarboxylic acid metabolic process	5/100	95/18903	0.000148921	0.00799916	0.00649428	FTCD/PRODH2/ALDH1L1/PCK2/ASPA	5
BP	GO:0098754	detoxification	6/100	154/18903	0.000168301	0.00882992	0.00716875	FABP1/MT1X/ALB/AKR7A3/APOM/GSTA1	6
BP	GO:0071385	cellular response to glucocorticoid stimulus	4/100	55/18903	0.000204443	0.00989567	0.008034	KLF9/ZFP36/DDIT4/PCK2	4
BP	GO:0009713	catechol-containing compound biosynthetic process	3/100	22/18903	0.000205635	0.00989567	0.008034	NR4A2/DAO/PAH	3
BP	GO:0042423	catecholamine biosynthetic process	3/100	22/18903	0.000205635	0.00989567	0.008034	NR4A2/DAO/PAH	3
BP	GO:0031667	response to nutrient levels	10/100	474/18903	0.00020616	0.00989567	0.008034	PDK4/ZFP36/CYP27B1/LPL/SLC12A3/GHR/ALB/PCK2/SLC34A1/FOS	10
BP	GO:0050673	epithelial cell proliferation	10/100	481/18903	0.000231876	0.0107411	0.0087204	KLF9/ZFP36/FGF1/EGF/NR4A1/PPP1R16B/IGF1/TGFBR3/F3/APOH	10
BP	GO:0038066	p38MAPK cascade	4/100	57/18903	0.000234879	0.0107411	0.0087204	GADD45B/ZFP36/DUSP1/PER1	4
BP	GO:1901655	cellular response to ketone	5/100	105/18903	0.000238057	0.0107411	0.0087204	KLF9/DDIT4/FBP1/PCK2/FOS	5
BP	GO:0061005	cell differentiation involved in kidney development	4/100	58/18903	0.000251259	0.0111145	0.00902355	NPHS2/NPHS1/PODXL/PTPRO	4
BP	GO:0006090	pyruvate metabolic process	5/100	108/18903	0.000271401	0.0117746	0.00955946	PDK4/DDIT4/IGF1/FBP1/PCK2	5
BP	GO:1901617	organic hydroxy compound biosynthetic process	7/100	245/18903	0.000324369	0.0135805	0.0110256	CYP27B1/FGF1/NR4A2/PLCG2/PCK2/DAO/PAH	7
BP	GO:0090303	positive regulation of wound healing	4/100	62/18903	0.000325066	0.0135805	0.0110256	HRG/F3/APOH/PLG	4
BP	GO:0046394	carboxylic acid biosynthetic process	8/100	326/18903	0.000337598	0.0138477	0.0112425	PDK4/CYP4A11/LPL/AGXT/APOC3/UPB1/PAH/PTGDS	8
BP	GO:0016053	organic acid biosynthetic process	8/100	328/18903	0.000351667	0.0141672	0.0115019	PDK4/CYP4A11/LPL/AGXT/APOC3/UPB1/PAH/PTGDS	8
BP	GO:0071384	cellular response to corticosteroid stimulus	4/100	64/18903	0.000367264	0.0145359	0.0118013	KLF9/ZFP36/DDIT4/PCK2	4
BP	GO:0072009	nephron epithelium development	5/100	116/18903	0.000377724	0.0146505	0.0118943	NPHS2/FGF1/NPHS1/PODXL/PTPRO	5
BP	GO:0042730	fibrinolysis	3/100	27/18903	0.000383148	0.0146505	0.0118943	HRG/APOH/PLG	3
BP	GO:0097305	response to alcohol	7/100	253/18903	0.00039358	0.0147986	0.0120145	KLF9/SLC12A3/FOSB/TGFBR3/FBP1/HPGD/FOS	7
BP	GO:0062012	regulation of small molecule metabolic process	8/100	339/18903	0.000437867	0.0161939	0.0131473	PDK4/CYP27B1/FGF1/DDIT4/FABP1/IGF1/APOC3/FBP1	8
BP	GO:0015698	inorganic anion transport	6/100	186/18903	0.000464077	0.0168864	0.0137096	CLIC5/CA2/SLC12A3/SLC22A8/SLC34A1/SLC22A6	6
BP	GO:0031668	cellular response to extracellular stimulus	7/100	262/18903	0.000485084	0.0172625	0.0140149	PDK4/CYP27B1/LPL/NR4A2/ALB/SLC34A1/FOS	7
BP	GO:0032835	glomerulus development	4/100	69/18903	0.000489715	0.0172625	0.0140149	NPHS2/NPHS1/PODXL/PTPRO	4
BP	GO:0030193	regulation of blood coagulation	4/100	70/18903	0.000517302	0.0174421	0.0141607	HRG/F3/APOH/PLG	4
BP	GO:0007517	muscle organ development	8/100	348/18903	0.000520541	0.0174421	0.0141607	USP2/TNNT2/NPHS1/NR4A1/IGF1/TGFBR3/TNNC1/FOS	8
BP	GO:0034368	protein-lipid complex remodeling	3/100	30/18903	0.000525738	0.0174421	0.0141607	LPL/APOC3/APOM	3
BP	GO:0034369	plasma lipoprotein particle remodeling	3/100	30/18903	0.000525738	0.0174421	0.0141607	LPL/APOC3/APOM	3
BP	GO:0006690	icosanoid metabolic process	5/100	126/18903	0.00055173	0.0180392	0.0146455	CYP4A11/HPGD/GSTA1/DPEP1/PTGDS	5
BP	GO:1900046	regulation of hemostasis	4/100	72/18903	0.000575765	0.0184242	0.0149581	HRG/F3/APOH/PLG	4
BP	GO:0035767	endothelial cell chemotaxis	3/100	31/18903	0.00057984	0.0184242	0.0149581	FGF1/HRG/NR4A1	3
BP	GO:0034367	protein-containing complex remodeling	3/100	32/18903	0.000637376	0.0199711	0.0162139	LPL/APOC3/APOM	3
BP	GO:0050818	regulation of coagulation	4/100	75/18903	0.000672046	0.020769	0.0168617	HRG/F3/APOH/PLG	4
BP	GO:1903036	positive regulation of response to wounding	4/100	77/18903	0.000742241	0.0226283	0.0183713	HRG/F3/APOH/PLG	4
BP	GO:0042594	response to starvation	6/100	211/18903	0.000898478	0.0270262	0.0219418	PDK4/ZFP36/ALB/PCK2/SLC34A1/FOS	6
BP	GO:0072527	pyrimidine-containing compound metabolic process	4/100	82/18903	0.000940177	0.0279084	0.022658	SLC19A2/UPB1/ALDH6A1/DPYS	4
BP	GO:0051385	response to mineralocorticoid	3/100	37/18903	0.000979529	0.028331	0.0230011	SLC12A3/FOSB/FOS	3
BP	GO:0060416	response to growth hormone	3/100	37/18903	0.000979529	0.028331	0.0230011	SOCS2/GHR/SLC34A1	3
BP	GO:0044262	cellular carbohydrate metabolic process	7/100	296/18903	0.000994546	0.0284012	0.0230581	PDK4/DDIT4/IGF1/FBP1/PCK2/TREH/MGAM	7
BP	GO:0072529	pyrimidine-containing compound catabolic process	3/100	38/18903	0.00105943	0.0298714	0.0242517	UPB1/ALDH6A1/DPYS	3
BP	GO:0072073	kidney epithelium development	5/100	146/18903	0.00107251	0.0298714	0.0242517	NPHS2/FGF1/NPHS1/PODXL/PTPRO	5
BP	GO:0050878	regulation of body fluid levels	8/100	390/18903	0.0010902	0.0299937	0.024351	SOCS2/CYP4A11/PTPRO/HRG/F3/PLCG2/APOH/PLG	8
BP	GO:0032147	activation of protein kinase activity	5/100	148/18903	0.0011396	0.0303453	0.0246364	FGF1/CHI3L1/EGF/GHR/IGF1	5
BP	GO:0006730	one-carbon metabolic process	3/100	39/18903	0.00114333	0.0303453	0.0246364	CA2/CA10/ALDH1L1	3
BP	GO:0042401	cellular biogenic amine biosynthetic process	3/100	39/18903	0.00114333	0.0303453	0.0246364	NR4A2/DAO/PAH	3
BP	GO:0006560	proline metabolic process	2/100	10/18903	0.00121282	0.0312116	0.0253398	PRODH2/DAO	2
BP	GO:0009629	response to gravity	2/100	10/18903	0.00121282	0.0312116	0.0253398	GHR/FOS	2
BP	GO:0050679	positive regulation of epithelial cell proliferation	6/100	224/18903	0.00122256	0.0312116	0.0253398	FGF1/EGF/NR4A1/PPP1R16B/IGF1/F3	6
BP	GO:0009309	amine biosynthetic process	3/100	40/18903	0.00123131	0.0312116	0.0253398	NR4A2/DAO/PAH	3
BP	GO:0046486	glycerolipid metabolic process	8/100	399/18903	0.00126079	0.0316038	0.0256582	CISH/SOCS2/ETNK2/LPL/APOC3/PLCG2/APOH/PCK2	8
BP	GO:0072006	nephron development	5/100	152/18903	0.00128306	0.0318086	0.0258245	NPHS2/FGF1/NPHS1/PODXL/PTPRO	5
BP	GO:0051591	response to cAMP	4/100	90/18903	0.00132995	0.0326126	0.0264772	PER1/FOSB/FBP1/FOS	4
BP	GO:0016052	carbohydrate catabolic process	5/100	155/18903	0.00139911	0.0339396	0.0275546	DDIT4/IGF1/FBP1/TREH/MGAM	5
BP	GO:0031669	cellular response to nutrient levels	6/100	231/18903	0.00143058	0.034334	0.0278747	PDK4/CYP27B1/LPL/ALB/SLC34A1/FOS	6
BP	GO:0006835	dicarboxylic acid transport	4/100	93/18903	0.00150145	0.0356555	0.0289477	SLC19A2/AGXT/SLC22A6/SLC13A3	4
BP	GO:1900542	regulation of purine nucleotide metabolic process	4/100	94/18903	0.00156189	0.0367044	0.0297992	PDK4/DDIT4/IGF1/FBP1	4
BP	GO:0010799	regulation of peptidyl-threonine phosphorylation	3/100	45/18903	0.00173496	0.0381994	0.031013	CHI3L1/EGF/DDIT4	3
BP	GO:0071827	plasma lipoprotein particle organization	3/100	45/18903	0.00173496	0.0381994	0.031013	LPL/APOC3/APOM	3
BP	GO:1900744	regulation of p38MAPK cascade	3/100	45/18903	0.00173496	0.0381994	0.031013	GADD45B/DUSP1/PER1	3
BP	GO:0034370	triglyceride-rich lipoprotein particle remodeling	2/100	12/18903	0.00176656	0.0381994	0.031013	LPL/APOC3	2
BP	GO:0034372	very-low-density lipoprotein particle remodeling	2/100	12/18903	0.00176656	0.0381994	0.031013	LPL/APOC3	2
BP	GO:0042416	dopamine biosynthetic process	2/100	12/18903	0.00176656	0.0381994	0.031013	NR4A2/DAO	2
BP	GO:0071107	response to parathyroid hormone	2/100	12/18903	0.00176656	0.0381994	0.031013	SLC34A1/FOS	2
BP	GO:0071496	cellular response to external stimulus	7/100	328/18903	0.00179211	0.0381994	0.031013	PDK4/CYP27B1/LPL/NR4A2/ALB/SLC34A1/FOS	7
BP	GO:0055067	monovalent inorganic cation homeostasis	5/100	164/18903	0.00179385	0.0381994	0.031013	PDK4/CYP4A11/CA2/SLC12A3/RHCG	5
BP	GO:0060537	muscle tissue development	8/100	422/18903	0.00179483	0.0381994	0.031013	TIPARP/TNNT2/NPHS1/NR4A1/IGF1/TGFBR3/TNNC1/FOS	8
BP	GO:0055010	ventricular cardiac muscle tissue morphogenesis	3/100	46/18903	0.00184893	0.038983	0.0316492	TNNT2/TGFBR3/TNNC1	3
BP	GO:0045444	fat cell differentiation	6/100	244/18903	0.00188749	0.0391105	0.0317527	ZFP36/ZBTB16/LPL/NR4A1/NR4A2/ALDH6A1	6
BP	GO:0006140	regulation of nucleotide metabolic process	4/100	99/18903	0.00188965	0.0391105	0.0317527	PDK4/DDIT4/IGF1/FBP1	4
BP	GO:0098869	cellular oxidant detoxification	4/100	100/18903	0.00196049	0.0399874	0.0324645	FABP1/ALB/APOM/GSTA1	4
BP	GO:0006110	regulation of glycolytic process	3/100	47/18903	0.00196746	0.0399874	0.0324645	DDIT4/IGF1/FBP1	3
BP	GO:0009410	response to xenobiotic stimulus	8/100	432/18903	0.00207671	0.0410127	0.033297	CYP3A7/LPL/FOSB/FBP1/SLC34A1/GSTA1/DPEP1/FOS	8
BP	GO:0009176	pyrimidine deoxyribonucleoside monophosphate metabolic process	2/100	13/18903	0.00208057	0.0410127	0.033297	UPB1/DPYS	2
BP	GO:0046189	phenol-containing compound biosynthetic process	3/100	48/18903	0.00209063	0.0410127	0.033297	NR4A2/DAO/PAH	3
BP	GO:0071825	protein-lipid complex subunit organization	3/100	48/18903	0.00209063	0.0410127	0.033297	LPL/APOC3/APOM	3
BP	GO:0032496	response to lipopolysaccharide	7/100	339/18903	0.00215857	0.0419804	0.0340827	ZFP36/CYP27B1/NR4A1/PLCG2/PCK2/HPGD/FOS	7
BP	GO:0006641	triglyceride metabolic process	4/100	104/18903	0.00226226	0.0429702	0.0348862	LPL/APOC3/APOH/PCK2	4
BP	GO:0045017	glycerolipid biosynthetic process	6/100	254/18903	0.00230836	0.0429702	0.0348862	CISH/SOCS2/ETNK2/LPL/PLCG2/PCK2	6
BP	GO:0006692	prostanoid metabolic process	3/100	50/18903	0.0023511	0.0429702	0.0348862	HPGD/GSTA1/PTGDS	3
BP	GO:0006693	prostaglandin metabolic process	3/100	50/18903	0.0023511	0.0429702	0.0348862	HPGD/GSTA1/PTGDS	3
BP	GO:0030195	negative regulation of blood coagulation	3/100	50/18903	0.0023511	0.0429702	0.0348862	HRG/APOH/PLG	3
BP	GO:0009158	ribonucleoside monophosphate catabolic process	2/100	14/18903	0.00241898	0.0429702	0.0348862	UPB1/DPYS	2
BP	GO:0009159	deoxyribonucleoside monophosphate catabolic process	2/100	14/18903	0.00241898	0.0429702	0.0348862	UPB1/DPYS	2
BP	GO:0009313	oligosaccharide catabolic process	2/100	14/18903	0.00241898	0.0429702	0.0348862	TREH/MGAM	2
BP	GO:0030049	muscle filament sliding	2/100	14/18903	0.00241898	0.0429702	0.0348862	TNNT2/TNNC1	2
BP	GO:0045820	negative regulation of glycolytic process	2/100	14/18903	0.00241898	0.0429702	0.0348862	DDIT4/FBP1	2
BP	GO:0046049	UMP metabolic process	2/100	14/18903	0.00241898	0.0429702	0.0348862	UPB1/DPYS	2
BP	GO:0019216	regulation of lipid metabolic process	7/100	347/18903	0.00245967	0.0433518	0.035196	PDK4/CYP27B1/FGF1/FABP1/APOC3/PLCG2/HPGD	7
BP	GO:1900047	negative regulation of hemostasis	3/100	51/18903	0.00248853	0.0435203	0.0353328	HRG/APOH/PLG	3
BP	GO:0062014	negative regulation of small molecule metabolic process	4/100	108/18903	0.00259464	0.0448223	0.0363899	CYP27B1/DDIT4/APOC3/FBP1	4
BP	GO:0006575	cellular modified amino acid metabolic process	5/100	180/18903	0.00268888	0.0448223	0.0363899	FTCD/ALDH1L1/GSTA1/DPEP1/DIO1	5
BP	GO:0001977	renal system process involved in regulation of blood volume	2/100	15/18903	0.00278153	0.0448223	0.0363899	CYP4A11/PTPRO	2
BP	GO:0006206	pyrimidine nucleobase metabolic process	2/100	15/18903	0.00278153	0.0448223	0.0363899	ALDH6A1/DPYS	2
BP	GO:0006570	tyrosine metabolic process	2/100	15/18903	0.00278153	0.0448223	0.0363899	HPD/PAH	2
BP	GO:0009071	serine family amino acid catabolic process	2/100	15/18903	0.00278153	0.0448223	0.0363899	AGXT/DAO	2
BP	GO:0009173	pyrimidine ribonucleoside monophosphate metabolic process	2/100	15/18903	0.00278153	0.0448223	0.0363899	UPB1/DPYS	2
BP	GO:0034384	high-density lipoprotein particle clearance	2/100	15/18903	0.00278153	0.0448223	0.0363899	APOC3/APOM	2
BP	GO:0034392	negative regulation of smooth muscle cell apoptotic process	2/100	15/18903	0.00278153	0.0448223	0.0363899	IGF1/APOH	2
BP	GO:0035672	oligopeptide transmembrane transport	2/100	15/18903	0.00278153	0.0448223	0.0363899	CA2/SLC13A3	2
BP	GO:0070262	peptidyl-serine dephosphorylation	2/100	15/18903	0.00278153	0.0448223	0.0363899	DUSP1/PPP1R16B	2
BP	GO:0018958	phenol-containing compound metabolic process	4/100	111/18903	0.00286491	0.0458385	0.0372149	NR4A2/DAO/PAH/DIO1	4
BP	GO:0001936	regulation of endothelial cell proliferation	5/100	183/18903	0.00288723	0.0458703	0.0372407	EGF/NR4A1/PPP1R16B/F3/APOH	5
BP	GO:0050819	negative regulation of coagulation	3/100	54/18903	0.00293028	0.0462288	0.0375318	HRG/APOH/PLG	3
BP	GO:0002237	response to molecule of bacterial origin	7/100	360/18903	0.00301697	0.0465632	0.0378033	ZFP36/CYP27B1/NR4A1/PLCG2/PCK2/HPGD/FOS	7
BP	GO:0032868	response to insulin	6/100	269/18903	0.00306777	0.0465632	0.0378033	PDK4/LPL/GHR/FBP1/PCK2/FOS	6
BP	GO:0003229	ventricular cardiac muscle tissue development	3/100	55/18903	0.00308754	0.0465632	0.0378033	TNNT2/TGFBR3/TNNC1	3
BP	GO:0006584	catecholamine metabolic process	3/100	55/18903	0.00308754	0.0465632	0.0378033	NR4A2/DAO/PAH	3
BP	GO:0009712	catechol-containing compound metabolic process	3/100	55/18903	0.00308754	0.0465632	0.0378033	NR4A2/DAO/PAH	3
BP	GO:0006109	regulation of carbohydrate metabolic process	5/100	186/18903	0.00309596	0.0465632	0.0378033	PDK4/EGF/DDIT4/IGF1/FBP1	5
BP	GO:0009266	response to temperature stimulus	5/100	186/18903	0.00309596	0.0465632	0.0378033	FGF1/LPL/IGF1/FOS/HSPA6	5
BP	GO:0009074	aromatic amino acid family catabolic process	2/100	16/18903	0.00316796	0.0467118	0.0379239	HPD/PAH	2
BP	GO:0033275	actin-myosin filament sliding	2/100	16/18903	0.00316796	0.0467118	0.0379239	TNNT2/TNNC1	2
BP	GO:0034375	high-density lipoprotein particle remodeling	2/100	16/18903	0.00316796	0.0467118	0.0379239	APOC3/APOM	2
BP	GO:0043470	regulation of carbohydrate catabolic process	3/100	56/18903	0.0032499	0.0467643	0.0379665	DDIT4/IGF1/FBP1	3
BP	GO:0001938	positive regulation of endothelial cell proliferation	4/100	115/18903	0.00325443	0.0467643	0.0379665	EGF/NR4A1/PPP1R16B/F3	4
BP	GO:0033559	unsaturated fatty acid metabolic process	4/100	115/18903	0.00325443	0.0467643	0.0379665	CYP4A11/HPGD/GSTA1/PTGDS	4
BP	GO:1990748	cellular detoxification	4/100	115/18903	0.00325443	0.0467643	0.0379665	FABP1/ALB/APOM/GSTA1	4
BP	GO:0007565	female pregnancy	5/100	189/18903	0.00331538	0.0473386	0.0384328	CYP27B1/CLIC5/FOSB/HPGD/FOS	5
BP	GO:0006066	alcohol metabolic process	7/100	367/18903	0.00335465	0.047598	0.0386434	CYP27B1/FGF1/CYP3A7/IGF1/PLCG2/PCK2/SLC34A1	7
BP	GO:0019751	polyol metabolic process	4/100	118/18903	0.00356924	0.0498271	0.0404531	CYP27B1/PLCG2/PCK2/SLC34A1	4
BP	GO:0006857	oligopeptide transport	2/100	17/18903	0.00357801	0.0498271	0.0404531	CA2/SLC13A3	2
BP	GO:0051412	response to corticosterone	2/100	17/18903	0.00357801	0.0498271	0.0404531	FOSB/FOS	2
CC	GO:0045177	apical part of cell	12/100	435/19869	1.9224e-06	0.000154046	0.000133197	CLIC5/CYP4A11/PODXL/PTPRO/CA2/SLC12A3/RHCG/FABP1/SLC22A8/SLC34A1/DPEP1/MGAM	12
CC	GO:0034361	very-low-density lipoprotein particle	4/100	20/19869	2.75082e-06	0.000154046	0.000133197	LPL/APOC3/APOH/APOM	4
CC	GO:0034385	triglyceride-rich plasma lipoprotein particle	4/100	20/19869	2.75082e-06	0.000154046	0.000133197	LPL/APOC3/APOH/APOM	4
CC	GO:0016324	apical plasma membrane	10/100	368/19869	1.65797e-05	0.000696348	0.000602106	CLIC5/CYP4A11/PODXL/PTPRO/SLC12A3/RHCG/SLC22A8/SLC34A1/DPEP1/MGAM	10
CC	GO:0031093	platelet alpha granule lumen	5/100	67/19869	2.20206e-05	0.000716252	0.000619315	EGF/HRG/IGF1/ALB/PLG	5
CC	GO:0034358	plasma lipoprotein particle	4/100	36/19869	3.14399e-05	0.000716252	0.000619315	LPL/APOC3/APOH/APOM	4
CC	GO:1990777	lipoprotein particle	4/100	36/19869	3.14399e-05	0.000716252	0.000619315	LPL/APOC3/APOH/APOM	4
CC	GO:0042627	chylomicron	3/100	13/19869	3.41072e-05	0.000716252	0.000619315	LPL/APOC3/APOH	3
CC	GO:0032994	protein-lipid complex	4/100	39/19869	4.33954e-05	0.000810047	0.000700417	LPL/APOC3/APOH/APOM	4
CC	GO:0031091	platelet alpha granule	5/100	91/19869	9.63961e-05	0.00161945	0.00140028	EGF/HRG/IGF1/ALB/PLG	5
CC	GO:0005782	peroxisomal matrix	4/100	50/19869	0.000116462	0.00163046	0.0014098	FABP1/AGXT/HAO2/DAO	4
CC	GO:0031907	microbody lumen	4/100	50/19869	0.000116462	0.00163046	0.0014098	FABP1/AGXT/HAO2/DAO	4
CC	GO:0034774	secretory granule lumen	8/100	322/19869	0.000222863	0.00276986	0.00239499	CHI3L1/EGF/HRG/IGF1/ALB/APOH/PLG/HSPA6	8
CC	GO:0060205	cytoplasmic vesicle lumen	8/100	325/19869	0.000237279	0.00276986	0.00239499	CHI3L1/EGF/HRG/IGF1/ALB/APOH/PLG/HSPA6	8
CC	GO:0031983	vesicle lumen	8/100	327/19869	0.000247309	0.00276986	0.00239499	CHI3L1/EGF/HRG/IGF1/ALB/APOH/PLG/HSPA6	8
CC	GO:0034364	high-density lipoprotein particle	3/100	27/19869	0.000331418	0.00347989	0.00300893	APOC3/APOH/APOM	3
CC	GO:0072562	blood microparticle	5/100	145/19869	0.000833925	0.00824114	0.0071258	HRG/ALB/AFM/PLG/HSPA6	5
CC	GO:0005865	striated muscle thin filament	2/100	21/19869	0.00494807	0.046182	0.0399318	TNNT2/TNNC1	2
CC	GO:0005777	peroxisome	4/100	142/19869	0.00577266	0.0483311	0.0417901	FABP1/AGXT/HAO2/DAO	4
CC	GO:0042579	microbody	4/100	142/19869	0.00577266	0.0483311	0.0417901	FABP1/AGXT/HAO2/DAO	4
CC	GO:0016323	basolateral plasma membrane	5/100	229/19869	0.00604139	0.0483311	0.0417901	RHCG/SLC22A8/SLC22A6/HPGD/SLC13A3	5
MF	GO:0005504	fatty acid binding	5/100	49/18432	6.70607e-06	0.00240748	0.00206123	FABP1/ALB/AFM/GSTA1/PTGDS	5
MF	GO:0033293	monocarboxylic acid binding	5/100	81/18432	7.85603e-05	0.0141016	0.0120735	FABP1/ALB/AFM/GSTA1/PTGDS	5
MF	GO:0008201	heparin binding	6/100	171/18432	0.000338784	0.0304059	0.0260329	PCOLCE2/FGF1/LPL/HRG/TGFBR3/APOH	6
MF	GO:0031406	carboxylic acid binding	6/100	171/18432	0.000338784	0.0304059	0.0260329	FABP1/ALB/FTCD/AFM/GSTA1/PTGDS	6
MF	GO:1901681	sulfur compound binding	7/100	270/18432	0.000672392	0.0482778	0.0413344	PCOLCE2/FGF1/LPL/HRG/TGFBR3/APOH/ALDH6A1	7

## Sheet: Results of KEGG enrichment
Table. Results of KEGG Enrichment
ID	Description	Gene Ratio	Bg Ratio	P value	Adjusted P Value	Q Value	Gene ID	Count
hsa05214	Glioma	1967-05-01	75/8753	0.000257748	0.0559313	0.0477512	4616/1950/810/3479/5336	5
hsa00410	beta-Alanine metabolism	1967-03-01	31/8753	0.00165312	0.0785799	0.0670874	51733/4329/1807	3
hsa04928	Parathyroid hormone synthesis, secretion and action	1967-05-01	114/8753	0.00174313	0.0785799	0.0670874	1594/6559/4929/6569/2353	5
hsa04010	MAPK signaling pathway	1967-08-01	299/8753	0.00190901	0.0785799	0.0670874	4616/1843/2246/1950/3164/3479/2353/3310	8
hsa05218	Melanoma	1967-04-01	72/8753	0.00218264	0.0785799	0.0670874	4616/2246/1950/3479	4
hsa04935	Growth hormone synthesis, secretion and action	1967-05-01	120/8753	0.00218466	0.0785799	0.0670874	8835/2690/3479/5336/2353	5
hsa03320	PPAR signaling pathway	1967-04-01	75/8753	0.00253483	0.0785799	0.0670874	4023/2168/345/5106	4
hsa05224	Breast cancer	1967-05-01	147/8753	0.00522649	0.141769	0.121035	4616/2246/1950/3479/2353	5
hsa00360	Phenylalanine metabolism	1967-02-01	16/8753	0.00646338	0.149058	0.127258	3242/5053	2
hsa04979	Cholesterol metabolism	1967-03-01	51/8753	0.00686905	0.149058	0.127258	4023/345/350	3
hsa00670	One carbon pool by folate	1967-02-01	20/8753	0.0100342	0.187242	0.159857	10841/10840	2
hsa00770	Pantothenate and CoA biosynthesis	1967-02-01	21/8753	0.011036	0.187242	0.159857	51733/1807	2
hsa01200	Carbon metabolism	1967-04-01	115/8753	0.0114827	0.187242	0.159857	189/2203/51179/4329	4
hsa00340	Histidine metabolism	1967-02-01	22/8753	0.0120801	0.187242	0.159857	10841/443	2
hsa04964	Proximal tubule bicarbonate reclamation	1967-02-01	23/8753	0.0131658	0.190465	0.162609	760/5106	2
hsa05031	Amphetamine addiction	1967-03-01	69/8753	0.0156786	0.193397	0.165112	810/2354/2353	3
hsa04917	Prolactin signaling pathway	1967-03-01	70/8753	0.0162925	0.193397	0.165112	1154/8835/2353	3
hsa05223	Non-small cell lung cancer	1967-03-01	72/8753	0.0175606	0.193397	0.165112	4616/1950/5336	3
hsa04068	FoxO signaling pathway	1967-04-01	131/8753	0.0177758	0.193397	0.165112	4616/1950/3479/5106	4
hsa04151	PI3K-Akt signaling pathway	1967-07-01	359/8753	0.0193617	0.193397	0.165112	2246/1950/3164/54541/2690/3479/5106	7
hsa04910	Insulin signaling pathway	1967-04-01	137/8753	0.0205967	0.193397	0.165112	8835/810/2203/5106	4
hsa04915	Estrogen signaling pathway	1967-04-01	138/8753	0.0210921	0.193397	0.165112	2289/810/2353/3310	4
hsa05418	Fluid shear stress and atherosclerosis	1967-04-01	139/8753	0.0215949	0.193397	0.165112	1843/810/2938/2353	4
hsa00630	Glyoxylate and dicarboxylate metabolism	1967-02-01	30/8753	0.0218738	0.193397	0.165112	189/51179	2
hsa01521	EGFR tyrosine kinase inhibitor resistance	1967-03-01	79/8753	0.0224233	0.193397	0.165112	1950/3479/5336	3
hsa00983	Drug metabolism - other enzymes	1967-03-01	80/8753	0.023172	0.193397	0.165112	51733/2938/1807	3
hsa04146	Peroxisome	1967-03-01	83/8753	0.0254994	0.20494	0.174967	189/51179/1610	3
hsa05210	Colorectal cancer	1967-03-01	86/8753	0.0279485	0.216601	0.184922	4616/1950/2353	3
hsa00500	Starch and sucrose metabolism	1967-02-01	36/8753	0.030765	0.230207	0.196538	11181/8972	2
hsa00250	Alanine, aspartate and glutamate metabolism	1967-02-01	37/8753	0.0323649	0.234106	0.199868	189/443	2
hsa04014	Ras signaling pathway	1967-05-01	236/8753	0.0341049	0.234335	0.200063	2246/1950/810/3479/5336	5
hsa00260	Glycine, serine and threonine metabolism	1967-02-01	40/8753	0.0373556	0.234335	0.200063	189/1610	2
hsa04713	Circadian entrainment	1967-03-01	97/8753	0.0379623	0.234335	0.200063	5187/810/2353	3
hsa04630	JAK-STAT signaling pathway	1967-04-01	166/8753	0.0380068	0.234335	0.200063	1154/8835/1950/2690	4
hsa04750	Inflammatory mediator regulation of TRP channels	1967-03-01	98/8753	0.0389524	0.234335	0.200063	810/3479/5336	3
hsa04925	Aldosterone synthesis and secretion	1967-03-01	98/8753	0.0389524	0.234335	0.200063	810/3164/4929	3
hsa05410	Hypertrophic cardiomyopathy	1967-03-01	99/8753	0.0399557	0.234335	0.200063	7139/3479/7134	3
hsa04020	Calcium signaling pathway	1967-05-01	253/8753	0.0439045	0.250718	0.21405	2246/1950/810/7134/5336	5
hsa05414	Dilated cardiomyopathy	1967-03-01	105/8753	0.0462494	0.257336	0.2197	7139/3479/7134	3
hsa04922	Glucagon signaling pathway	1967-03-01	107/8753	0.0484505	0.262359	0.223988	810/2203/5106	3
hsa04066	HIF-1 signaling pathway	1967-03-01	108/8753	0.0495701	0.262359	0.223988	1950/3479/5336	3
hsa00330	Arginine and proline metabolism	1967-02-01	50/8753	0.0558917	0.288774	0.24654	58510/1610	2
hsa05202	Transcriptional misregulation in cancer	1967-04-01	193/8753	0.0600237	0.300578	0.256618	4616/7704/3479/3248	4
hsa05167	Kaposi sarcoma-associated herpesvirus infection	1967-04-01	194/8753	0.0609467	0.300578	0.256618	7538/810/5336/2353	4
hsa04152	AMPK signaling pathway	1967-03-01	121/8753	0.0652583	0.31469	0.268666	3479/2203/5106	3
hsa00240	Pyrimidine metabolism	1967-02-01	58/8753	0.0725661	0.335039	0.286039	51733/1807	2
hsa05213	Endometrial cancer	1967-02-01	58/8753	0.0725661	0.335039	0.286039	4616/1950	2
hsa04015	Rap1 signaling pathway	1967-04-01	210/8753	0.0767382	0.336931	0.287654	2246/1950/810/3479	4
hsa04978	Mineral absorption	1967-02-01	60/8753	0.076959	0.336931	0.287654	4501/6569	2
hsa00590	Arachidonic acid metabolism	1967-02-01	61/8753	0.0791866	0.336931	0.287654	3248/5730	2
hsa04213	Longevity regulating pathway - multiple species	1967-02-01	61/8753	0.0791866	0.336931	0.287654	3479/3310	2
hsa00130	Ubiquinone and other terpenoid-quinone biosynthesis	1967-01-01	8753-11-01	0.0810946	0.338414	0.28892	3242	1
hsa00010	Glycolysis / Gluconeogenesis	1967-02-01	67/8753	0.0929612	0.374712	0.319909	2203/5106	2
hsa04380	Osteoclast differentiation	1967-03-01	141/8753	0.0932463	0.374712	0.319909	2354/5336/2353	3
hsa05204	Chemical carcinogenesis - DNA adducts	1967-02-01	70/8753	0.100093	0.394913	0.337156	1551/2938	2
hsa05226	Gastric cancer	1967-03-01	149/8753	0.105631	0.401774	0.343013	4616/2246/1950	3
hsa00562	Inositol phosphate metabolism	1967-02-01	73/8753	0.107374	0.401774	0.343013	5336/4329	2
hsa04115	p53 signaling pathway	1967-02-01	75/8753	0.112305	0.401774	0.343013	4616/3479	2
hsa04261	Adrenergic signaling in cardiomyocytes	1967-03-01	154/8753	0.113686	0.401774	0.343013	7139/810/7134	3
hsa04971	Gastric acid secretion	1967-02-01	76/8753	0.114792	0.401774	0.343013	760/810	2
hsa05133	Pertussis	1967-02-01	76/8753	0.114792	0.401774	0.343013	810/2353	2
hsa05212	Pancreatic cancer	1967-02-01	76/8753	0.114792	0.401774	0.343013	4616/1950	2
hsa00980	Metabolism of xenobiotics by cytochrome P450	1967-02-01	78/8753	0.11981	0.41268	0.352325	22977/2938	2
hsa00910	Nitrogen metabolism	1967-01-01	17/8753	0.122561	0.415557	0.354781	760	1
hsa05225	Hepatocellular carcinoma	1967-03-01	168/8753	0.137421	0.449801	0.384017	4616/5336/2938	3
hsa04012	ErbB signaling pathway	1967-02-01	85/8753	0.137783	0.449801	0.384017	1950/5336	2
hsa04610	Complement and coagulation cascades	1967-02-01	86/8753	0.140398	0.449801	0.384017	2152/5340	2
hsa00100	Steroid biosynthesis	1967-01-01	20/8753	0.142597	0.449801	0.384017	1594	1
hsa04260	Cardiac muscle contraction	1967-02-01	87/8753	0.143024	0.449801	0.384017	7139/7134	2
hsa04976	Bile secretion	1967-02-01	89/8753	0.148308	0.453279	0.386986	760/9376	2
hsa05235	PD-L1 expression and PD-1 checkpoint pathway in cancer	1967-02-01	89/8753	0.148308	0.453279	0.386986	1950/2353	2
hsa04662	B cell receptor signaling pathway	1967-02-01	90/8753	0.150965	0.454991	0.388448	5336/2353	2
hsa04657	IL-17 signaling pathway	1967-02-01	94/8753	0.161687	0.473952	0.404636	2354/2353	2
hsa04614	Renin-angiotensin system	1967-01-01	23/8753	0.162182	0.473952	0.404636	3816	1
hsa05150	Staphylococcus aureus infection	1967-02-01	96/8753	0.1671	0.473952	0.404636	5340/1672	2
hsa04070	Phosphatidylinositol signaling system	1967-02-01	97/8753	0.169818	0.473952	0.404636	810/5336	2
hsa05215	Prostate cancer	1967-02-01	97/8753	0.169818	0.473952	0.404636	1950/3479	2
hsa01522	Endocrine resistance	1967-02-01	98/8753	0.172545	0.473952	0.404636	3479/2353	2
hsa05231	Choline metabolism in cancer	1967-02-01	98/8753	0.172545	0.473952	0.404636	1950/2353	2
hsa04933	AGE-RAGE signaling pathway in diabetic complications	1967-02-01	100/8753	0.17802	0.482633	0.412046	2152/5336	2
hsa04977	Vitamin digestion and absorption	1967-01-01	26/8753	0.181327	0.482633	0.412046	10560	1
hsa04974	Protein digestion and absorption	1967-02-01	103/8753	0.186283	0.482633	0.412046	8645/7512	2
hsa00790	Folate biosynthesis	1967-01-01	27/8753	0.187612	0.482633	0.412046	5053	1
hsa04966	Collecting duct acid secretion	1967-01-01	27/8753	0.187612	0.482633	0.412046	760	1
hsa04625	C-type lectin receptor signaling pathway	1967-02-01	104/8753	0.18905	0.482633	0.412046	810/5336	2
hsa04064	NF-kappa B signaling pathway	1967-02-01	105/8753	0.191823	0.484017	0.413228	4616/5336	2
hsa04744	Phototransduction	1967-01-01	29/8753	0.20004	0.49895	0.425977	810	1
hsa00020	Citrate cycle (TCA cycle)	1967-01-01	30/8753	0.206184	0.50843	0.434071	5106	1
hsa00030	Pentose phosphate pathway	1967-01-01	31/8753	0.212281	0.511778	0.436929	2203	1
hsa00052	Galactose metabolism	1967-01-01	32/8753	0.218332	0.511778	0.436929	8972	1
hsa00640	Propanoate metabolism	1967-01-01	32/8753	0.218332	0.511778	0.436929	4329	1
hsa05170	Human immunodeficiency virus 1 infection	1967-03-01	212/8753	0.220908	0.511778	0.436929	810/5336/2353	3
hsa05207	Chemical carcinogenesis - receptor activation	1967-03-01	212/8753	0.220908	0.511778	0.436929	1950/2938/2353	3
hsa01210	2-Oxocarboxylic acid metabolism	1967-01-01	33/8753	0.224337	0.511778	0.436929	189	1
hsa05417	Lipid and atherosclerosis	1967-03-01	215/8753	0.226962	0.511778	0.436929	810/2353/3310	3
hsa00051	Fructose and mannose metabolism	1967-01-01	34/8753	0.230297	0.511778	0.436929	2203	1
hsa04710	Circadian rhythm	1967-01-01	34/8753	0.230297	0.511778	0.436929	5187	1
hsa04722	Neurotrophin signaling pathway	1967-02-01	119/8753	0.231126	0.511778	0.436929	810/5336	2
hsa04919	Thyroid hormone signaling pathway	1967-02-01	121/8753	0.236794	0.519033	0.443123	5336/1733	2
hsa00350	Tyrosine metabolism	1967-01-01	36/8753	0.242082	0.522289	0.445903	3242	1
hsa05208	Chemical carcinogenesis - reactive oxygen species	1967-03-01	223/8753	0.243263	0.522289	0.445903	1950/2938/2353	3
hsa04960	Aldosterone-regulated sodium reabsorption	1967-01-01	37/8753	0.247907	0.522289	0.445903	3479	1
hsa05216	Thyroid cancer	1967-01-01	37/8753	0.247907	0.522289	0.445903	4616	1
hsa04114	Oocyte meiosis	1967-02-01	131/8753	0.265231	0.553415	0.472477	810/3479	2
hsa04728	Dopaminergic synapse	1967-02-01	132/8753	0.268079	0.554031	0.473002	810/2353	2
hsa05219	Bladder cancer	1967-01-01	41/8753	0.270771	0.554314	0.473244	1950	1
hsa04210	Apoptosis	1967-02-01	135/8753	0.276624	0.561003	0.478955	4616/2353	2
hsa04975	Fat digestion and absorption	1967-01-01	43/8753	0.281945	0.5665	0.483648	2168	1
hsa05162	Measles	1967-02-01	138/8753	0.285165	0.567713	0.484683	2353/3310	2
hsa02010	ABC transporters	1967-01-01	45/8753	0.29295	0.57791	0.493389	1672	1
hsa04930	Type II diabetes mellitus	1967-01-01	46/8753	0.29839	0.583339	0.498024	8835	1
hsa00620	Pyruvate metabolism	1967-01-01	47/8753	0.303789	0.583382	0.498061	5106	1
hsa04973	Carbohydrate digestion and absorption	1967-01-01	47/8753	0.303789	0.583382	0.498061	8972	1
hsa00280	Valine, leucine and isoleucine degradation	1967-01-01	48/8753	0.309147	0.588265	0.502229	4329	1
hsa04072	Phospholipase D signaling pathway	1967-02-01	148/8753	0.313556	0.588265	0.502229	1950/5336	2
hsa05030	Cocaine addiction	1967-01-01	49/8753	0.314464	0.588265	0.502229	2354	1
hsa05110	Vibrio cholerae infection	1967-01-01	50/8753	0.319741	0.593024	0.506293	5336	1
hsa04913	Ovarian steroidogenesis	1967-01-01	51/8753	0.324978	0.597629	0.510224	3479	1
hsa04921	Oxytocin signaling pathway	1967-02-01	154/8753	0.330491	0.597841	0.510405	810/2353	2
hsa04961	Endocrine and other factor-regulated calcium reabsorption	1967-01-01	53/8753	0.335333	0.597841	0.510405	3816	1
hsa04150	mTOR signaling pathway	1967-02-01	156/8753	0.336113	0.597841	0.510405	54541/3479	2
hsa04218	Cellular senescence	1967-02-01	156/8753	0.336113	0.597841	0.510405	4616/810	2
hsa05134	Legionellosis	1967-01-01	56/8753	0.350573	0.618491	0.528035	3310	1
hsa00480	Glutathione metabolism	1967-01-01	57/8753	0.355576	0.622258	0.531251	2938	1
hsa04370	VEGF signaling pathway	1967-01-01	59/8753	0.365469	0.634453	0.541663	5336	1
hsa04730	Long-term depression	1967-01-01	60/8753	0.370359	0.63784	0.544554	3479	1
hsa00140	Steroid hormone biosynthesis	1967-01-01	62/8753	0.380027	0.642332	0.548389	1551	1
hsa00561	Glycerolipid metabolism	1967-01-01	63/8753	0.384807	0.642332	0.548389	4023	1
hsa03250	Viral life cycle - HIV-1	1967-01-01	63/8753	0.384807	0.642332	0.548389	22936	1
hsa05217	Basal cell carcinoma	1967-01-01	63/8753	0.384807	0.642332	0.548389	4616	1
hsa04927	Cortisol synthesis and secretion	1967-01-01	65/8753	0.394257	0.651263	0.556014	3164	1
hsa05152	Tuberculosis	1967-02-01	180/8753	0.402326	0.651263	0.556014	1594/810	2
hsa04720	Long-term potentiation	1967-01-01	67/8753	0.403564	0.651263	0.556014	810	1
hsa05221	Acute myeloid leukemia	1967-01-01	67/8753	0.403564	0.651263	0.556014	7704	1
hsa00830	Retinol metabolism	1967-01-01	68/8753	0.408165	0.651263	0.556014	1551	1
hsa04664	Fc epsilon RI signaling pathway	1967-01-01	68/8753	0.408165	0.651263	0.556014	5336	1
hsa04924	Renin secretion	1967-01-01	69/8753	0.412731	0.651409	0.556138	810	1
hsa04920	Adipocytokine signaling pathway	1967-01-01	70/8753	0.417262	0.651409	0.556138	5106	1
hsa05120	Epithelial cell signaling in Helicobacter pylori infection	1967-01-01	70/8753	0.417262	0.651409	0.556138	5336	1
hsa05034	Alcoholism	1967-02-01	188/8753	0.42375	0.655957	0.560021	810/2354	2
hsa00982	Drug metabolism - cytochrome P450	1967-01-01	72/8753	0.426221	0.655957	0.560021	2938	1
hsa01524	Platinum drug resistance	1967-01-01	73/8753	0.430649	0.657593	0.561418	2938	1
hsa04814	Motor proteins	1967-02-01	193/8753	0.436946	0.657593	0.561418	7139/7134	2
hsa01230	Biosynthesis of amino acids	1967-01-01	75/8753	0.439405	0.657593	0.561418	5053	1
hsa04918	Thyroid hormone synthesis	1967-01-01	75/8753	0.439405	0.657593	0.561418	213	1
hsa05220	Chronic myeloid leukemia	1967-01-01	76/8753	0.443733	0.659521	0.563065	4616	1
hsa05140	Leishmaniasis	1967-01-01	77/8753	0.448029	0.661376	0.564648	2353	1
hsa04612	Antigen processing and presentation	1967-01-01	78/8753	0.452291	0.663157	0.566168	3310	1
hsa04510	Focal adhesion	1967-02-01	202/8753	0.460291	0.665158	0.567877	1950/3479	2
hsa05169	Epstein-Barr virus infection	1967-02-01	202/8753	0.460291	0.665158	0.567877	4616/5336	2
hsa05205	Proteoglycans in cancer	1967-02-01	203/8753	0.462852	0.665158	0.567877	3479/5336	2
hsa04742	Taste transduction	1967-01-01	86/8753	0.485244	0.69275	0.591434	8645	1
hsa04540	Gap junction	1967-01-01	88/8753	0.493173	0.695039	0.593388	1950	1
hsa04211	Longevity regulating pathway	1967-01-01	89/8753	0.497092	0.695039	0.593388	3479	1
hsa04658	Th1 and Th2 cell differentiation	1967-01-01	92/8753	0.50867	0.695039	0.593388	2353	1
hsa05222	Small cell lung cancer	1967-01-01	92/8753	0.50867	0.695039	0.593388	4616	1
hsa05166	Human T-cell leukemia virus 1 infection	1967-02-01	222/8753	0.510145	0.695039	0.593388	7538/2353	2
hsa04912	GnRH signaling pathway	1967-01-01	93/8753	0.512471	0.695039	0.593388	810	1
hsa04970	Salivary secretion	1967-01-01	93/8753	0.512471	0.695039	0.593388	810	1
hsa05323	Rheumatoid arthritis	1967-01-01	93/8753	0.512471	0.695039	0.593388	2353	1
hsa04024	cAMP signaling pathway	1967-02-01	225/8753	0.517368	0.696188	0.594369	810/2353	2
hsa04810	Regulation of actin cytoskeleton	1967-02-01	229/8753	0.526891	0.696188	0.594369	2246/1950	2
hsa04820	Cytoskeleton in muscle cells	1967-02-01	229/8753	0.526891	0.696188	0.594369	7139/7134	2
hsa04666	Fc gamma R-mediated phagocytosis	1967-01-01	97/8753	0.527387	0.696188	0.594369	5336	1
hsa00564	Glycerophospholipid metabolism	1967-01-01	99/8753	0.534675	0.696188	0.594369	55224	1
hsa05171	Coronavirus disease - COVID-19	1967-02-01	233/8753	0.53629	0.696188	0.594369	5336/2353	2
hsa04916	Melanogenesis	1967-01-01	101/8753	0.541853	0.696188	0.594369	810	1
hsa04914	Progesterone-mediated oocyte maturation	1967-01-01	102/8753	0.545401	0.696188	0.594369	3479	1
hsa04972	Pancreatic secretion	1967-01-01	102/8753	0.545401	0.696188	0.594369	760	1
hsa05142	Chagas disease	1967-01-01	102/8753	0.545401	0.696188	0.594369	2353	1
hsa04620	Toll-like receptor signaling pathway	1967-01-01	108/8753	0.566127	0.708607	0.604972	2353	1
hsa04659	Th17 cell differentiation	1967-01-01	108/8753	0.566127	0.708607	0.604972	2353	1
hsa04931	Insulin resistance	1967-01-01	108/8753	0.566127	0.708607	0.604972	5106	1
hsa05132	Salmonella infection	1967-02-01	247/8753	0.568192	0.708607	0.604972	5420/2353	2
hsa05145	Toxoplasmosis	1967-01-01	111/8753	0.576137	0.714199	0.609746	3310	1
hsa04725	Cholinergic synapse	1967-01-01	113/8753	0.582685	0.714199	0.609746	2353	1
hsa04668	TNF signaling pathway	1967-01-01	114/8753	0.585921	0.714199	0.609746	2353	1
hsa04670	Leukocyte transendothelial migration	1967-01-01	115/8753	0.589132	0.714199	0.609746	5336	1
hsa04726	Serotonergic synapse	1967-01-01	115/8753	0.589132	0.714199	0.609746	1843	1
hsa04660	T cell receptor signaling pathway	1967-01-01	121/8753	0.607892	0.73009	0.623312	2353	1
hsa05012	Parkinson disease	1967-02-01	266/8753	0.608969	0.73009	0.623312	1843/810	2
hsa04611	Platelet activation	1967-01-01	124/8753	0.616952	0.735597	0.628014	5336	1
hsa04926	Relaxin signaling pathway	1967-01-01	129/8753	0.631598	0.748944	0.639408	2353	1
hsa04650	Natural killer cell mediated cytotoxicity	1967-01-01	132/8753	0.640118	0.754922	0.644513	5336	1
hsa04270	Vascular smooth muscle contraction	1967-01-01	134/8753	0.645691	0.757378	0.646609	810	1
hsa05135	Yersinia infection	1967-01-01	137/8753	0.65389	0.762872	0.6513	2353	1
hsa04371	Apelin signaling pathway	1967-01-01	139/8753	0.659253	0.765015	0.653129	810	1
hsa04936	Alcoholic liver disease	1967-01-01	142/8753	0.667143	0.768952	0.656491	2168	1
hsa04550	Signaling pathways regulating pluripotency of stem cells	1967-01-01	143/8753	0.669733	0.768952	0.656491	3479	1
hsa05206	MicroRNAs in cancer	1967-02-01	310/8753	0.692229	0.781953	0.667591	54541/5336	2
hsa01240	Biosynthesis of cofactors	1967-01-01	153/8753	0.694564	0.781953	0.667591	3242	1
hsa04932	Non-alcoholic fatty liver disease	1967-01-01	155/8753	0.699305	0.781953	0.667591	2353	1
hsa04934	Cushing syndrome	1967-01-01	155/8753	0.699305	0.781953	0.667591	3164	1
hsa04110	Cell cycle	1967-01-01	157/8753	0.703973	0.781953	0.667591	4616	1
hsa04390	Hippo signaling pathway	1967-01-01	157/8753	0.703973	0.781953	0.667591	2246	1
hsa05160	Hepatitis C	1967-01-01	158/8753	0.70628	0.781953	0.667591	1950	1
hsa05161	Hepatitis B	1967-01-01	162/8753	0.715334	0.787957	0.672716	2353	1
hsa04140	Autophagy - animal	1967-01-01	165/8753	0.721943	0.78961	0.674127	54541	1
hsa04022	cGMP-PKG signaling pathway	1967-01-01	166/8753	0.724112	0.78961	0.674127	810	1
hsa04141	Protein processing in endoplasmic reticulum	1967-01-01	170/8753	0.732624	0.793196	0.677189	3310	1
hsa05164	Influenza A	1967-01-01	171/8753	0.734711	0.793196	0.677189	5340	1
hsa04360	Axon guidance	1967-01-01	182/8753	0.756637	0.812823	0.693945	5336	1
hsa04613	Neutrophil extracellular trap formation	1967-01-01	191/8753	0.77324	0.823718	0.703247	5336	1
hsa04062	Chemokine signaling pathway	1967-01-01	192/8753	0.775015	0.823718	0.703247	5336	1
hsa04080	Neuroactive ligand-receptor interaction	1967-02-01	367/8753	0.778167	0.823718	0.703247	2690/5340	2
hsa05130	Pathogenic Escherichia coli infection	1967-01-01	198/8753	0.785378	0.827315	0.706318	2353	1
hsa05415	Diabetic cardiomyopathy	1967-01-01	203/8753	0.793653	0.831994	0.710313	5166	1
hsa05010	Alzheimer disease	1967-02-01	384/8753	0.799463	0.834055	0.712072	4023/810	2
hsa03040	Spliceosome	1967-01-01	217/8753	0.815189	0.846392	0.722605	3310	1
hsa05163	Human cytomegalovirus infection	1967-01-01	225/8753	0.826484	0.854034	0.729129	810	1
hsa05131	Shigellosis	1967-01-01	247/8753	0.854157	0.877803	0.749422	5336	1
hsa04144	Endocytosis	1967-01-01	250/8753	0.857577	0.877803	0.749422	3310	1
hsa05020	Prion disease	1967-01-01	272/8753	0.880353	0.896885	0.765713	3310	1
hsa04060	Cytokine-cytokine receptor interaction	1967-01-01	297/8753	0.901901	0.914544	0.78079	2690	1
hsa05165	Human papillomavirus infection	1967-01-01	331/8753	0.925188	0.933794	0.797224	1950	1
hsa04740	Olfactory transduction	1967-01-01	441/8753	0.969104	0.97359	0.8312	810	1
hsa05022	Pathways of neurodegeneration - multiple diseases	1967-01-01	476/8753	0.976739	0.976739	0.833888	810	1

## Sheet: Results of Reactome enrichment
Table. Results of Reactome Enrichment
ID	Description	Gene Ratio	Bg Ratio	P Value	Adjusted P Value	Q Value	Gene ID	Count
R-HSA-189483	Heme degradation	1987-03-01	15/11009	0.000202515	0.0664249	0.0594755	FABP1/ALB/GSTA1	3
R-HSA-114608	Platelet degranulation	1987-06-01	129/11009	0.000535572	0.0664574	0.0595045	EGF/HRG/IGF1/ALB/APOH/PLG	6
R-HSA-76005	Response to elevated platelet cytosolic Ca2+	1987-06-01	134/11009	0.000654961	0.0664574	0.0595045	EGF/HRG/IGF1/ALB/APOH/PLG	6
R-HSA-982772	Growth hormone receptor signaling	1987-03-01	24/11009	0.000855721	0.0664574	0.0595045	CISH/SOCS2/GHR	3
R-HSA-2142753	Arachidonic acid metabolism	1987-04-01	59/11009	0.00118921	0.0664574	0.0595045	CYP4A11/HPGD/DPEP1/PTGDS	4
R-HSA-189445	Metabolism of porphyrins	1987-03-01	27/11009	0.00121568	0.0664574	0.0595045	FABP1/ALB/GSTA1	3
R-HSA-389661	Glyoxylate metabolism and glycine degradation	1987-03-01	31/11009	0.00182614	0.0759525	0.0680063	AGXT/PRODH2/DAO	3
R-HSA-8963899	Plasma lipoprotein remodeling	1987-03-01	34/11009	0.00238993	0.0759525	0.0680063	LPL/APOC3/ALB	3
R-HSA-8963901	Chylomicron remodeling	1987-02-01	10/11009	0.00266611	0.0759525	0.0680063	LPL/APOC3	2
R-HSA-8964058	HDL remodeling	1987-02-01	10/11009	0.00266611	0.0759525	0.0680063	APOC3/ALB	2
R-HSA-9757110	Prednisone ADME	1987-02-01	10/11009	0.00266611	0.0759525	0.0680063	SERPINA6/ALB	2
R-HSA-71291	Metabolism of amino acids and derivatives	1987-09-01	376/11009	0.0028109	0.0759525	0.0680063	AGXT/FTCD/HPD/PRODH2/ASPA/ALDH6A1/DAO/PAH/DIO1	9
R-HSA-189085	Digestion of dietary carbohydrate	1987-02-01	11/11009	0.00324188	0.0759525	0.0680063	TREH/MGAM	2
R-HSA-8963691	Phenylalanine and tyrosine metabolism	1987-02-01	11/11009	0.00324188	0.0759525	0.0680063	HPD/PAH	2
R-HSA-9031628	NGF-stimulated transcription	1987-03-01	39/11009	0.0035478	0.0775786	0.0694622	FOSB/F3/FOS	3
R-HSA-73621	Pyrimidine catabolism	1987-02-01	12/11009	0.00387033	0.0793417	0.0710409	UPB1/DPYS	2
R-HSA-425366	Transport of bile salts and organic acids, metal ions and amine compounds	1987-04-01	83/11009	0.00416015	0.0802665	0.0718689	RHCG/SLC22A8/SLC22A6/SLC13A3	4
R-HSA-75205	Dissolution of Fibrin Clot	1987-02-01	13/11009	0.00455061	0.0813915	0.0728762	HRG/PLG	2
R-HSA-76002	Platelet activation, signaling and aggregation	1987-07-01	263/11009	0.00471475	0.0813915	0.0728762	EGF/HRG/IGF1/ALB/PLCG2/APOH/PLG	7
R-HSA-975634	Retinoid metabolism and transport	1987-03-01	44/11009	0.00499767	0.0819618	0.0733869	LPL/APOC3/APOM	3
R-HSA-190373	FGFR1c ligand binding and activation	1987-02-01	14/11009	0.00528189	0.0824981	0.0738671	FGF1/TGFBR3	2
R-HSA-2162123	Synthesis of Prostaglandins (PG) and Thromboxanes (TX)	1987-02-01	15/11009	0.00606334	0.0864684	0.077422	HPGD/PTGDS	2
R-HSA-549132	Organic cation/anion/zwitterion transport	1987-02-01	15/11009	0.00606334	0.0864684	0.077422	SLC22A8/SLC22A6	2
R-HSA-6806667	Metabolism of fat-soluble vitamins	1987-03-01	48/11009	0.00638057	0.0872012	0.0780781	LPL/APOC3/APOM	3
R-HSA-211859	Biological oxidations	1987-06-01	222/11009	0.00817489	0.107255	0.0960335	CYP27B1/CYP4A11/CYP3A7/AKR7A3/GSTA1/DPEP1	6
R-HSA-190242	FGFR1 ligand binding and activation	1987-02-01	18/11009	0.0087005	0.10976	0.0982769	FGF1/TGFBR3	2
R-HSA-5423646	Aflatoxin activation and detoxification	1987-02-01	19/11009	0.00967449	0.117527	0.105231	AKR7A3/DPEP1	2
R-HSA-9748784	Drug ADME	1987-04-01	110/11009	0.0111326	0.129856	0.11627	SLC22A8/SERPINA6/ALB/GSTA1	4
R-HSA-2142691	Synthesis of Leukotrienes (LT) and Eoxins (EX)	1987-02-01	21/11009	0.0117602	0.129856	0.11627	CYP4A11/DPEP1	2
R-HSA-198725	Nuclear Events (kinase and transcription factor activation)	1987-03-01	61/11009	0.0123375	0.129856	0.11627	FOSB/F3/FOS	3
R-HSA-8935690	Digestion	1987-02-01	22/11009	0.0128703	0.129856	0.11627	TREH/MGAM	2
R-HSA-8978868	Fatty acid metabolism	1987-05-01	177/11009	0.0129949	0.129856	0.11627	CYP4A11/HAO2/HPGD/DPEP1/PTGDS	5
R-HSA-425407	SLC-mediated transmembrane transport	1987-06-01	247/11009	0.013368	0.129856	0.11627	SLC12A3/RHCG/SLC22A8/SLC34A1/SLC22A6/SLC13A3	6
R-HSA-9033241	Peroxisomal protein import	1987-03-01	63/11009	0.0134607	0.129856	0.11627	AGXT/HAO2/DAO	3
R-HSA-373753	Nephrin family interactions	1987-02-01	23/11009	0.0140244	0.131428	0.117678	NPHS2/NPHS1	2
R-HSA-9634638	Estrogen-dependent nuclear events downstream of ESR-membrane signaling	1987-02-01	24/11009	0.0152215	0.135203	0.121058	EGF/FOS	2
R-HSA-211897	Cytochrome P450 - arranged by substrate type	1987-03-01	66/11009	0.0152515	0.135203	0.121058	CYP27B1/CYP4A11/CYP3A7	3
R-HSA-381426	Regulation of Insulin-like Growth Factor (IGF) transport and uptake by Insulin-like Growth Factor Binding Proteins (IGFBPs)	1987-04-01	125/11009	0.0171018	0.147615	0.132172	KLK1/IGF1/ALB/PLG	4
R-HSA-196854	Metabolism of vitamins and cofactors	1987-05-01	194/11009	0.0186285	0.156328	0.139973	SLC19A2/LPL/APOC3/ALDH1L1/APOM	5
R-HSA-8963743	Digestion and absorption	1987-02-01	27/11009	0.0190644	0.156328	0.139973	TREH/MGAM	2
R-HSA-174824	Plasma lipoprotein assembly, remodeling, and clearance	1987-03-01	75/11009	0.0213971	0.167812	0.150255	LPL/APOC3/ALB	3
R-HSA-166520	Signaling by NTRKs	1987-04-01	134/11009	0.0214881	0.167812	0.150255	PTPRO/FOSB/F3/FOS	4
R-HSA-2871796	FCERI mediated MAPK activation	1987-02-01	32/11009	0.0262644	0.200343	0.179383	PLCG2/FOS	2
R-HSA-70263	Gluconeogenesis	1987-02-01	35/11009	0.0310315	0.228141	0.204273	FBP1/PCK2	2
R-HSA-1266695	Interleukin-7 signaling	1987-02-01	36/11009	0.032691	0.228141	0.204273	CISH/SOCS2	2
R-HSA-390522	Striated Muscle Contraction	1987-02-01	36/11009	0.032691	0.228141	0.204273	TNNT2/TNNC1	2
R-HSA-8956319	Nucleotide catabolism	1987-02-01	36/11009	0.032691	0.228141	0.204273	UPB1/DPYS	2
R-HSA-2187338	Visual phototransduction	1987-03-01	104/11009	0.0490928	0.328621	0.29424	LPL/APOC3/APOM	3
R-HSA-2219528	PI3K/AKT Signaling in Cancer	1987-03-01	104/11009	0.0490928	0.328621	0.29424	FGF1/EGF/NR4A1	3
R-HSA-211945	Phase I - Functionalization of compounds	1987-03-01	106/11009	0.0514355	0.337417	0.302116	CYP27B1/CYP4A11/CYP3A7	3
R-HSA-187037	Signaling by NTRK1 (TRKA)	1987-03-01	115/11009	0.0626336	0.342911	0.307035	FOSB/F3/FOS	3
R-HSA-2428928	IRS-related events triggered by IGF1R	1987-02-01	52/11009	0.0634826	0.342911	0.307035	FGF1/IGF1	2
R-HSA-383280	Nuclear Receptor transcription pathway	1987-02-01	52/11009	0.0634826	0.342911	0.307035	NR4A1/NR4A2	2
R-HSA-5654736	Signaling by FGFR1	1987-02-01	52/11009	0.0634826	0.342911	0.307035	FGF1/TGFBR3	2
R-HSA-1989781	PPARA activates gene expression	1987-03-01	117/11009	0.0652644	0.342911	0.307035	G0S2/CYP4A11/FABP1	3
R-HSA-2428924	IGF1R signaling cascade	1987-02-01	53/11009	0.0656427	0.342911	0.307035	FGF1/IGF1	2
R-HSA-2404192	Signaling by Type 1 Insulin-like Growth Factor 1 Receptor (IGF1R)	1987-02-01	54/11009	0.0678272	0.342911	0.307035	FGF1/IGF1	2
R-HSA-400206	Regulation of lipid metabolism by PPARalpha	1987-03-01	119/11009	0.0679457	0.342911	0.307035	G0S2/CYP4A11/FABP1	3
R-HSA-190377	FGFR2b ligand binding and activation	1987-01-01	10/11009	0.0763044	0.342911	0.307035	FGF1	1
R-HSA-194002	Glucocorticoid biosynthesis	1987-01-01	10/11009	0.0763044	0.342911	0.307035	SERPINA6	1
R-HSA-209968	Thyroxine biosynthesis	1987-01-01	10/11009	0.0763044	0.342911	0.307035	DIO1	1
R-HSA-450341	Activation of the AP-1 family of transcription factors	1987-01-01	10/11009	0.0763044	0.342911	0.307035	FOS	1
R-HSA-8963888	Chylomicron assembly	1987-01-01	10/11009	0.0763044	0.342911	0.307035	APOC3	1
R-HSA-1839122	Signaling by activated point mutants of FGFR1	1987-01-01	11/11009	0.0836107	0.342911	0.307035	FGF1	1
R-HSA-5661231	Metallothioneins bind metals	1987-01-01	11/11009	0.0836107	0.342911	0.307035	MT1X	1
R-HSA-9690406	Transcriptional regulation of testis differentiation	1987-01-01	11/11009	0.0836107	0.342911	0.307035	PTGDS	1
R-HSA-9818030	NFE2L2 regulating tumorigenic genes	1987-01-01	11/11009	0.0836107	0.342911	0.307035	EGF	1
R-HSA-8986944	Transcriptional Regulation by MECP2	1987-02-01	62/11009	0.0861239	0.342911	0.307035	FKBP5/PVALB	2
R-HSA-9006931	Signaling by Nuclear Receptors	1987-05-01	298/11009	0.086751	0.342911	0.307035	PDK4/FKBP5/EGF/FOSB/FOS	5
R-HSA-9711123	Cellular response to chemical stress	1987-04-01	215/11009	0.0903424	0.342911	0.307035	EGF/FABP1/ALB/GSTA1	4
R-HSA-1475029	Reversible hydration of carbon dioxide	1987-01-01	12/11009	0.0908598	0.342911	0.307035	CA2	1
R-HSA-1839130	Signaling by activated point mutants of FGFR3	1987-01-01	12/11009	0.0908598	0.342911	0.307035	FGF1	1
R-HSA-196791	Vitamin D (calciferol) metabolism	1987-01-01	12/11009	0.0908598	0.342911	0.307035	CYP27B1	1
R-HSA-2033514	FGFR3 mutant receptor activation	1987-01-01	12/11009	0.0908598	0.342911	0.307035	FGF1	1
R-HSA-211958	Miscellaneous substrates	1987-01-01	12/11009	0.0908598	0.342911	0.307035	CYP4A11	1
R-HSA-211979	Eicosanoids	1987-01-01	12/11009	0.0908598	0.342911	0.307035	CYP4A11	1
R-HSA-8963693	Aspartate and asparagine metabolism	1987-01-01	12/11009	0.0908598	0.342911	0.307035	ASPA	1
R-HSA-9707564	Cytoprotection by HMOX1	1987-02-01	64/11009	0.0909083	0.342911	0.307035	FABP1/ALB	2
R-HSA-1237044	Erythrocytes take up carbon dioxide and release oxygen	1987-01-01	13/11009	0.0980523	0.342911	0.307035	CA2	1
R-HSA-1480926	O2/CO2 exchange in erythrocytes	1987-01-01	13/11009	0.0980523	0.342911	0.307035	CA2	1
R-HSA-1483213	Synthesis of PE	1987-01-01	13/11009	0.0980523	0.342911	0.307035	ETNK2	1
R-HSA-179812	GRB2 events in EGFR signaling	1987-01-01	13/11009	0.0980523	0.342911	0.307035	EGF	1
R-HSA-190239	FGFR3 ligand binding and activation	1987-01-01	13/11009	0.0980523	0.342911	0.307035	FGF1	1
R-HSA-190372	FGFR3c ligand binding and activation	1987-01-01	13/11009	0.0980523	0.342911	0.307035	FGF1	1
R-HSA-190375	FGFR2c ligand binding and activation	1987-01-01	13/11009	0.0980523	0.342911	0.307035	FGF1	1
R-HSA-2168880	Scavenging of heme from plasma	1987-01-01	13/11009	0.0980523	0.342911	0.307035	ALB	1
R-HSA-5654227	Phospholipase C-mediated cascade; FGFR3	1987-01-01	13/11009	0.0980523	0.342911	0.307035	FGF1	1
R-HSA-8847993	ERBB2 Activates PTK6 Signaling	1987-01-01	13/11009	0.0980523	0.342911	0.307035	EGF	1
R-HSA-8939211	ESR-mediated signaling	1987-04-01	222/11009	0.0987248	0.342911	0.307035	FKBP5/EGF/FOSB/FOS	4
R-HSA-180336	SHC1 events in EGFR signaling	1987-01-01	14/11009	0.105188	0.342911	0.307035	EGF	1
R-HSA-189451	Heme biosynthesis	1987-01-01	14/11009	0.105188	0.342911	0.307035	ALB	1
R-HSA-190322	FGFR4 ligand binding and activation	1987-01-01	14/11009	0.105188	0.342911	0.307035	FGF1	1
R-HSA-5660526	Response to metal ions	1987-01-01	14/11009	0.105188	0.342911	0.307035	MT1X	1
R-HSA-1170546	Prolactin receptor signaling	1987-01-01	15/11009	0.112269	0.342911	0.307035	GHR	1
R-HSA-211935	Fatty acids	1987-01-01	15/11009	0.112269	0.342911	0.307035	CYP4A11	1
R-HSA-5637810	Constitutive Signaling by EGFRvIII	1987-01-01	15/11009	0.112269	0.342911	0.307035	EGF	1
R-HSA-5637812	Signaling by EGFRvIII in Cancer	1987-01-01	15/11009	0.112269	0.342911	0.307035	EGF	1
R-HSA-5654228	Phospholipase C-mediated cascade; FGFR4	1987-01-01	15/11009	0.112269	0.342911	0.307035	FGF1	1
R-HSA-6785631	ERBB2 Regulates Cell Motility	1987-01-01	15/11009	0.112269	0.342911	0.307035	EGF	1
R-HSA-9706369	Negative regulation of FLT3	1987-01-01	15/11009	0.112269	0.342911	0.307035	SOCS2	1
R-HSA-1963640	GRB2 events in ERBB2 signaling	1987-01-01	16/11009	0.119294	0.342911	0.307035	EGF	1
R-HSA-1963642	PI3K events in ERBB2 signaling	1987-01-01	16/11009	0.119294	0.342911	0.307035	EGF	1
R-HSA-204174	Regulation of pyruvate dehydrogenase (PDH) complex	1987-01-01	16/11009	0.119294	0.342911	0.307035	PDK4	1
R-HSA-5654219	Phospholipase C-mediated cascade: FGFR1	1987-01-01	16/11009	0.119294	0.342911	0.307035	FGF1	1
R-HSA-9665348	Signaling by ERBB2 ECD mutants	1987-01-01	16/11009	0.119294	0.342911	0.307035	EGF	1
R-HSA-9009391	Extra-nuclear estrogen signaling	1987-02-01	77/11009	0.123724	0.342911	0.307035	EGF/FOS	2
R-HSA-8957322	Metabolism of steroids	1987-03-01	155/11009	0.124046	0.342911	0.307035	CYP27B1/SERPINA6/ALB	3
R-HSA-1502540	Signaling by Activin	1987-01-01	17/11009	0.126264	0.342911	0.307035	TGFBR3	1
R-HSA-180292	GAB1 signalosome	1987-01-01	17/11009	0.126264	0.342911	0.307035	EGF	1
R-HSA-196757	Metabolism of folate and pterines	1987-01-01	17/11009	0.126264	0.342911	0.307035	ALDH1L1	1
R-HSA-2033519	Activated point mutants of FGFR2	1987-01-01	17/11009	0.126264	0.342911	0.307035	FGF1	1
R-HSA-450513	Tristetraprolin (TTP, ZFP36) binds and destabilizes mRNA	1987-01-01	17/11009	0.126264	0.342911	0.307035	ZFP36	1
R-HSA-9018677	Biosynthesis of DHA-derived SPMs	1987-01-01	17/11009	0.126264	0.342911	0.307035	HPGD	1
R-HSA-9022699	MECP2 regulates neuronal receptors and channels	1987-01-01	17/11009	0.126264	0.342911	0.307035	FKBP5	1
R-HSA-9034015	Signaling by NTRK3 (TRKC)	1987-01-01	17/11009	0.126264	0.342911	0.307035	PTPRO	1
R-HSA-2219530	Constitutive Signaling by Aberrant PI3K in Cancer	1987-02-01	78/11009	0.126356	0.342911	0.307035	FGF1/EGF	2
R-HSA-9662851	Anti-inflammatory response favouring Leishmania parasite infection	1987-02-01	79/11009	0.129001	0.342911	0.307035	PLCG2/DPEP1	2
R-HSA-9664433	Leishmania parasite growth and survival	1987-02-01	79/11009	0.129001	0.342911	0.307035	PLCG2/DPEP1	2
R-HSA-8951664	Neddylation	1987-04-01	246/11009	0.130063	0.342911	0.307035	CISH/SOCS2/FBXO21/ZBTB16	4
R-HSA-159418	Recycling of bile acids and salts	1987-01-01	18/11009	0.133179	0.342911	0.307035	ALB	1
R-HSA-209776	Metabolism of amine-derived hormones	1987-01-01	18/11009	0.133179	0.342911	0.307035	DIO1	1
R-HSA-5654221	Phospholipase C-mediated cascade; FGFR2	1987-01-01	18/11009	0.133179	0.342911	0.307035	FGF1	1
R-HSA-5654704	SHC-mediated cascade:FGFR3	1987-01-01	18/11009	0.133179	0.342911	0.307035	FGF1	1
R-HSA-5654710	PI-3K cascade:FGFR3	1987-01-01	18/11009	0.133179	0.342911	0.307035	FGF1	1
R-HSA-1236382	Constitutive Signaling by Ligand-Responsive EGFR Cancer Variants	1987-01-01	19/11009	0.140041	0.342911	0.307035	EGF	1
R-HSA-422085	Synthesis, secretion, and deacylation of Ghrelin	1987-01-01	19/11009	0.140041	0.342911	0.307035	IGF1	1
R-HSA-5576886	Phase 4 - resting membrane potential	1987-01-01	19/11009	0.140041	0.342911	0.307035	KCNK5	1
R-HSA-5637815	Signaling by Ligand-Responsive EGFR Variants in Cancer	1987-01-01	19/11009	0.140041	0.342911	0.307035	EGF	1
R-HSA-8851708	Signaling by FGFR2 IIIa TM	1987-01-01	19/11009	0.140041	0.342911	0.307035	FGF1	1
R-HSA-8963889	Assembly of active LPL and LIPC lipase complexes	1987-01-01	19/11009	0.140041	0.342911	0.307035	LPL	1
R-HSA-8963898	Plasma lipoprotein assembly	1987-01-01	19/11009	0.140041	0.342911	0.307035	APOC3	1
R-HSA-9018678	Biosynthesis of specialized proresolving mediators (SPMs)	1987-01-01	19/11009	0.140041	0.342911	0.307035	HPGD	1
R-HSA-9818027	NFE2L2 regulating anti-oxidant/detoxification enzymes	1987-01-01	19/11009	0.140041	0.342911	0.307035	GSTA1	1
R-HSA-9609507	Protein localization	1987-03-01	164/11009	0.140092	0.342911	0.307035	AGXT/HAO2/DAO	3
R-HSA-190241	FGFR2 ligand binding and activation	1987-01-01	20/11009	0.146848	0.349031	0.312515	FGF1	1
R-HSA-5654706	FRS-mediated FGFR3 signaling	1987-01-01	20/11009	0.146848	0.349031	0.312515	FGF1	1
R-HSA-5654719	SHC-mediated cascade:FGFR4	1987-01-01	20/11009	0.146848	0.349031	0.312515	FGF1	1
R-HSA-5654720	PI-3K cascade:FGFR4	1987-01-01	20/11009	0.146848	0.349031	0.312515	FGF1	1
R-HSA-5654688	SHC-mediated cascade:FGFR1	1987-01-01	21/11009	0.153603	0.357317	0.319934	FGF1	1
R-HSA-5654689	PI-3K cascade:FGFR1	1987-01-01	21/11009	0.153603	0.357317	0.319934	FGF1	1
R-HSA-70895	Branched-chain amino acid catabolism	1987-01-01	21/11009	0.153603	0.357317	0.319934	ALDH6A1	1
R-HSA-190236	Signaling by FGFR	1987-02-01	89/11009	0.156117	0.357686	0.320264	FGF1/TGFBR3	2
R-HSA-1250196	SHC1 events in ERBB2 signaling	1987-01-01	22/11009	0.160304	0.357686	0.320264	EGF	1
R-HSA-5654712	FRS-mediated FGFR4 signaling	1987-01-01	22/11009	0.160304	0.357686	0.320264	FGF1	1
R-HSA-5655332	Signaling by FGFR3 in disease	1987-01-01	22/11009	0.160304	0.357686	0.320264	FGF1	1
R-HSA-9665686	Signaling by ERBB2 TMD/JMD mutants	1987-01-01	22/11009	0.160304	0.357686	0.320264	EGF	1
R-HSA-9768919	NPAS4 regulates expression of target genes	1987-01-01	22/11009	0.160304	0.357686	0.320264	FOS	1
R-HSA-112409	RAF-independent MAPK1/3 activation	1987-01-01	23/11009	0.166953	0.358009	0.320553	DUSP1	1
R-HSA-5654693	FRS-mediated FGFR1 signaling	1987-01-01	23/11009	0.166953	0.358009	0.320553	FGF1	1
R-HSA-5654695	PI-3K cascade:FGFR2	1987-01-01	23/11009	0.166953	0.358009	0.320553	FGF1	1
R-HSA-5654699	SHC-mediated cascade:FGFR2	1987-01-01	23/11009	0.166953	0.358009	0.320553	FGF1	1
R-HSA-70326	Glucose metabolism	1987-02-01	93/11009	0.167252	0.358009	0.320553	FBP1/PCK2	2
R-HSA-163560	Triglyceride catabolism	1987-01-01	24/11009	0.17355	0.358009	0.320553	FABP1	1
R-HSA-9748787	Azathioprine ADME	1987-01-01	24/11009	0.17355	0.358009	0.320553	GSTA1	1
R-HSA-9759194	Nuclear events mediated by NFE2L2	1987-02-01	97/11009	0.178521	0.358009	0.320553	EGF/GSTA1	2
R-HSA-1643713	Signaling by EGFR in Cancer	1987-01-01	25/11009	0.180096	0.358009	0.320553	EGF	1
R-HSA-2029485	Role of phospholipids in phagocytosis	1987-01-01	25/11009	0.180096	0.358009	0.320553	PLCG2	1
R-HSA-211981	Xenobiotics	1987-01-01	25/11009	0.180096	0.358009	0.320553	CYP3A7	1
R-HSA-5357786	TNFR1-induced proapoptotic signaling	1987-01-01	25/11009	0.180096	0.358009	0.320553	USP2	1
R-HSA-5654700	FRS-mediated FGFR2 signaling	1987-01-01	25/11009	0.180096	0.358009	0.320553	FGF1	1
R-HSA-5654708	Downstream signaling of activated FGFR3	1987-01-01	25/11009	0.180096	0.358009	0.320553	FGF1	1
R-HSA-5674400	Constitutive Signaling by AKT1 E17K in Cancer	1987-01-01	25/11009	0.180096	0.358009	0.320553	NR4A1	1
R-HSA-9006335	Signaling by Erythropoietin	1987-01-01	25/11009	0.180096	0.358009	0.320553	PLCG2	1
R-HSA-9013507	NOTCH3 Activation and Transmission of Signal to the Nucleus	1987-01-01	25/11009	0.180096	0.358009	0.320553	EGF	1
R-HSA-9664565	Signaling by ERBB2 KD Mutants	1987-01-01	25/11009	0.180096	0.358009	0.320553	EGF	1
R-HSA-5619102	SLC transporter disorders	1987-02-01	98/11009	0.181357	0.358344	0.320854	SLC12A3/SLC34A1	2
R-HSA-15869	Metabolism of nucleotides	1987-02-01	99/11009	0.1842	0.361782	0.323932	UPB1/DPYS	2
R-HSA-1227990	Signaling by ERBB2 in Cancer	1987-01-01	26/11009	0.18659	0.362139	0.324252	EGF	1
R-HSA-5223345	Miscellaneous transport and binding events	1987-01-01	26/11009	0.18659	0.362139	0.324252	AZGP1	1
R-HSA-5654716	Downstream signaling of activated FGFR4	1987-01-01	27/11009	0.193033	0.372441	0.333475	FGF1	1
R-HSA-1855204	Synthesis of IP3 and IP4 in the cytosol	1987-01-01	28/11009	0.199426	0.378859	0.339222	PLCG2	1
R-HSA-5621480	Dectin-2 family	1987-01-01	28/11009	0.199426	0.378859	0.339222	PLCG2	1
R-HSA-6811558	PI5P, PP2A and IER3 Regulate PI3K/AKT Signaling	1987-02-01	106/11009	0.204271	0.378859	0.339222	FGF1/EGF	2
R-HSA-390918	Peroxisomal lipid metabolism	1987-01-01	29/11009	0.205769	0.378859	0.339222	HAO2	1
R-HSA-5654732	Negative regulation of FGFR3 signaling	1987-01-01	29/11009	0.205769	0.378859	0.339222	FGF1	1
R-HSA-5683826	Surfactant metabolism	1987-01-01	29/11009	0.205769	0.378859	0.339222	SLC34A1	1
R-HSA-8863795	Downregulation of ERBB2 signaling	1987-01-01	29/11009	0.205769	0.378859	0.339222	EGF	1
R-HSA-425393	Transport of inorganic cations/anions and amino acids/oligopeptides	1987-02-01	108/11009	0.210053	0.378859	0.339222	SLC12A3/SLC34A1	2
R-HSA-2424491	DAP12 signaling	1987-01-01	30/11009	0.212062	0.378859	0.339222	PLCG2	1
R-HSA-4090294	SUMOylation of intracellular receptors	1987-01-01	30/11009	0.212062	0.378859	0.339222	NR4A2	1
R-HSA-5654696	Downstream signaling of activated FGFR2	1987-01-01	30/11009	0.212062	0.378859	0.339222	FGF1	1
R-HSA-182971	EGFR downregulation	1987-01-01	31/11009	0.218306	0.378859	0.339222	EGF	1
R-HSA-1839124	FGFR1 mutant receptor activation	1987-01-01	31/11009	0.218306	0.378859	0.339222	FGF1	1
R-HSA-201451	Signaling by BMP	1987-01-01	31/11009	0.218306	0.378859	0.339222	TGFBR3	1
R-HSA-450282	MAPK targets/ Nuclear events mediated by MAP kinases	1987-01-01	31/11009	0.218306	0.378859	0.339222	FOS	1
R-HSA-5654687	Downstream signaling of activated FGFR1	1987-01-01	31/11009	0.218306	0.378859	0.339222	FGF1	1
R-HSA-5654733	Negative regulation of FGFR4 signaling	1987-01-01	31/11009	0.218306	0.378859	0.339222	FGF1	1
R-HSA-70268	Pyruvate metabolism	1987-01-01	31/11009	0.218306	0.378859	0.339222	PDK4	1
R-HSA-9680350	Signaling by CSF1 (M-CSF) in myeloid cells	1987-01-01	31/11009	0.218306	0.378859	0.339222	PLCG2	1
R-HSA-397014	Muscle contraction	1987-03-01	205/11009	0.220476	0.380611	0.340791	TNNT2/KCNK5/TNNC1	3
R-HSA-983695	Antigen activates B Cell Receptor (BCR) leading to generation of second messengers	1987-01-01	32/11009	0.224501	0.383652	0.343514	PLCG2	1
R-HSA-199418	Negative regulation of the PI3K/AKT network	1987-02-01	113/11009	0.224577	0.383652	0.343514	FGF1/EGF	2
R-HSA-1592389	Activation of Matrix Metalloproteinases	1987-01-01	33/11009	0.230647	0.384021	0.343845	PLG	1
R-HSA-1839126	FGFR2 mutant receptor activation	1987-01-01	33/11009	0.230647	0.384021	0.343845	FGF1	1
R-HSA-2871809	FCERI mediated Ca+2 mobilization	1987-01-01	33/11009	0.230647	0.384021	0.343845	PLCG2	1
R-HSA-5357956	TNFR1-induced NF-kappa-B signaling pathway	1987-01-01	33/11009	0.230647	0.384021	0.343845	USP2	1
R-HSA-5654726	Negative regulation of FGFR1 signaling	1987-01-01	33/11009	0.230647	0.384021	0.343845	FGF1	1
R-HSA-202433	Generation of second messenger molecules	1987-01-01	34/11009	0.236745	0.38633	0.345912	PLCG2	1
R-HSA-5579029	Metabolic disorders of biological oxidation enzymes	1987-01-01	34/11009	0.236745	0.38633	0.345912	CYP27B1	1
R-HSA-5654727	Negative regulation of FGFR2 signaling	1987-01-01	34/11009	0.236745	0.38633	0.345912	FGF1	1
R-HSA-9634815	Transcriptional Regulation by NPAS4	1987-01-01	34/11009	0.236745	0.38633	0.345912	FOS	1
R-HSA-114604	GPVI-mediated activation cascade	1987-01-01	35/11009	0.242796	0.394242	0.352996	PLCG2	1
R-HSA-156590	Glutathione conjugation	1987-01-01	36/11009	0.248799	0.398078	0.35643	GSTA1	1
R-HSA-196071	Metabolism of steroid hormones	1987-01-01	36/11009	0.248799	0.398078	0.35643	SERPINA6	1
R-HSA-6804757	Regulation of TP53 Degradation	1987-01-01	36/11009	0.248799	0.398078	0.35643	USP2	1
R-HSA-6806003	Regulation of TP53 Expression and Degradation	1987-01-01	37/11009	0.254754	0.403669	0.361437	USP2	1
R-HSA-8979227	Triglyceride metabolism	1987-01-01	37/11009	0.254754	0.403669	0.361437	FABP1	1
R-HSA-5655302	Signaling by FGFR1 in disease	1987-01-01	38/11009	0.260664	0.40908	0.366281	FGF1	1
R-HSA-9607240	FLT3 Signaling	1987-01-01	38/11009	0.260664	0.40908	0.366281	SOCS2	1
R-HSA-9755511	KEAP1-NFE2L2 pathway	1987-02-01	126/11009	0.262632	0.410207	0.36729	EGF/GSTA1	2
R-HSA-196849	Metabolism of water-soluble vitamins and cofactors	1987-02-01	127/11009	0.265568	0.412362	0.36922	SLC19A2/ALDH1L1	2
R-HSA-140877	Formation of Fibrin Clot (Clotting Cascade)	1987-01-01	39/11009	0.266527	0.412362	0.36922	F3	1
R-HSA-1483206	Glycerophospholipid biosynthesis	1987-02-01	129/11009	0.271439	0.413559	0.370292	ETNK2/CPNE6	2
R-HSA-1461957	Beta defensins	1987-01-01	40/11009	0.272344	0.413559	0.370292	DEFB1	1
R-HSA-5654741	Signaling by FGFR3	1987-01-01	40/11009	0.272344	0.413559	0.370292	FGF1	1
R-HSA-9664323	FCGR3A-mediated IL10 synthesis	1987-01-01	40/11009	0.272344	0.413559	0.370292	PLCG2	1
R-HSA-5654743	Signaling by FGFR4	1987-01-01	41/11009	0.278115	0.420377	0.376396	FGF1	1
R-HSA-2173782	Binding and Uptake of Ligands by Scavenger Receptors	1987-01-01	42/11009	0.283841	0.427064	0.382384	ALB	1
R-HSA-2454202	Fc epsilon receptor (FCERI) signaling	1987-02-01	134/11009	0.286112	0.427763	0.38301	PLCG2/FOS	2
R-HSA-5362517	Signaling by Retinoic Acid	1987-01-01	43/11009	0.289522	0.427763	0.38301	PDK4	1
R-HSA-5655253	Signaling by FGFR2 in disease	1987-01-01	43/11009	0.289522	0.427763	0.38301	FGF1	1
R-HSA-5675221	Negative regulation of MAPK pathway	1987-01-01	43/11009	0.289522	0.427763	0.38301	DUSP1	1
R-HSA-109704	PI3K Cascade	1987-01-01	44/11009	0.295159	0.432197	0.38698	FGF1	1
R-HSA-9749641	Aspirin ADME	1987-01-01	44/11009	0.295159	0.432197	0.38698	ALB	1
R-HSA-194068	Bile acid and bile salt metabolism	1987-01-01	45/11009	0.300751	0.436489	0.390823	ALB	1
R-HSA-2172127	DAP12 interactions	1987-01-01	45/11009	0.300751	0.436489	0.390823	PLCG2	1
R-HSA-1474228	Degradation of the extracellular matrix	1987-02-01	140/11009	0.303682	0.438801	0.392893	KLK7/PLG	2
R-HSA-2173789	TGF-beta receptor signaling activates SMADs	1987-01-01	47/11009	0.311805	0.448562	0.401633	TGFBR3	1
R-HSA-112399	IRS-mediated signalling	1987-01-01	48/11009	0.317267	0.45245	0.405114	FGF1	1
R-HSA-5357905	Regulation of TNFR1 signaling	1987-01-01	48/11009	0.317267	0.45245	0.405114	USP2	1
R-HSA-166016	Toll Like Receptor 4 (TLR4) Cascade	1987-02-01	146/11009	0.321181	0.455951	0.408249	PLCG2/FOS	2
R-HSA-9012852	Signaling by NOTCH3	1987-01-01	49/11009	0.322686	0.455951	0.408249	EGF	1
R-HSA-1227986	Signaling by ERBB2	1987-01-01	50/11009	0.328062	0.455951	0.408249	EGF	1
R-HSA-1461973	Defensins	1987-01-01	50/11009	0.328062	0.455951	0.408249	DEFB1	1
R-HSA-1483249	Inositol phosphate metabolism	1987-01-01	50/11009	0.328062	0.455951	0.408249	PLCG2	1
R-HSA-177929	Signaling by EGFR	1987-01-01	50/11009	0.328062	0.455951	0.408249	EGF	1
R-HSA-9018519	Estrogen-dependent gene expression	1987-02-01	149/11009	0.329894	0.456563	0.408796	FOSB/FOS	2
R-HSA-1500931	Cell-Cell communication	1987-02-01	153/11009	0.341465	0.470591	0.421357	NPHS2/NPHS1	2
R-HSA-74751	Insulin receptor signalling cascade	1987-01-01	54/11009	0.34915	0.473228	0.423718	FGF1	1
R-HSA-8848021	Signaling by PTK6	1987-01-01	54/11009	0.34915	0.473228	0.423718	EGF	1
R-HSA-9006927	Signaling by Non-Receptor Tyrosine Kinases	1987-01-01	54/11009	0.34915	0.473228	0.423718	EGF	1
R-HSA-9662361	Sensory processing of sound by outer hair cells of the cochlea	1987-01-01	54/11009	0.34915	0.473228	0.423718	CLIC5	1
R-HSA-3371497	HSP90 chaperone cycle for steroid hormone receptors (SHR) in the presence of ligand	1987-01-01	55/11009	0.354319	0.476179	0.426361	FKBP5	1
R-HSA-71406	Pyruvate metabolism and Citric Acid (TCA) cycle	1987-01-01	55/11009	0.354319	0.476179	0.426361	PDK4	1
R-HSA-1257604	PIP3 activates AKT signaling	1987-03-01	268/11009	0.355682	0.476179	0.426361	FGF1/EGF/NR4A1	3
R-HSA-75893	TNF signaling	1987-01-01	57/11009	0.364535	0.486046	0.435195	USP2	1
R-HSA-1236394	Signaling by ERBB4	1987-01-01	58/11009	0.369583	0.488803	0.437664	EGF	1
R-HSA-186797	Signaling by PDGF	1987-01-01	58/11009	0.369583	0.488803	0.437664	PLG	1
R-HSA-9658195	Leishmania infection	1987-02-01	164/11009	0.372953	0.489315	0.438122	PLCG2/DPEP1	2
R-HSA-9824443	Parasitic Infection Pathways	1987-02-01	164/11009	0.372953	0.489315	0.438122	PLCG2/DPEP1	2
R-HSA-5673001	RAF/MAP kinase cascade	1987-03-01	280/11009	0.381625	0.498697	0.446523	DUSP1/FGF1/EGF	3
R-HSA-168898	Toll-like Receptor Cascades	1987-02-01	168/11009	0.384262	0.50015	0.447824	PLCG2/FOS	2
R-HSA-6796648	TP53 Regulates Transcription of DNA Repair Genes	1987-01-01	62/11009	0.389381	0.50481	0.451996	FOS	1
R-HSA-1226099	Signaling by FGFR in disease	1987-01-01	63/11009	0.394234	0.507464	0.454372	FGF1	1
R-HSA-5684996	MAPK1/MAPK3 signaling	1987-03-01	286/11009	0.394522	0.507464	0.454372	DUSP1/FGF1/EGF	3
R-HSA-450294	MAP kinase activation	1987-01-01	64/11009	0.399049	0.511281	0.45779	FOS	1
R-HSA-5619115	Disorders of transmembrane transporters	1987-02-01	176/11009	0.406616	0.518949	0.464656	SLC12A3/SLC34A1	2
R-HSA-1650814	Collagen biosynthesis and modifying enzymes	1987-01-01	67/11009	0.413267	0.525394	0.470426	PCOLCE2	1
R-HSA-3371453	Regulation of HSF1-mediated heat shock response	1987-01-01	69/11009	0.422561	0.533076	0.477305	HSPA6	1
R-HSA-9662360	Sensory processing of sound by inner hair cells of the cochlea	1987-01-01	69/11009	0.422561	0.533076	0.477305	CLIC5	1
R-HSA-1474244	Extracellular matrix organization	1987-03-01	300/11009	0.424342	0.533273	0.477481	PCOLCE2/KLK7/PLG	3
R-HSA-400253	Circadian Clock	1987-01-01	70/11009	0.427153	0.534756	0.478809	PER1	1
R-HSA-448424	Interleukin-17 signaling	1987-01-01	72/11009	0.436229	0.544042	0.487124	FOS	1
R-HSA-5654738	Signaling by FGFR2	1987-01-01	73/11009	0.440713	0.547553	0.490267	FGF1	1
R-HSA-6807505	RNA polymerase II transcribes snRNA genes	1987-01-01	74/11009	0.445163	0.549153	0.4917	ELL2	1
R-HSA-9006925	Intracellular signaling by second messengers	1987-03-01	310/11009	0.44535	0.549153	0.4917	FGF1/EGF/NR4A1	3
R-HSA-9659379	Sensory processing of sound	1987-01-01	76/11009	0.453957	0.55767	0.499325	CLIC5	1
R-HSA-5683057	MAPK family signaling cascades	1987-03-01	325/11009	0.476298	0.582931	0.521944	DUSP1/FGF1/EGF	3
R-HSA-74752	Signaling by Insulin receptor	1987-01-01	82/11009	0.47952	0.584694	0.523522	FGF1	1
R-HSA-381340	Transcriptional regulation of white adipocyte differentiation	1987-01-01	84/11009	0.487776	0.592557	0.530563	LPL	1
R-HSA-2029480	Fcgamma receptor (FCGR) dependent phagocytosis	1987-01-01	86/11009	0.495902	0.600206	0.537411	PLCG2	1
R-HSA-5628897	TP53 Regulates Metabolic Genes	1987-01-01	87/11009	0.499917	0.602841	0.539771	DDIT4	1
R-HSA-1483257	Phospholipid metabolism	1987-02-01	212/11009	0.501948	0.603073	0.539979	ETNK2/CPNE6	2
R-HSA-450531	Regulation of mRNA stability by proteins that bind AU-rich elements	1987-01-01	88/11009	0.5039	0.603209	0.5401	ZFP36	1
R-HSA-2980736	Peptide hormone metabolism	1987-01-01	89/11009	0.507852	0.603535	0.540392	IGF1	1
R-HSA-3371556	Cellular response to heat stress	1987-01-01	89/11009	0.507852	0.603535	0.540392	HSPA6	1
R-HSA-1474290	Collagen formation	1987-01-01	90/11009	0.511773	0.605999	0.542598	PCOLCE2	1
R-HSA-163125	Post-translational modification: synthesis of GPI-anchored proteins	1987-01-01	92/11009	0.519523	0.612962	0.548833	XPNPEP2	1
R-HSA-170834	Signaling by TGF-beta Receptor Complex	1987-01-01	94/11009	0.527151	0.619733	0.554895	TGFBR3	1
R-HSA-6803157	Antimicrobial peptides	1987-01-01	95/11009	0.53092	0.621934	0.556867	DEFB1	1
R-HSA-168142	Toll Like Receptor 10 (TLR10) Cascade	1987-01-01	97/11009	0.538369	0.623975	0.558694	FOS	1
R-HSA-168176	Toll Like Receptor 5 (TLR5) Cascade	1987-01-01	97/11009	0.538369	0.623975	0.558694	FOS	1
R-HSA-975871	MyD88 cascade initiated on plasma membrane	1987-01-01	97/11009	0.538369	0.623975	0.558694	FOS	1
R-HSA-9679191	Potential therapeutics for SARS	1987-01-01	99/11009	0.545701	0.630246	0.564309	PLCG2	1
R-HSA-3700989	Transcriptional Regulation by TP53	1987-03-01	362/11009	0.549056	0.631896	0.565786	USP2/DDIT4/FOS	3
R-HSA-5607764	CLEC7A (Dectin-1) signaling	1987-01-01	101/11009	0.552917	0.634115	0.567773	PLCG2	1
R-HSA-975138	TRAF6 mediated induction of NFkB and MAP kinases upon TLR7/8 or 9 activation	1987-01-01	103/11009	0.560021	0.640024	0.573064	FOS	1
R-HSA-975155	MyD88 dependent cascade initiated on endosome	1987-01-01	104/11009	0.563531	0.64066	0.573633	FOS	1
R-HSA-168164	Toll Like Receptor 3 (TLR3) Cascade	1987-01-01	105/11009	0.567013	0.64066	0.573633	FOS	1
R-HSA-168181	Toll Like Receptor 7/8 (TLR7/8) Cascade	1987-01-01	105/11009	0.567013	0.64066	0.573633	FOS	1
R-HSA-8856825	Cargo recognition for clathrin-mediated endocytosis	1987-01-01	106/11009	0.570468	0.64066	0.573633	EGF	1
R-HSA-168138	Toll Like Receptor 9 (TLR9) Cascade	1987-01-01	108/11009	0.577296	0.64066	0.573633	FOS	1
R-HSA-6785807	Interleukin-4 and Interleukin-13 signaling	1987-01-01	108/11009	0.577296	0.64066	0.573633	FOS	1
R-HSA-8957275	Post-translational protein phosphorylation	1987-01-01	108/11009	0.577296	0.64066	0.573633	ALB	1
R-HSA-156580	Phase II - Conjugation of compounds	1987-01-01	109/11009	0.580669	0.64066	0.573633	GSTA1	1
R-HSA-2672351	Stimuli-sensing channels	1987-01-01	109/11009	0.580669	0.64066	0.573633	TSC22D3	1
R-HSA-166166	MyD88-independent TLR4 cascade	1987-01-01	110/11009	0.584016	0.64066	0.573633	FOS	1
R-HSA-2559582	Senescence-Associated Secretory Phenotype (SASP)	1987-01-01	110/11009	0.584016	0.64066	0.573633	FOS	1
R-HSA-937061	TRIF(TICAM1)-mediated TLR4 signaling	1987-01-01	110/11009	0.584016	0.64066	0.573633	FOS	1
R-HSA-983705	Signaling by the B Cell Receptor (BCR)	1987-01-01	112/11009	0.590631	0.642901	0.57564	PLCG2	1
R-HSA-5668914	Diseases of metabolism	1987-02-01	250/11009	0.591483	0.642901	0.57564	CYP27B1/PAH	2
R-HSA-166058	MyD88:MAL(TIRAP) cascade initiated on plasma membrane	1987-01-01	113/11009	0.593899	0.642901	0.57564	FOS	1
R-HSA-168188	Toll Like Receptor TLR6:TLR2 Cascade	1987-01-01	113/11009	0.593899	0.642901	0.57564	FOS	1
R-HSA-168179	Toll Like Receptor TLR1:TLR2 Cascade	1987-01-01	116/11009	0.60355	0.649064	0.581158	FOS	1
R-HSA-181438	Toll Like Receptor 2 (TLR2) Cascade	1987-01-01	116/11009	0.60355	0.649064	0.581158	FOS	1
R-HSA-202403	TCR signaling	1987-01-01	120/11009	0.616067	0.660359	0.591271	PLCG2	1
R-HSA-2559580	Oxidative Stress Induced Senescence	1987-01-01	124/11009	0.628192	0.668984	0.598994	FOS	1
R-HSA-9006936	Signaling by TGFB family members	1987-01-01	124/11009	0.628192	0.668984	0.598994	TGFBR3	1
R-HSA-5576891	Cardiac conduction	1987-01-01	132/11009	0.651319	0.691367	0.619035	KCNK5	1
R-HSA-5663202	Diseases of signal transduction by growth factor receptors and second messengers	1987-03-01	433/11009	0.670972	0.709932	0.635658	FGF1/EGF/NR4A1	3
R-HSA-5621481	C-type lectin receptors (CLRs)	1987-01-01	143/11009	0.680812	0.718027	0.642906	PLCG2	1
R-HSA-8856828	Clathrin-mediated endocytosis	1987-01-01	146/11009	0.688418	0.721758	0.646246	EGF	1
R-HSA-71387	Metabolism of carbohydrates	1987-02-01	299/11009	0.68875	0.721758	0.646246	FBP1/PCK2	2
R-HSA-983168	Antigen processing: Ubiquitination & Proteasome degradation	1987-02-01	309/11009	0.706129	0.737049	0.659938	FBXO21/ZBTB16	2
R-HSA-73887	Death Receptor Signaling	1987-01-01	154/11009	0.707837	0.737049	0.659938	USP2	1
R-HSA-5633007	Regulation of TP53 Activity	1987-01-01	160/11009	0.721611	0.749014	0.670651	USP2	1
R-HSA-449147	Signaling by Interleukins	1987-03-01	473/11009	0.7284	0.753675	0.674825	CISH/SOCS2/FOS	3
R-HSA-6798695	Neutrophil degranulation	1987-03-01	480/11009	0.737614	0.76081	0.681213	CHI3L1/MGAM/HSPA6	3
R-HSA-1428517	The citric acid (TCA) cycle and respiratory electron transport	1987-01-01	178/11009	0.759197	0.780617	0.698948	PDK4	1
R-HSA-3108232	SUMO E3 ligases SUMOylate target proteins	1987-01-01	183/11009	0.768716	0.787934	0.705499	NR4A2	1
R-HSA-983712	Ion channel transport	1987-01-01	186/11009	0.774248	0.791132	0.708363	TSC22D3	1
R-HSA-2990846	SUMOylation	1987-01-01	189/11009	0.779649	0.794176	0.711089	NR4A2	1
R-HSA-2559583	Cellular Senescence	1987-01-01	195/11009	0.79007	0.802301	0.718363	FOS	1
R-HSA-983169	Class I MHC mediated antigen processing & presentation	1987-02-01	381/11009	0.808861	0.818847	0.733178	FBXO21/ZBTB16	2
R-HSA-5689880	Ub-specific processing proteases	1987-01-01	219/11009	0.827102	0.834737	0.747406	USP2	1
R-HSA-157118	Signaling by NOTCH	1987-01-01	235/11009	0.848122	0.853325	0.764049	EGF	1
R-HSA-5688426	Deubiquitination	1987-01-01	297/11009	0.90826	0.911037	0.815723	USP2	1
R-HSA-9679506	SARS-CoV Infections	1987-01-01	414/11009	0.96485	0.96485	0.863906	PLCG2	1

## Sheet: Results of GSEA Enrichment
Table. Results of GSEA Enrichment
ID	Description	Set Size	Enrichment Score	NES	P Value	Adjusted P Value	Q value	Rank	Leading Edge	Core Enrichment
HALLMARK_ALLOGRAFT_REJECTION	HALLMARK_ALLOGRAFT_REJECTION	190	-0.711422	-2.70677	1e-10	8.33333e-10	3.50877e-10	1645	tags=53%, list=16%, signal=45%	3112/3553/7186/961/5199/3600/8664/567/7535/3383/920/5579/3133/6357/7042/8560/10225/3459/7903/6356/4690/7098/50852/3455/3606/2316/925/3624/5551/3683/9734/8915/7124/6223/6772/23166/586/56253/942/3561/2000/3460/2268/3702/1445/3976/3091/4689/1234/4830/912/3105/4283/5777/717/6890/3937/894/3574/3560/6775/6351/2589/5552/822/3932/4065/972/919/3665/10261/1230/3002/9450/3117/7097/729230/355/2634/4067/3108/…
HALLMARK_INTERFERON_GAMMA_RESPONSE	HALLMARK_INTERFERON_GAMMA_RESPONSE	168	-0.720077	-2.70173	1e-10	8.33333e-10	3.50877e-10	1349	tags=54%, list=13%, signal=48%	3660/5720/4939/6737/840/3627/103/55601/7903/6398/841/57823/4790/3431/4940/9961/3959/3455/6403/8082/6772/836/3430/8869/942/4615/9246/10379/25939/4600/3620/3091/3433/7127/952/3437/3105/4283/5777/9934/6890/3937/64108/3574/3560/7130/6775/5743/64135/3659/4599/3106/7378/3429/972/5214/55008/10581/3665/837/10437/5696/3117/2841/6648/3123/355/9636/64761/3108/3075/5359/5321/5699/10875/3669/710/5698/10561/91…
HALLMARK_INTERFERON_ALPHA_RESPONSE	HALLMARK_INTERFERON_ALPHA_RESPONSE	78	-0.741259	-2.52585	1e-10	8.33333e-10	3.50877e-10	1562	tags=63%, list=15%, signal=54%	961/27074/3600/54809/567/3660/5720/6737/3627/103/55601/841/3431/3959/3107/10544/3430/9246/10379/3433/3437/6890/64108/3574/55281/64135/3659/4599/3429/972/55008/10581/10161/3665/10437/5696/4938/6402/2634/9636/64761/5359/3669/5698/10561/9111/834/8519/716
HALLMARK_EPITHELIAL_MESENCHYMAL_TRANSITION	HALLMARK_EPITHELIAL_MESENCHYMAL_TRANSITION	187	-0.64994	-2.47536	1e-10	8.33333e-10	3.50877e-10	1009	tags=47%, list=10%, signal=43%	7052/7456/3673/2316/1301/5021/3685/1294/3624/25878/10486/5768/633/5352/8038/4312/2201/4147/5118/8572/4487/627/2191/2669/1292/3908/9244/2331/1289/5479/871/3915/2026/4907/6387/6422/2200/822/4016/22795/7424/11167/11010/5999/4256/4313/1307/5376/1009/355/5806/10409/1893/1290/960/2335/2014/7431/7168/3956/1284/51330/1311/1282/6876/59/4982/1277/1004/5270/9235/3371/7980/7412/2919/10631/7076/1462/4232/4060…
HALLMARK_INFLAMMATORY_RESPONSE	HALLMARK_INFLAMMATORY_RESPONSE	189	-0.583167	-2.22144	1e-10	8.33333e-10	3.50877e-10	1640	tags=40%, list=16%, signal=34%	187/728/3553/3696/10507/27074/3554/3600/64127/3383/2773/391/1236/8877/3627/3454/3690/23601/1604/1839/4790/8685/7098/19/3606/1906/3624/1880/558/23166/2769/3460/4233/1902/3976/3091/3269/3759/4283/196/3937/64108/3560/5732/7130/6401/7162/3659/9966/3575/3932/5791/9180/3665/4609/7133/6402/719/7097/4067/10125/7096/9111/2014/6352/929/1536/8743/6364/8519/3587/7076/6347/962/6372
HALLMARK_COMPLEMENT	HALLMARK_COMPLEMENT	182	-0.57859	-2.19806	1e-10	8.33333e-10	3.50877e-10	830	tags=30%, list=8%, signal=28%	836/2625/200316/3309/1356/5341/308/717/6280/8754/3937/55619/7941/3659/5216/3932/8445/3988/60489/3665/837/3002/1075/341/6284/4067/10019/3075/5359/10125/5321/3684/710/2335/5698/1284/6352/715/948/3003/834/716/2207/7980/1520/2219/2919/3001/629/7076/1191/712/718/4057
HALLMARK_KRAS_SIGNALING_UP	HALLMARK_KRAS_SIGNALING_UP	178	-0.574098	-2.17586	1.5826e-10	1.13043e-09	4.7597e-10	1265	tags=40%, list=12%, signal=36%	3627/7035/5396/55107/2150/1839/3080/5243/3673/650/3624/9734/9971/80201/25907/3561/6480/4013/10205/3976/83483/27299/10103/9949/51311/7852/10457/4214/5649/2995/2791/50856/894/5175/5743/10418/9590/5328/951/3575/5284/220/23531/330/8829/5696/2012/7133/719/3936/8404/2591/90865/3075/1363/2162/6447/27075/6662/1794/6364/2207/3689/1520/3394/3587/6590/7805/629/23643/12
HALLMARK_IL6_JAK_STAT3_SIGNALING	HALLMARK_IL6_JAK_STAT3_SIGNALING	81	-0.670656	-2.30031	6.5224e-09	4.0765e-08	1.71642e-08	1301	tags=40%, list=12%, signal=35%	1326/3627/3454/2921/3459/3690/7124/6772/3561/4615/3460/10379/3588/952/4283/3162/3676/3574/3659/9180/1230/7133/7097/2/355/960/51330/929/948/4050/2919/5967
HALLMARK_KRAS_SIGNALING_DN	HALLMARK_KRAS_SIGNALING_DN	182	0.472795	1.98262	1.27964e-08	7.10913e-08	2.99332e-08	3171	tags=54%, list=30%, signal=38%	7704/1950/4868/6559/4929/5650/9073/3291/6446/5164/7832/5625/3485/525/29842/2593/9194/10991/83439/51302/778/6927/56848/51226/7038/3851/258/6528/10734/2261/5626/5409/1585/2813/3351/6707/91543/2827/55277/658/1208/83714/1014/9127/26548/3780/6663/6754/6336/6712/27076/1271/10753/2895/5030/2668/5133/242/54842/727/64137/495/3195/10022/3352/2649/3785/11202/29903/55258/9992/1158/4908/5317/58157/7137/6620/7…
HALLMARK_XENOBIOTIC_METABOLISM	HALLMARK_XENOBIOTIC_METABOLISM	185	0.483764	2.03755	2.09517e-08	1.04759e-07	4.41089e-08	977	tags=32%, list=9%, signal=29%	5166/2168/5340/51733/3273/866/760/2203/3479/5730/51181/5091/8529/384/27329/5950/670/978/2940/4128/1644/23710/191/3398/348/2052/957/3487/26999/8309/1244/2948/1586/2643/1528/2028/6510/2160/2184/217/4502/3172/10400/57447/5447/5372/2326/27232/51/50/2729/9054/847/57406/51380/2936/6370/316/2571
HALLMARK_OXIDATIVE_PHOSPHORYLATION	HALLMARK_OXIDATIVE_PHOSPHORYLATION	166	0.475043	1.97282	2.22192e-07	1.00996e-06	4.25248e-07	2591	tags=43%, list=25%, signal=33%	5166/4329/30/4835/36/2746/34/5264/1743/1528/8802/2230/4942/38/6390/4719/80273/5447/788/8803/4967/1892/1737/50/8402/6392/56898/3313/4552/4129/64960/10128/7384/4976/2108/1351/56993/81689/6832/3420/8604/1537/291/4722/22/2109/3419/55288/4724/4717/2110/10449/4714/54205/64981/9296/1353/374291/481/1891/9927/4728/26519/3421/593/27429/529/6834/4701/4706/1329/23530
HALLMARK_FATTY_ACID_METABOLISM	HALLMARK_FATTY_ACID_METABOLISM	135	0.472799	1.91196	1.86522e-06	7.77175e-06	3.27231e-06	1087	tags=33%, list=10%, signal=30%	2168/50486/1579/51179/3248/760/3158/670/2819/30/1056/4128/3033/6584/23710/224/34/2052/1962/210/7503/2639/1743/6296/9380/8802/33/8801/84263/26275/2326/5793/8803/3422/549/51/2180/1892/50/6392/35/79602/5465/1384
HALLMARK_COAGULATION	HALLMARK_COAGULATION	132	-0.532305	-1.94354	2.0887e-06	8.03344e-06	3.3825e-06	777	tags=26%, list=7%, signal=24%	4312/5627/7450/5341/3426/717/8754/1513/11098/5175/1397/5328/2200/7056/4313/2266/341/6284/2/3075/710/2335/715/1311/1675/716/301/7980/629/7076/1191/712/718/4316
HALLMARK_APOPTOSIS	HALLMARK_APOPTOSIS	147	-0.492815	-1.81821	3.30391e-05	0.000111577	4.69799e-05	1004	tags=29%, list=10%, signal=26%	3606/650/5538/5551/8915/5366/7124/836/633/839/3301/2769/7153/637/706/952/6890/3162/581/8870/894/2026/3659/857/330/837/4313/2012/6648/355/914/960/3669/51330/929/8743/3489/834/301/7076/4060/1191
HALLMARK_APICAL_JUNCTION	HALLMARK_APICAL_JUNCTION	170	-0.472484	-1.77704	3.34732e-05	0.000111577	4.69799e-05	1508	tags=29%, list=14%, signal=26%	51474/9019/3918/8910/7791/3383/7216/4628/71/6810/6251/6464/3673/6850/3914/6624/10487/54509/1366/6237/942/10109/10205/7450/9459/5728/4192/5603/3384/8754/5175/2037/11096/5216/2200/7533/4313/1307/1364/1009/2770/1001/5788/4982/5880/87/1004/7412/1462/7045
HALLMARK_E2F_TARGETS	HALLMARK_E2F_TARGETS	163	-0.458377	-1.7079	0.000145988	0.000456213	0.00019209	2477	tags=45%, list=24%, signal=35%	9319/5931/9221/8493/1019/5889/23165/9183/8914/11004/10535/4172/23468/5982/25842/11113/1062/10492/54556/10274/64785/4171/79075/6434/1434/3161/4085/79733/10111/994/10664/5411/6117/29980/1111/5111/6118/11340/7514/79019/4673/79077/6628/10635/701/1033/4001/4174/10460/6790/10051/57122/4436/7913/24137/7157/991/7153/9133/9833/203068/10549/9232/8726/9787/4830/3930/2146/1633/1164/1786/3838/4609/6241
HALLMARK_ANGIOGENESIS	HALLMARK_ANGIOGENESIS	36	-0.666517	-1.96764	0.00015559	0.000457617	0.000192681	460	tags=36%, list=4%, signal=35%	894/3764/7056/8829/11167/1290/6275/10631/7076/1462/4060/1281/6372
HALLMARK_MYC_TARGETS_V1	HALLMARK_MYC_TARGETS_V1	160	-0.436656	-1.62614	0.000509355	0.00141488	0.000595737	3186	tags=52%, list=30%, signal=37%	821/54107/5682/790/4686/6150/6632/1207/6634/5093/1965/6146/6723/6240/10921/57819/7411/6626/3066/10054/6059/9184/5707/8669/3326/22916/26121/2079/9221/5691/1019/7419/11335/10856/6418/55651/8454/5713/1478/5688/10492/9188/3608/4171/1982/4869/6434/5685/5687/10213/6742/2091/4085/22948/10574/10575/10236/8664/5984/26354/9045/3251/5111/7203/1665/328/7514/4673/8761/4174/890/10576/6188/7913/7324/991/7298/66…
HALLMARK_UV_RESPONSE_UP	HALLMARK_UV_RESPONSE_UP	149	0.391459	1.59201	0.00055987	0.00147334	0.000620354	1161	tags=23%, list=11%, signal=21%	2354/2353/760/3164/55937/467/3337/30/7301/4128/4792/3726/388/2052/7832/1028/8836/3485/5334/5580/2643/5789/2907/2878/80273/2326/7263/1212/7037/3306/3572/10950/5045/360/6535
HALLMARK_BILE_ACID_METABOLISM	HALLMARK_BILE_ACID_METABOLISM	99	0.444498	1.72495	0.000678133	0.00169533	0.000713824	1516	tags=35%, list=14%, signal=31%	866/189/1733/51268/11001/8431/2053/5827/5264/64577/51015/29842/5191/55825/6256/2730/51302/27232/3422/2180/847/335/8412/5824/54363/6820/27284/23461/5002/223/8424/215/4306/196743/1593
HALLMARK_HYPOXIA	HALLMARK_HYPOXIA	178	0.365975	1.53252	0.000930418	0.00221528	0.00093275	1259	tags=30%, list=12%, signal=27%	1843/25976/2353/7538/2203/2152/54541/229/5105/2542/6518/7422/467/5033/8991/4015/10891/6095/5313/1316/23764/2584/1028/133/23327/58528/4783/2719/6576/3948/9380/2309/7163/10397/4601/3725/4502/665/230/23645/2997/8553/8974/1956/5578/6820/8660/10994/123/2355/1649/3623/5260
HALLMARK_HEME_METABOLISM	HALLMARK_HEME_METABOLISM	178	0.354648	1.48509	0.00203551	0.00462616	0.00194786	1300	tags=24%, list=12%, signal=22%	10841/10840/760/22936/4329/5091/8991/6583/7832/210/3029/10158/51094/9429/2309/11163/2730/23039/8850/4601/6710/665/2235/4059/2729/847/7037/8974/25793/6886/5886/2993/54/4779/3792/360/6535/10171/55544/6007/6397/2038/26268
HALLMARK_PEROXISOME	HALLMARK_PEROXISOME	93	0.431915	1.65216	0.00220199	0.00478693	0.00201555	1267	tags=25%, list=12%, signal=22%	213/866/51179/1733/3291/11001/9249/30/1056/2053/1962/1381/51015/3422/51/2180/5830/847/6820/1384/223/3155/215
HALLMARK_G2M_CHECKPOINT	HALLMARK_G2M_CHECKPOINT	175	-0.410422	-1.553	0.00283904	0.00591467	0.00249039	2646	tags=43%, list=25%, signal=33%	1432/9212/10419/9585/4678/1058/9221/4751/1810/1019/602/11004/1946/26271/4172/996/6421/7090/8454/4691/1062/10492/3832/10274/6491/4171/1736/6434/9493/3161/4085/7486/994/10664/11104/10926/22823/51659/1871/22974/51203/262/1111/6118/8317/25/7514/7272/1063/1033/4001/4174/890/1841/10460/6790/10051/24137/991/7153/81539/9133/3091/9232/4212/3930/55872/10403/11065/2146/1164/9055/3838/4609/4082
HALLMARK_IL2_STAT5_SIGNALING	HALLMARK_IL2_STAT5_SIGNALING	166	-0.397152	-1.48135	0.00620305	0.0124061	0.00522362	1302	tags=27%, list=12%, signal=24%	3682/1326/3627/3459/6271/51651/5243/3099/6403/7052/650/3685/7494/23191/836/942/51284/3976/196/894/8530/3560/307/5732/4907/822/4582/8829/4609/23208/1522/2012/7133/6402/1893/5359/8477/960/10875/8743/4050/3394/3587/84525/962
HALLMARK_UV_RESPONSE_DN	HALLMARK_UV_RESPONSE_DN	131	-0.399507	-1.45851	0.0115332	0.0221793	0.00933865	1247	tags=21%, list=12%, signal=18%	7035/3690/4790/7436/1301/3397/10486/627/4233/1902/5728/8821/5332/307/3915/11343/857/8829/4609/5999/5376/302/1290/1277/2274/1281/1278
HALLMARK_TNFA_SIGNALING_VIA_NFKB	HALLMARK_TNFA_SIGNALING_VIA_NFKB	191	-0.367327	-1.398	0.0210612	0.0376093	0.0158355	1415	tags=34%, list=13%, signal=30%	3383/5971/329/8303/1326/8877/3627/10010/2920/2921/2150/1839/4790/7050/19/3606/650/1906/3624/2526/1880/3914/7124/9120/3460/2669/3976/3433/5341/9242/7127/24147/6890/597/8870/7130/51278/55332/5743/6351/64135/3659/5328/3575/9334/5791/330/4609/7097/5209/6648/4794/5806/4082/960/6352/6364/3371/7262/2919/25816/10769/6347/6372
HALLMARK_ADIPOGENESIS	HALLMARK_ADIPOGENESIS	162	0.317798	1.31511	0.0203122	0.0376093	0.0158355	1315	tags=29%, list=13%, signal=26%	4023/10243/2053/1468/3033/5733/1647/348/34/1580/5264/10140/3977/6576/8802/6510/8491/33/5860/6390/2878/2184/217/80273/10400/26275/5447/8322/51/23786/7263/1892/1737/50/847/56922/4189/35/56894/79602/1384/6239/123/1147/2101/1717/7384
