# Supplementary material for: Identification and validation of glycolysis-related diagnostic signatures in diabetic nephropathy: a study based on integrative machine learning and single-cell sequence
Source: Front Immunol. 2025 Jan 23;15:1427626. doi: 10.3389/fimmu.2024.1427626 (PMC11798943; doi:10.3389/fimmu.2024.1427626)
Supplement: Supplementary Table 4 — The key parameters and results of machine learning frameworks. [file Table4.xlsx]

## Sheet: Machine Learning Models
Table. Machine Learning Models
Models
Lasso
Lasso + Stepglm[both]
Lasso + RF
Lasso + glmBoost
Lasso + NaiveBayes
Lasso + GBM
Lasso + XGBoost
Lasso + SVM
Enet[alpha=0.1]
Enet[alpha=0.1] + Stepglm[backward]
Enet[alpha=0.1] + glmBoost
Enet[alpha=0.1] + GBM
Enet[alpha=0.1] + RF
Enet[alpha=0.1] + SVM
Enet[alpha=0.1] + XGBoost
Enet[alpha=0.2]
Enet[alpha=0.2] + Stepglm[both]
Enet[alpha=0.2] + RF
Enet[alpha=0.2] + SVM
Enet[alpha=0.2] + XGBoost
Enet[alpha=0.2] + glmBoost
Enet[alpha=0.3]
Enet[alpha=0.3] + Stepglm[backward]
Enet[alpha=0.3] + RF
Enet[alpha=0.3] + GBM
Enet[alpha=0.4]
Enet[alpha=0.4] + Stepglm[both]
Enet[alpha=0.4] + RF
Enet[alpha=0.5]
Enet[alpha=0.5] + RF
Enet[alpha=0.6]
Enet[alpha=0.6] + Stepglm[backward]
Enet[alpha=0.6] + Stepglm[forward]
Enet[alpha=0.6] + RF
Enet[alpha=0.7]
Enet[alpha=0.7] + Stepglm[backward]
Enet[alpha=0.7] + glmBoost
Enet[alpha=0.8]
Enet[alpha=0.8] + Stepglm[both]
Enet[alpha=0.8] + glmBoost
Enet[alpha=0.9]
Enet[alpha=0.9] + RF
Ridge
Ridge + Stepglm[both]
Stepglm[backward]
Stepglm[backward] + RF
Stepglm[backward] + glmBoost
Stepglm[backward] + GBM
Stepglm[backward] + Enet[alpha=0.1]
Stepglm[backward] + Enet[alpha=0.2]
Stepglm[backward] + Enet[alpha=0.3]
Stepglm[backward] + Enet[alpha=0.5]
Stepglm[backward] + Enet[alpha=0.6]
Stepglm[backward] + Lasso
Stepglm[both] + glmBoost
Stepglm[both] + Enet[alpha=0.2]
Stepglm[both] + Enet[alpha=0.3]
Stepglm[both] + Enet[alpha=0.4]
Stepglm[both] + Enet[alpha=0.6]
Stepglm[both] + Ridge
Stepglm[forward] + glmBoost
Stepglm[forward] + Enet[alpha=0.1]
Stepglm[forward] + Enet[alpha=0.3]
Stepglm[forward] + Enet[alpha=0.5]
Stepglm[forward] + Enet[alpha=0.6]
Stepglm[forward] + Enet[alpha=0.8]
Stepglm[forward] + Enet[alpha=0.9]
glmBoost
glmBoost + Enet[alpha=0.2]
glmBoost + Lasso
SVM
SVM + Enet[alpha=0.1]
SVM + Enet[alpha=0.3]
SVM + Enet[alpha=0.4]
SVM + Enet[alpha=0.5]
SVM + Enet[alpha=0.6]
SVM + Enet[alpha=0.8]
SVM + Enet[alpha=0.9]
SVM + NaiveBayes
SVM + glmBoost
SVM + GBM
SVM + RF
SVM + Lasso
GBM + XGBoost
GBM + glmBoost
GBM + NaiveBayes
GBM + Lasso
GBM
GBM + Enet[alpha=0.1]
GBM + Enet[alpha=0.3]
GBM + Enet[alpha=0.4]
GBM + Enet[alpha=0.5]
GBM + Enet[alpha=0.6]
NaiveBayes
NaiveBayes + Enet[alpha=0.1]
NaiveBayes + Enet[alpha=0.2]
NaiveBayes + Enet[alpha=0.5]
NaiveBayes + Enet[alpha=0.6]
NaiveBayes + Enet[alpha=0.7]
NaiveBayes + Enet[alpha=0.8]
NaiveBayes + Ridge
XGBoost + GBM
XGBoost + SVM
XGBoost + NaiveBayes
XGBoost + Enet[alpha=0.2]
XGBoost + Enet[alpha=0.3]
XGBoost + Enet[alpha=0.5]
XGBoost + Enet[alpha=0.9]

## Sheet:  Features Selection
Table. Features Selection
Features	Algorithm
CD163	Lasso
CYBB	Lasso
FCN1	Lasso
GPR65	Lasso
LCN2	Lasso
LTF	Lasso
PROM1	Lasso
S100A4	Lasso
TGFBI	Lasso
TNFAIP8	Lasso
CD163	Lasso+Stepglm[both]
CYBB	Lasso+Stepglm[both]
LCN2	Lasso+Stepglm[both]
LTF	Lasso+Stepglm[both]
TGFBI	Lasso+Stepglm[both]
TNFAIP8	Lasso+Stepglm[both]
GPR65	Lasso+RF
TGFBI	Lasso+RF
CYBB	Lasso+RF
LTF	Lasso+RF
CD163	Lasso+glmBoost
CYBB	Lasso+glmBoost
FCN1	Lasso+glmBoost
LTF	Lasso+glmBoost
PROM1	Lasso+glmBoost
S100A4	Lasso+glmBoost
TGFBI	Lasso+glmBoost
TNFAIP8	Lasso+glmBoost
CD163	Lasso+NaiveBayes
CYBB	Lasso+NaiveBayes
ELF3	Lasso+NaiveBayes
FCN1	Lasso+NaiveBayes
GPR65	Lasso+NaiveBayes
LCN2	Lasso+NaiveBayes
LTF	Lasso+NaiveBayes
PROM1	Lasso+NaiveBayes
S100A4	Lasso+NaiveBayes
TGFBI	Lasso+NaiveBayes
TNFAIP8	Lasso+NaiveBayes
TGFBI	Lasso+GBM
GPR65	Lasso+GBM
LCN2	Lasso+GBM
CD163	Lasso+GBM
LTF	Lasso+GBM
S100A4	Lasso+GBM
CYBB	Lasso+GBM
PROM1	Lasso+GBM
TNFAIP8	Lasso+GBM
FCN1	Lasso+GBM
ELF3	Lasso+GBM
CD163	Lasso+XGBoost
CYBB	Lasso+XGBoost
ELF3	Lasso+XGBoost
FCN1	Lasso+XGBoost
GPR65	Lasso+XGBoost
LCN2	Lasso+XGBoost
LTF	Lasso+XGBoost
PROM1	Lasso+XGBoost
S100A4	Lasso+XGBoost
TGFBI	Lasso+XGBoost
TNFAIP8	Lasso+XGBoost
CD163	Lasso+SVM
CYBB	Lasso+SVM
ELF3	Lasso+SVM
FCN1	Lasso+SVM
GPR65	Lasso+SVM
LCN2	Lasso+SVM
LTF	Lasso+SVM
PROM1	Lasso+SVM
S100A4	Lasso+SVM
TGFBI	Lasso+SVM
TNFAIP8	Lasso+SVM
C3	Enet[alpha=0.1]
CASP1	Enet[alpha=0.1]
CCL5	Enet[alpha=0.1]
CD163	Enet[alpha=0.1]
CDH3	Enet[alpha=0.1]
CXCL1	Enet[alpha=0.1]
CYBB	Enet[alpha=0.1]
FCER1G	Enet[alpha=0.1]
FCN1	Enet[alpha=0.1]
GPR65	Enet[alpha=0.1]
LTF	Enet[alpha=0.1]
LYZ	Enet[alpha=0.1]
PHLDA2	Enet[alpha=0.1]
PROM1	Enet[alpha=0.1]
PSMB10	Enet[alpha=0.1]
RARRES1	Enet[alpha=0.1]
S100A4	Enet[alpha=0.1]
SOX4	Enet[alpha=0.1]
TGFBI	Enet[alpha=0.1]
TIMP1	Enet[alpha=0.1]
TNFAIP8	Enet[alpha=0.1]
TPM1	Enet[alpha=0.1]
TUBA1A	Enet[alpha=0.1]
UCP2	Enet[alpha=0.1]
VCAM1	Enet[alpha=0.1]
VIM	Enet[alpha=0.1]
CASP1	Enet[alpha=0.1]+Stepglm[backward]
CD163	Enet[alpha=0.1]+Stepglm[backward]
CXCL1	Enet[alpha=0.1]+Stepglm[backward]
CYBB	Enet[alpha=0.1]+Stepglm[backward]
ELF3	Enet[alpha=0.1]+Stepglm[backward]
FCER1G	Enet[alpha=0.1]+Stepglm[backward]
LTF	Enet[alpha=0.1]+Stepglm[backward]
PSMB10	Enet[alpha=0.1]+Stepglm[backward]
S100A4	Enet[alpha=0.1]+Stepglm[backward]
TGFBI	Enet[alpha=0.1]+Stepglm[backward]
TIMP1	Enet[alpha=0.1]+Stepglm[backward]
TUBA1A	Enet[alpha=0.1]+Stepglm[backward]
VCAM1	Enet[alpha=0.1]+Stepglm[backward]
CD163	Enet[alpha=0.1]+glmBoost
CYBB	Enet[alpha=0.1]+glmBoost
FCN1	Enet[alpha=0.1]+glmBoost
LTF	Enet[alpha=0.1]+glmBoost
PROM1	Enet[alpha=0.1]+glmBoost
S100A4	Enet[alpha=0.1]+glmBoost
SOX4	Enet[alpha=0.1]+glmBoost
TGFBI	Enet[alpha=0.1]+glmBoost
TNFAIP8	Enet[alpha=0.1]+glmBoost
TUBA1A	Enet[alpha=0.1]+glmBoost
TGFBI	Enet[alpha=0.1]+GBM
GPR65	Enet[alpha=0.1]+GBM
LCN2	Enet[alpha=0.1]+GBM
RARRES1	Enet[alpha=0.1]+GBM
CASP1	Enet[alpha=0.1]+GBM
TIMP1	Enet[alpha=0.1]+GBM
CD163	Enet[alpha=0.1]+GBM
UCP2	Enet[alpha=0.1]+GBM
CYBB	Enet[alpha=0.1]+GBM
LYZ	Enet[alpha=0.1]+GBM
S100A4	Enet[alpha=0.1]+GBM
LTF	Enet[alpha=0.1]+GBM
CDH3	Enet[alpha=0.1]+GBM
TNFAIP8	Enet[alpha=0.1]+GBM
SOX4	Enet[alpha=0.1]+GBM
PROM1	Enet[alpha=0.1]+GBM
TUBA1A	Enet[alpha=0.1]+GBM
VCAM1	Enet[alpha=0.1]+GBM
C3	Enet[alpha=0.1]+GBM
PSMB10	Enet[alpha=0.1]+GBM
CCL5	Enet[alpha=0.1]+GBM
FCER1G	Enet[alpha=0.1]+GBM
FCN1	Enet[alpha=0.1]+GBM
ELF3	Enet[alpha=0.1]+GBM
PHLDA2	Enet[alpha=0.1]+GBM
CXCL1	Enet[alpha=0.1]+GBM
C3	Enet[alpha=0.1]+SVM
CASP1	Enet[alpha=0.1]+SVM
CCL5	Enet[alpha=0.1]+SVM
CD163	Enet[alpha=0.1]+SVM
CDH3	Enet[alpha=0.1]+SVM
CXCL1	Enet[alpha=0.1]+SVM
CYBB	Enet[alpha=0.1]+SVM
ELF3	Enet[alpha=0.1]+SVM
FCER1G	Enet[alpha=0.1]+SVM
FCN1	Enet[alpha=0.1]+SVM
GPR65	Enet[alpha=0.1]+SVM
LCN2	Enet[alpha=0.1]+SVM
LTF	Enet[alpha=0.1]+SVM
LYZ	Enet[alpha=0.1]+SVM
PHLDA2	Enet[alpha=0.1]+SVM
PROM1	Enet[alpha=0.1]+SVM
PSMB10	Enet[alpha=0.1]+SVM
RARRES1	Enet[alpha=0.1]+SVM
S100A4	Enet[alpha=0.1]+SVM
SOX4	Enet[alpha=0.1]+SVM
TGFBI	Enet[alpha=0.1]+SVM
TIMP1	Enet[alpha=0.1]+SVM
TNFAIP8	Enet[alpha=0.1]+SVM
TUBA1A	Enet[alpha=0.1]+SVM
UCP2	Enet[alpha=0.1]+SVM
VCAM1	Enet[alpha=0.1]+SVM
C3	Enet[alpha=0.1]+XGBoost
CASP1	Enet[alpha=0.1]+XGBoost
CCL5	Enet[alpha=0.1]+XGBoost
CD163	Enet[alpha=0.1]+XGBoost
CDH3	Enet[alpha=0.1]+XGBoost
CXCL1	Enet[alpha=0.1]+XGBoost
CYBB	Enet[alpha=0.1]+XGBoost
ELF3	Enet[alpha=0.1]+XGBoost
FCER1G	Enet[alpha=0.1]+XGBoost
FCN1	Enet[alpha=0.1]+XGBoost
GPR65	Enet[alpha=0.1]+XGBoost
LCN2	Enet[alpha=0.1]+XGBoost
LTF	Enet[alpha=0.1]+XGBoost
LYZ	Enet[alpha=0.1]+XGBoost
PHLDA2	Enet[alpha=0.1]+XGBoost
PROM1	Enet[alpha=0.1]+XGBoost
PSMB10	Enet[alpha=0.1]+XGBoost
RARRES1	Enet[alpha=0.1]+XGBoost
S100A4	Enet[alpha=0.1]+XGBoost
SOX4	Enet[alpha=0.1]+XGBoost
TGFBI	Enet[alpha=0.1]+XGBoost
TIMP1	Enet[alpha=0.1]+XGBoost
TNFAIP8	Enet[alpha=0.1]+XGBoost
TUBA1A	Enet[alpha=0.1]+XGBoost
UCP2	Enet[alpha=0.1]+XGBoost
VCAM1	Enet[alpha=0.1]+XGBoost
CASP1	Enet[alpha=0.2]
CD163	Enet[alpha=0.2]
CXCL1	Enet[alpha=0.2]
CYBB	Enet[alpha=0.2]
ELF3	Enet[alpha=0.2]
FCN1	Enet[alpha=0.2]
GPR65	Enet[alpha=0.2]
LCN2	Enet[alpha=0.2]
LTF	Enet[alpha=0.2]
LYZ	Enet[alpha=0.2]
PHLDA2	Enet[alpha=0.2]
PROM1	Enet[alpha=0.2]
PSMB10	Enet[alpha=0.2]
RARRES1	Enet[alpha=0.2]
S100A4	Enet[alpha=0.2]
SOX4	Enet[alpha=0.2]
TGFBI	Enet[alpha=0.2]
TNFAIP8	Enet[alpha=0.2]
TUBA1A	Enet[alpha=0.2]
UCP2	Enet[alpha=0.2]
CD163	Enet[alpha=0.2]+Stepglm[both]
CYBB	Enet[alpha=0.2]+Stepglm[both]
TGFBI	Enet[alpha=0.2]+Stepglm[both]
TNFAIP8	Enet[alpha=0.2]+Stepglm[both]
CASP1	Enet[alpha=0.2]+SVM
CD163	Enet[alpha=0.2]+SVM
CXCL1	Enet[alpha=0.2]+SVM
CYBB	Enet[alpha=0.2]+SVM
FCN1	Enet[alpha=0.2]+SVM
GPR65	Enet[alpha=0.2]+SVM
LTF	Enet[alpha=0.2]+SVM
LYZ	Enet[alpha=0.2]+SVM
PHLDA2	Enet[alpha=0.2]+SVM
PROM1	Enet[alpha=0.2]+SVM
PSMB10	Enet[alpha=0.2]+SVM
RARRES1	Enet[alpha=0.2]+SVM
S100A4	Enet[alpha=0.2]+SVM
SOX4	Enet[alpha=0.2]+SVM
TGFBI	Enet[alpha=0.2]+SVM
TNFAIP8	Enet[alpha=0.2]+SVM
TUBA1A	Enet[alpha=0.2]+SVM
UCP2	Enet[alpha=0.2]+SVM
CASP1	Enet[alpha=0.2]+XGBoost
CD163	Enet[alpha=0.2]+XGBoost
CXCL1	Enet[alpha=0.2]+XGBoost
CYBB	Enet[alpha=0.2]+XGBoost
FCN1	Enet[alpha=0.2]+XGBoost
GPR65	Enet[alpha=0.2]+XGBoost
LTF	Enet[alpha=0.2]+XGBoost
LYZ	Enet[alpha=0.2]+XGBoost
PHLDA2	Enet[alpha=0.2]+XGBoost
PROM1	Enet[alpha=0.2]+XGBoost
PSMB10	Enet[alpha=0.2]+XGBoost
RARRES1	Enet[alpha=0.2]+XGBoost
S100A4	Enet[alpha=0.2]+XGBoost
SOX4	Enet[alpha=0.2]+XGBoost
TGFBI	Enet[alpha=0.2]+XGBoost
TNFAIP8	Enet[alpha=0.2]+XGBoost
TUBA1A	Enet[alpha=0.2]+XGBoost
UCP2	Enet[alpha=0.2]+XGBoost
CD163	Enet[alpha=0.2]+glmBoost
CYBB	Enet[alpha=0.2]+glmBoost
FCN1	Enet[alpha=0.2]+glmBoost
LTF	Enet[alpha=0.2]+glmBoost
PROM1	Enet[alpha=0.2]+glmBoost
S100A4	Enet[alpha=0.2]+glmBoost
SOX4	Enet[alpha=0.2]+glmBoost
TGFBI	Enet[alpha=0.2]+glmBoost
TNFAIP8	Enet[alpha=0.2]+glmBoost
TUBA1A	Enet[alpha=0.2]+glmBoost
CASP1	Enet[alpha=0.3]
CD163	Enet[alpha=0.3]
CYBB	Enet[alpha=0.3]
FCN1	Enet[alpha=0.3]
GPR65	Enet[alpha=0.3]
LTF	Enet[alpha=0.3]
LYZ	Enet[alpha=0.3]
PHLDA2	Enet[alpha=0.3]
PROM1	Enet[alpha=0.3]
PSMB10	Enet[alpha=0.3]
RARRES1	Enet[alpha=0.3]
S100A4	Enet[alpha=0.3]
SOX4	Enet[alpha=0.3]
TGFBI	Enet[alpha=0.3]
TNFAIP8	Enet[alpha=0.3]
TUBA1A	Enet[alpha=0.3]
CD163	Enet[alpha=0.3]+Stepglm[backward]
CYBB	Enet[alpha=0.3]+Stepglm[backward]
TGFBI	Enet[alpha=0.3]+Stepglm[backward]
TNFAIP8	Enet[alpha=0.3]+Stepglm[backward]
GPR65	Enet[alpha=0.3]+RF
TGFBI	Enet[alpha=0.3]+RF
CYBB	Enet[alpha=0.3]+RF
CASP1	Enet[alpha=0.3]+RF
LTF	Enet[alpha=0.3]+RF
RARRES1	Enet[alpha=0.3]+RF
TGFBI	Enet[alpha=0.3]+GBM
GPR65	Enet[alpha=0.3]+GBM
RARRES1	Enet[alpha=0.3]+GBM
CASP1	Enet[alpha=0.3]+GBM
S100A4	Enet[alpha=0.3]+GBM
CD163	Enet[alpha=0.3]+GBM
CYBB	Enet[alpha=0.3]+GBM
LTF	Enet[alpha=0.3]+GBM
LYZ	Enet[alpha=0.3]+GBM
TNFAIP8	Enet[alpha=0.3]+GBM
SOX4	Enet[alpha=0.3]+GBM
PROM1	Enet[alpha=0.3]+GBM
TUBA1A	Enet[alpha=0.3]+GBM
PSMB10	Enet[alpha=0.3]+GBM
FCN1	Enet[alpha=0.3]+GBM
PHLDA2	Enet[alpha=0.3]+GBM
CASP1	Enet[alpha=0.4]
CD163	Enet[alpha=0.4]
CYBB	Enet[alpha=0.4]
FCN1	Enet[alpha=0.4]
GPR65	Enet[alpha=0.4]
LTF	Enet[alpha=0.4]
LYZ	Enet[alpha=0.4]
PROM1	Enet[alpha=0.4]
PSMB10	Enet[alpha=0.4]
S100A4	Enet[alpha=0.4]
SOX4	Enet[alpha=0.4]
TGFBI	Enet[alpha=0.4]
TNFAIP8	Enet[alpha=0.4]
TUBA1A	Enet[alpha=0.4]
CD163	Enet[alpha=0.4]+Stepglm[both]
CYBB	Enet[alpha=0.4]+Stepglm[both]
TGFBI	Enet[alpha=0.4]+Stepglm[both]
TNFAIP8	Enet[alpha=0.4]+Stepglm[both]
GPR65	Enet[alpha=0.4]+RF
TGFBI	Enet[alpha=0.4]+RF
CYBB	Enet[alpha=0.4]+RF
LTF	Enet[alpha=0.4]+RF
CASP1	Enet[alpha=0.4]+RF
CD163	Enet[alpha=0.4]+RF
CD163	Enet[alpha=0.5]
CYBB	Enet[alpha=0.5]
ELF3	Enet[alpha=0.5]
FCN1	Enet[alpha=0.5]
GPR65	Enet[alpha=0.5]
LCN2	Enet[alpha=0.5]
LTF	Enet[alpha=0.5]
PROM1	Enet[alpha=0.5]
PSMB10	Enet[alpha=0.5]
S100A4	Enet[alpha=0.5]
SOX4	Enet[alpha=0.5]
TGFBI	Enet[alpha=0.5]
TNFAIP8	Enet[alpha=0.5]
TUBA1A	Enet[alpha=0.5]
GPR65	Enet[alpha=0.5]+RF
TGFBI	Enet[alpha=0.5]+RF
LTF	Enet[alpha=0.5]+RF
CYBB	Enet[alpha=0.5]+RF
CASP1	Enet[alpha=0.5]+RF
CD163	Enet[alpha=0.5]+RF
CD163	Enet[alpha=0.6]
CYBB	Enet[alpha=0.6]
ELF3	Enet[alpha=0.6]
FCN1	Enet[alpha=0.6]
GPR65	Enet[alpha=0.6]
LCN2	Enet[alpha=0.6]
LTF	Enet[alpha=0.6]
PROM1	Enet[alpha=0.6]
S100A4	Enet[alpha=0.6]
SOX4	Enet[alpha=0.6]
TGFBI	Enet[alpha=0.6]
TNFAIP8	Enet[alpha=0.6]
CD163	Enet[alpha=0.6]+Stepglm[backward]
CYBB	Enet[alpha=0.6]+Stepglm[backward]
LCN2	Enet[alpha=0.6]+Stepglm[backward]
LTF	Enet[alpha=0.6]+Stepglm[backward]
S100A4	Enet[alpha=0.6]+Stepglm[backward]
TGFBI	Enet[alpha=0.6]+Stepglm[backward]
TUBA1A	Enet[alpha=0.6]+Stepglm[backward]
CD163	Enet[alpha=0.6]+Stepglm[forward]
CYBB	Enet[alpha=0.6]+Stepglm[forward]
FCN1	Enet[alpha=0.6]+Stepglm[forward]
GPR65	Enet[alpha=0.6]+Stepglm[forward]
LCN2	Enet[alpha=0.6]+Stepglm[forward]
LTF	Enet[alpha=0.6]+Stepglm[forward]
PROM1	Enet[alpha=0.6]+Stepglm[forward]
S100A4	Enet[alpha=0.6]+Stepglm[forward]
SOX4	Enet[alpha=0.6]+Stepglm[forward]
TGFBI	Enet[alpha=0.6]+Stepglm[forward]
TNFAIP8	Enet[alpha=0.6]+Stepglm[forward]
TUBA1A	Enet[alpha=0.6]+Stepglm[forward]
GPR65	Enet[alpha=0.6]+RF
TGFBI	Enet[alpha=0.6]+RF
LTF	Enet[alpha=0.6]+RF
CYBB	Enet[alpha=0.6]+RF
CD163	Enet[alpha=0.7]
CYBB	Enet[alpha=0.7]
ELF3	Enet[alpha=0.7]
FCN1	Enet[alpha=0.7]
GPR65	Enet[alpha=0.7]
LCN2	Enet[alpha=0.7]
LTF	Enet[alpha=0.7]
PROM1	Enet[alpha=0.7]
S100A4	Enet[alpha=0.7]
SOX4	Enet[alpha=0.7]
TGFBI	Enet[alpha=0.7]
TNFAIP8	Enet[alpha=0.7]
CD163	Enet[alpha=0.7]+Stepglm[backward]
CYBB	Enet[alpha=0.7]+Stepglm[backward]
LCN2	Enet[alpha=0.7]+Stepglm[backward]
LTF	Enet[alpha=0.7]+Stepglm[backward]
TGFBI	Enet[alpha=0.7]+Stepglm[backward]
TNFAIP8	Enet[alpha=0.7]+Stepglm[backward]
CD163	Enet[alpha=0.7]+glmBoost
CYBB	Enet[alpha=0.7]+glmBoost
FCN1	Enet[alpha=0.7]+glmBoost
LTF	Enet[alpha=0.7]+glmBoost
PROM1	Enet[alpha=0.7]+glmBoost
S100A4	Enet[alpha=0.7]+glmBoost
SOX4	Enet[alpha=0.7]+glmBoost
TGFBI	Enet[alpha=0.7]+glmBoost
TNFAIP8	Enet[alpha=0.7]+glmBoost
CD163	Enet[alpha=0.8]
CYBB	Enet[alpha=0.8]
ELF3	Enet[alpha=0.8]
FCN1	Enet[alpha=0.8]
GPR65	Enet[alpha=0.8]
LCN2	Enet[alpha=0.8]
LTF	Enet[alpha=0.8]
PROM1	Enet[alpha=0.8]
S100A4	Enet[alpha=0.8]
SOX4	Enet[alpha=0.8]
TGFBI	Enet[alpha=0.8]
TNFAIP8	Enet[alpha=0.8]
CYBB	Enet[alpha=0.8]+Stepglm[both]
LTF	Enet[alpha=0.8]+Stepglm[both]
S100A4	Enet[alpha=0.8]+Stepglm[both]
TGFBI	Enet[alpha=0.8]+Stepglm[both]
CYBB	Enet[alpha=0.8]+glmBoost
FCN1	Enet[alpha=0.8]+glmBoost
GPR65	Enet[alpha=0.8]+glmBoost
LTF	Enet[alpha=0.8]+glmBoost
PROM1	Enet[alpha=0.8]+glmBoost
S100A4	Enet[alpha=0.8]+glmBoost
SOX4	Enet[alpha=0.8]+glmBoost
TGFBI	Enet[alpha=0.8]+glmBoost
TNFAIP8	Enet[alpha=0.8]+glmBoost
TUBA1A	Enet[alpha=0.8]+glmBoost
CD163	Enet[alpha=0.9]
CYBB	Enet[alpha=0.9]
FCN1	Enet[alpha=0.9]
GPR65	Enet[alpha=0.9]
LCN2	Enet[alpha=0.9]
LTF	Enet[alpha=0.9]
PROM1	Enet[alpha=0.9]
S100A4	Enet[alpha=0.9]
SOX4	Enet[alpha=0.9]
TGFBI	Enet[alpha=0.9]
TNFAIP8	Enet[alpha=0.9]
GPR65	Enet[alpha=0.9]+RF
TGFBI	Enet[alpha=0.9]+RF
LTF	Enet[alpha=0.9]+RF
CYBB	Enet[alpha=0.9]+RF
ACTN1	Ridge
ANXA1	Ridge
C3	Ridge
CASP1	Ridge
CCL5	Ridge
CD163	Ridge
CD44	Ridge
CDH3	Ridge
CPVL	Ridge
CSF1R	Ridge
CXCL1	Ridge
CYBB	Ridge
ELF3	Ridge
FCER1G	Ridge
FCN1	Ridge
FHL2	Ridge
GPR65	Ridge
ISG20	Ridge
ITGAM	Ridge
ITGB2	Ridge
KRT19	Ridge
LCN2	Ridge
LTF	Ridge
LYZ	Ridge
MARCKS	Ridge
MYOF	Ridge
PHLDA2	Ridge
POSTN	Ridge
PROM1	Ridge
PSMB10	Ridge
RARRES1	Ridge
S100A4	Ridge
SERPINA3	Ridge
SLPI	Ridge
SOX4	Ridge
SOX9	Ridge
TGFBI	Ridge
TIMP1	Ridge
TNC	Ridge
TNFAIP8	Ridge
TPM1	Ridge
TUBA1A	Ridge
UCP2	Ridge
VCAM1	Ridge
VCAN	Ridge
VIM	Ridge
C3	Ridge+Stepglm[both]
CASP1	Ridge+Stepglm[both]
CPVL	Ridge+Stepglm[both]
CYBB	Ridge+Stepglm[both]
FCER1G	Ridge+Stepglm[both]
GPR65	Ridge+Stepglm[both]
ITGB2	Ridge+Stepglm[both]
KRT19	Ridge+Stepglm[both]
LTF	Ridge+Stepglm[both]
PHLDA2	Ridge+Stepglm[both]
PSMB10	Ridge+Stepglm[both]
S100A4	Ridge+Stepglm[both]
SERPINA3	Ridge+Stepglm[both]
TGFBI	Ridge+Stepglm[both]
TNFAIP8	Ridge+Stepglm[both]
VCAM1	Ridge+Stepglm[both]
VIM	Ridge+Stepglm[both]
C3	Stepglm[backward]
CASP1	Stepglm[backward]
CPVL	Stepglm[backward]
CYBB	Stepglm[backward]
FCER1G	Stepglm[backward]
GPR65	Stepglm[backward]
ITGB2	Stepglm[backward]
KRT19	Stepglm[backward]
LTF	Stepglm[backward]
PHLDA2	Stepglm[backward]
PSMB10	Stepglm[backward]
S100A4	Stepglm[backward]
SERPINA3	Stepglm[backward]
TGFBI	Stepglm[backward]
TNFAIP8	Stepglm[backward]
VCAM1	Stepglm[backward]
VIM	Stepglm[backward]
GPR65	Stepglm[backward]+RF
TGFBI	Stepglm[backward]+RF
LTF	Stepglm[backward]+RF
CYBB	Stepglm[backward]+RF
CASP1	Stepglm[backward]+RF
ITGB2	Stepglm[backward]+RF
CYBB	Stepglm[backward]+glmBoost
LTF	Stepglm[backward]+glmBoost
S100A4	Stepglm[backward]+glmBoost
TGFBI	Stepglm[backward]+glmBoost
TNFAIP8	Stepglm[backward]+glmBoost
TGFBI	Stepglm[backward]+GBM
GPR65	Stepglm[backward]+GBM
ITGB2	Stepglm[backward]+GBM
CASP1	Stepglm[backward]+GBM
SERPINA3	Stepglm[backward]+GBM
LTF	Stepglm[backward]+GBM
S100A4	Stepglm[backward]+GBM
TNFAIP8	Stepglm[backward]+GBM
CYBB	Stepglm[backward]+GBM
VCAM1	Stepglm[backward]+GBM
PSMB10	Stepglm[backward]+GBM
KRT19	Stepglm[backward]+GBM
VIM	Stepglm[backward]+GBM
FCER1G	Stepglm[backward]+GBM
CPVL	Stepglm[backward]+GBM
C3	Stepglm[backward]+GBM
PHLDA2	Stepglm[backward]+GBM
C3	Stepglm[backward]+Enet[alpha=0.1]
CASP1	Stepglm[backward]+Enet[alpha=0.1]
CPVL	Stepglm[backward]+Enet[alpha=0.1]
CYBB	Stepglm[backward]+Enet[alpha=0.1]
FCER1G	Stepglm[backward]+Enet[alpha=0.1]
GPR65	Stepglm[backward]+Enet[alpha=0.1]
ITGB2	Stepglm[backward]+Enet[alpha=0.1]
KRT19	Stepglm[backward]+Enet[alpha=0.1]
LTF	Stepglm[backward]+Enet[alpha=0.1]
PHLDA2	Stepglm[backward]+Enet[alpha=0.1]
PSMB10	Stepglm[backward]+Enet[alpha=0.1]
S100A4	Stepglm[backward]+Enet[alpha=0.1]
SERPINA3	Stepglm[backward]+Enet[alpha=0.1]
TGFBI	Stepglm[backward]+Enet[alpha=0.1]
TNFAIP8	Stepglm[backward]+Enet[alpha=0.1]
VCAM1	Stepglm[backward]+Enet[alpha=0.1]
VIM	Stepglm[backward]+Enet[alpha=0.1]
C3	Stepglm[backward]+Enet[alpha=0.2]
CASP1	Stepglm[backward]+Enet[alpha=0.2]
CPVL	Stepglm[backward]+Enet[alpha=0.2]
CYBB	Stepglm[backward]+Enet[alpha=0.2]
FCER1G	Stepglm[backward]+Enet[alpha=0.2]
GPR65	Stepglm[backward]+Enet[alpha=0.2]
ITGB2	Stepglm[backward]+Enet[alpha=0.2]
KRT19	Stepglm[backward]+Enet[alpha=0.2]
LTF	Stepglm[backward]+Enet[alpha=0.2]
PHLDA2	Stepglm[backward]+Enet[alpha=0.2]
PSMB10	Stepglm[backward]+Enet[alpha=0.2]
S100A4	Stepglm[backward]+Enet[alpha=0.2]
SERPINA3	Stepglm[backward]+Enet[alpha=0.2]
TGFBI	Stepglm[backward]+Enet[alpha=0.2]
TNFAIP8	Stepglm[backward]+Enet[alpha=0.2]
VCAM1	Stepglm[backward]+Enet[alpha=0.2]
VIM	Stepglm[backward]+Enet[alpha=0.2]
CASP1	Stepglm[backward]+Enet[alpha=0.3]
CYBB	Stepglm[backward]+Enet[alpha=0.3]
GPR65	Stepglm[backward]+Enet[alpha=0.3]
ITGB2	Stepglm[backward]+Enet[alpha=0.3]
LTF	Stepglm[backward]+Enet[alpha=0.3]
PHLDA2	Stepglm[backward]+Enet[alpha=0.3]
PSMB10	Stepglm[backward]+Enet[alpha=0.3]
S100A4	Stepglm[backward]+Enet[alpha=0.3]
TGFBI	Stepglm[backward]+Enet[alpha=0.3]
TNFAIP8	Stepglm[backward]+Enet[alpha=0.3]
VCAM1	Stepglm[backward]+Enet[alpha=0.3]
C3	Stepglm[backward]+Enet[alpha=0.5]
CYBB	Stepglm[backward]+Enet[alpha=0.5]
GPR65	Stepglm[backward]+Enet[alpha=0.5]
ITGB2	Stepglm[backward]+Enet[alpha=0.5]
LTF	Stepglm[backward]+Enet[alpha=0.5]
S100A4	Stepglm[backward]+Enet[alpha=0.5]
SERPINA3	Stepglm[backward]+Enet[alpha=0.5]
TGFBI	Stepglm[backward]+Enet[alpha=0.5]
TNFAIP8	Stepglm[backward]+Enet[alpha=0.5]
CYBB	Stepglm[backward]+Enet[alpha=0.6]
GPR65	Stepglm[backward]+Enet[alpha=0.6]
ITGB2	Stepglm[backward]+Enet[alpha=0.6]
LTF	Stepglm[backward]+Enet[alpha=0.6]
S100A4	Stepglm[backward]+Enet[alpha=0.6]
SERPINA3	Stepglm[backward]+Enet[alpha=0.6]
TGFBI	Stepglm[backward]+Enet[alpha=0.6]
TNFAIP8	Stepglm[backward]+Enet[alpha=0.6]
CYBB	Stepglm[backward]+Lasso
GPR65	Stepglm[backward]+Lasso
ITGB2	Stepglm[backward]+Lasso
LTF	Stepglm[backward]+Lasso
S100A4	Stepglm[backward]+Lasso
TGFBI	Stepglm[backward]+Lasso
TNFAIP8	Stepglm[backward]+Lasso
CYBB	Stepglm[both]+glmBoost
LTF	Stepglm[both]+glmBoost
S100A4	Stepglm[both]+glmBoost
TGFBI	Stepglm[both]+glmBoost
TNFAIP8	Stepglm[both]+glmBoost
C3	Stepglm[both]+Enet[alpha=0.2]
CASP1	Stepglm[both]+Enet[alpha=0.2]
CYBB	Stepglm[both]+Enet[alpha=0.2]
GPR65	Stepglm[both]+Enet[alpha=0.2]
ITGB2	Stepglm[both]+Enet[alpha=0.2]
LTF	Stepglm[both]+Enet[alpha=0.2]
PHLDA2	Stepglm[both]+Enet[alpha=0.2]
PSMB10	Stepglm[both]+Enet[alpha=0.2]
S100A4	Stepglm[both]+Enet[alpha=0.2]
SERPINA3	Stepglm[both]+Enet[alpha=0.2]
TGFBI	Stepglm[both]+Enet[alpha=0.2]
TNFAIP8	Stepglm[both]+Enet[alpha=0.2]
VCAM1	Stepglm[both]+Enet[alpha=0.2]
C3	Stepglm[both]+Enet[alpha=0.3]
CPVL	Stepglm[both]+Enet[alpha=0.3]
CYBB	Stepglm[both]+Enet[alpha=0.3]
GPR65	Stepglm[both]+Enet[alpha=0.3]
ITGB2	Stepglm[both]+Enet[alpha=0.3]
KRT19	Stepglm[both]+Enet[alpha=0.3]
LTF	Stepglm[both]+Enet[alpha=0.3]
PSMB10	Stepglm[both]+Enet[alpha=0.3]
S100A4	Stepglm[both]+Enet[alpha=0.3]
SERPINA3	Stepglm[both]+Enet[alpha=0.3]
TGFBI	Stepglm[both]+Enet[alpha=0.3]
TNFAIP8	Stepglm[both]+Enet[alpha=0.3]
VIM	Stepglm[both]+Enet[alpha=0.3]
C3	Stepglm[both]+Enet[alpha=0.4]
CASP1	Stepglm[both]+Enet[alpha=0.4]
CPVL	Stepglm[both]+Enet[alpha=0.4]
CYBB	Stepglm[both]+Enet[alpha=0.4]
FCER1G	Stepglm[both]+Enet[alpha=0.4]
GPR65	Stepglm[both]+Enet[alpha=0.4]
ITGB2	Stepglm[both]+Enet[alpha=0.4]
KRT19	Stepglm[both]+Enet[alpha=0.4]
LTF	Stepglm[both]+Enet[alpha=0.4]
PHLDA2	Stepglm[both]+Enet[alpha=0.4]
PSMB10	Stepglm[both]+Enet[alpha=0.4]
S100A4	Stepglm[both]+Enet[alpha=0.4]
SERPINA3	Stepglm[both]+Enet[alpha=0.4]
TGFBI	Stepglm[both]+Enet[alpha=0.4]
TNFAIP8	Stepglm[both]+Enet[alpha=0.4]
VCAM1	Stepglm[both]+Enet[alpha=0.4]
VIM	Stepglm[both]+Enet[alpha=0.4]
CYBB	Stepglm[both]+Enet[alpha=0.6]
GPR65	Stepglm[both]+Enet[alpha=0.6]
ITGB2	Stepglm[both]+Enet[alpha=0.6]
LTF	Stepglm[both]+Enet[alpha=0.6]
S100A4	Stepglm[both]+Enet[alpha=0.6]
SERPINA3	Stepglm[both]+Enet[alpha=0.6]
TGFBI	Stepglm[both]+Enet[alpha=0.6]
TNFAIP8	Stepglm[both]+Enet[alpha=0.6]
C3	Stepglm[both]+Ridge
CASP1	Stepglm[both]+Ridge
CPVL	Stepglm[both]+Ridge
CYBB	Stepglm[both]+Ridge
FCER1G	Stepglm[both]+Ridge
GPR65	Stepglm[both]+Ridge
ITGB2	Stepglm[both]+Ridge
KRT19	Stepglm[both]+Ridge
LTF	Stepglm[both]+Ridge
PHLDA2	Stepglm[both]+Ridge
PSMB10	Stepglm[both]+Ridge
S100A4	Stepglm[both]+Ridge
SERPINA3	Stepglm[both]+Ridge
TGFBI	Stepglm[both]+Ridge
TNFAIP8	Stepglm[both]+Ridge
VCAM1	Stepglm[both]+Ridge
VIM	Stepglm[both]+Ridge
CYBB	Stepglm[forward]+glmBoost
FCN1	Stepglm[forward]+glmBoost
LTF	Stepglm[forward]+glmBoost
PROM1	Stepglm[forward]+glmBoost
S100A4	Stepglm[forward]+glmBoost
SOX4	Stepglm[forward]+glmBoost
TGFBI	Stepglm[forward]+glmBoost
TNFAIP8	Stepglm[forward]+glmBoost
TUBA1A	Stepglm[forward]+glmBoost
C3	Stepglm[forward]+Enet[alpha=0.1]
CASP1	Stepglm[forward]+Enet[alpha=0.1]
CCL5	Stepglm[forward]+Enet[alpha=0.1]
CD163	Stepglm[forward]+Enet[alpha=0.1]
CDH3	Stepglm[forward]+Enet[alpha=0.1]
CXCL1	Stepglm[forward]+Enet[alpha=0.1]
CYBB	Stepglm[forward]+Enet[alpha=0.1]
ELF3	Stepglm[forward]+Enet[alpha=0.1]
FCER1G	Stepglm[forward]+Enet[alpha=0.1]
FCN1	Stepglm[forward]+Enet[alpha=0.1]
GPR65	Stepglm[forward]+Enet[alpha=0.1]
ITGB2	Stepglm[forward]+Enet[alpha=0.1]
LCN2	Stepglm[forward]+Enet[alpha=0.1]
LTF	Stepglm[forward]+Enet[alpha=0.1]
LYZ	Stepglm[forward]+Enet[alpha=0.1]
PHLDA2	Stepglm[forward]+Enet[alpha=0.1]
PROM1	Stepglm[forward]+Enet[alpha=0.1]
PSMB10	Stepglm[forward]+Enet[alpha=0.1]
RARRES1	Stepglm[forward]+Enet[alpha=0.1]
S100A4	Stepglm[forward]+Enet[alpha=0.1]
SOX4	Stepglm[forward]+Enet[alpha=0.1]
TGFBI	Stepglm[forward]+Enet[alpha=0.1]
TNFAIP8	Stepglm[forward]+Enet[alpha=0.1]
TUBA1A	Stepglm[forward]+Enet[alpha=0.1]
UCP2	Stepglm[forward]+Enet[alpha=0.1]
VCAM1	Stepglm[forward]+Enet[alpha=0.1]
CASP1	Stepglm[forward]+Enet[alpha=0.3]
CD163	Stepglm[forward]+Enet[alpha=0.3]
CYBB	Stepglm[forward]+Enet[alpha=0.3]
ELF3	Stepglm[forward]+Enet[alpha=0.3]
FCN1	Stepglm[forward]+Enet[alpha=0.3]
GPR65	Stepglm[forward]+Enet[alpha=0.3]
LCN2	Stepglm[forward]+Enet[alpha=0.3]
LTF	Stepglm[forward]+Enet[alpha=0.3]
LYZ	Stepglm[forward]+Enet[alpha=0.3]
PHLDA2	Stepglm[forward]+Enet[alpha=0.3]
PROM1	Stepglm[forward]+Enet[alpha=0.3]
PSMB10	Stepglm[forward]+Enet[alpha=0.3]
RARRES1	Stepglm[forward]+Enet[alpha=0.3]
S100A4	Stepglm[forward]+Enet[alpha=0.3]
SOX4	Stepglm[forward]+Enet[alpha=0.3]
TGFBI	Stepglm[forward]+Enet[alpha=0.3]
TNFAIP8	Stepglm[forward]+Enet[alpha=0.3]
TUBA1A	Stepglm[forward]+Enet[alpha=0.3]
CASP1	Stepglm[forward]+Enet[alpha=0.5]
CYBB	Stepglm[forward]+Enet[alpha=0.5]
FCN1	Stepglm[forward]+Enet[alpha=0.5]
GPR65	Stepglm[forward]+Enet[alpha=0.5]
LTF	Stepglm[forward]+Enet[alpha=0.5]
LYZ	Stepglm[forward]+Enet[alpha=0.5]
PROM1	Stepglm[forward]+Enet[alpha=0.5]
PSMB10	Stepglm[forward]+Enet[alpha=0.5]
S100A4	Stepglm[forward]+Enet[alpha=0.5]
SOX4	Stepglm[forward]+Enet[alpha=0.5]
TGFBI	Stepglm[forward]+Enet[alpha=0.5]
TNFAIP8	Stepglm[forward]+Enet[alpha=0.5]
TUBA1A	Stepglm[forward]+Enet[alpha=0.5]
CD163	Stepglm[forward]+Enet[alpha=0.6]
CYBB	Stepglm[forward]+Enet[alpha=0.6]
ELF3	Stepglm[forward]+Enet[alpha=0.6]
FCN1	Stepglm[forward]+Enet[alpha=0.6]
GPR65	Stepglm[forward]+Enet[alpha=0.6]
LCN2	Stepglm[forward]+Enet[alpha=0.6]
LTF	Stepglm[forward]+Enet[alpha=0.6]
PROM1	Stepglm[forward]+Enet[alpha=0.6]
S100A4	Stepglm[forward]+Enet[alpha=0.6]
SOX4	Stepglm[forward]+Enet[alpha=0.6]
TGFBI	Stepglm[forward]+Enet[alpha=0.6]
TNFAIP8	Stepglm[forward]+Enet[alpha=0.6]
CD163	Stepglm[forward]+Enet[alpha=0.8]
CYBB	Stepglm[forward]+Enet[alpha=0.8]
FCN1	Stepglm[forward]+Enet[alpha=0.8]
GPR65	Stepglm[forward]+Enet[alpha=0.8]
LTF	Stepglm[forward]+Enet[alpha=0.8]
PROM1	Stepglm[forward]+Enet[alpha=0.8]
S100A4	Stepglm[forward]+Enet[alpha=0.8]
SOX4	Stepglm[forward]+Enet[alpha=0.8]
TGFBI	Stepglm[forward]+Enet[alpha=0.8]
TNFAIP8	Stepglm[forward]+Enet[alpha=0.8]
CD163	Stepglm[forward]+Enet[alpha=0.9]
CYBB	Stepglm[forward]+Enet[alpha=0.9]
FCN1	Stepglm[forward]+Enet[alpha=0.9]
GPR65	Stepglm[forward]+Enet[alpha=0.9]
LCN2	Stepglm[forward]+Enet[alpha=0.9]
LTF	Stepglm[forward]+Enet[alpha=0.9]
PROM1	Stepglm[forward]+Enet[alpha=0.9]
S100A4	Stepglm[forward]+Enet[alpha=0.9]
SOX4	Stepglm[forward]+Enet[alpha=0.9]
TGFBI	Stepglm[forward]+Enet[alpha=0.9]
TNFAIP8	Stepglm[forward]+Enet[alpha=0.9]
CD163	glmBoost
CYBB	glmBoost
FCN1	glmBoost
LTF	glmBoost
PROM1	glmBoost
S100A4	glmBoost
SOX4	glmBoost
TGFBI	glmBoost
TNFAIP8	glmBoost
TUBA1A	glmBoost
CD163	glmBoost+Enet[alpha=0.2]
CYBB	glmBoost+Enet[alpha=0.2]
FCN1	glmBoost+Enet[alpha=0.2]
LTF	glmBoost+Enet[alpha=0.2]
PROM1	glmBoost+Enet[alpha=0.2]
S100A4	glmBoost+Enet[alpha=0.2]
SOX4	glmBoost+Enet[alpha=0.2]
TGFBI	glmBoost+Enet[alpha=0.2]
TNFAIP8	glmBoost+Enet[alpha=0.2]
CD163	glmBoost+Lasso
CYBB	glmBoost+Lasso
FCN1	glmBoost+Lasso
LTF	glmBoost+Lasso
PROM1	glmBoost+Lasso
S100A4	glmBoost+Lasso
TGFBI	glmBoost+Lasso
TNFAIP8	glmBoost+Lasso
ACTN1	SVM
ANXA1	SVM
C3	SVM
CASP1	SVM
CCL5	SVM
CD163	SVM
CD44	SVM
CDH3	SVM
CPVL	SVM
CSF1R	SVM
CXCL1	SVM
CYBB	SVM
ELF3	SVM
FCER1G	SVM
FCN1	SVM
FHL2	SVM
GPR65	SVM
ISG20	SVM
ITGAM	SVM
ITGB2	SVM
KRT19	SVM
LCN2	SVM
LTF	SVM
LYZ	SVM
MARCKS	SVM
MYOF	SVM
PHLDA2	SVM
POSTN	SVM
PROM1	SVM
PSMB10	SVM
RARRES1	SVM
S100A4	SVM
SERPINA3	SVM
SLPI	SVM
SOX4	SVM
SOX9	SVM
TGFBI	SVM
TIMP1	SVM
TNC	SVM
TNFAIP8	SVM
TPM1	SVM
TUBA1A	SVM
UCP2	SVM
VCAM1	SVM
VCAN	SVM
VIM	SVM
C3	SVM+Enet[alpha=0.1]
CASP1	SVM+Enet[alpha=0.1]
CCL5	SVM+Enet[alpha=0.1]
CD163	SVM+Enet[alpha=0.1]
CDH3	SVM+Enet[alpha=0.1]
CXCL1	SVM+Enet[alpha=0.1]
CYBB	SVM+Enet[alpha=0.1]
ELF3	SVM+Enet[alpha=0.1]
FCER1G	SVM+Enet[alpha=0.1]
FCN1	SVM+Enet[alpha=0.1]
GPR65	SVM+Enet[alpha=0.1]
LCN2	SVM+Enet[alpha=0.1]
LTF	SVM+Enet[alpha=0.1]
LYZ	SVM+Enet[alpha=0.1]
PHLDA2	SVM+Enet[alpha=0.1]
PROM1	SVM+Enet[alpha=0.1]
PSMB10	SVM+Enet[alpha=0.1]
RARRES1	SVM+Enet[alpha=0.1]
S100A4	SVM+Enet[alpha=0.1]
SOX4	SVM+Enet[alpha=0.1]
TGFBI	SVM+Enet[alpha=0.1]
TIMP1	SVM+Enet[alpha=0.1]
TNFAIP8	SVM+Enet[alpha=0.1]
TUBA1A	SVM+Enet[alpha=0.1]
UCP2	SVM+Enet[alpha=0.1]
VCAM1	SVM+Enet[alpha=0.1]
CASP1	SVM+Enet[alpha=0.3]
CD163	SVM+Enet[alpha=0.3]
CYBB	SVM+Enet[alpha=0.3]
FCN1	SVM+Enet[alpha=0.3]
GPR65	SVM+Enet[alpha=0.3]
LTF	SVM+Enet[alpha=0.3]
LYZ	SVM+Enet[alpha=0.3]
PHLDA2	SVM+Enet[alpha=0.3]
PROM1	SVM+Enet[alpha=0.3]
PSMB10	SVM+Enet[alpha=0.3]
RARRES1	SVM+Enet[alpha=0.3]
S100A4	SVM+Enet[alpha=0.3]
SOX4	SVM+Enet[alpha=0.3]
TGFBI	SVM+Enet[alpha=0.3]
TNFAIP8	SVM+Enet[alpha=0.3]
TUBA1A	SVM+Enet[alpha=0.3]
CASP1	SVM+Enet[alpha=0.4]
CD163	SVM+Enet[alpha=0.4]
CYBB	SVM+Enet[alpha=0.4]
ELF3	SVM+Enet[alpha=0.4]
FCN1	SVM+Enet[alpha=0.4]
GPR65	SVM+Enet[alpha=0.4]
ITGB2	SVM+Enet[alpha=0.4]
LCN2	SVM+Enet[alpha=0.4]
LTF	SVM+Enet[alpha=0.4]
PROM1	SVM+Enet[alpha=0.4]
PSMB10	SVM+Enet[alpha=0.4]
RARRES1	SVM+Enet[alpha=0.4]
S100A4	SVM+Enet[alpha=0.4]
SOX4	SVM+Enet[alpha=0.4]
TGFBI	SVM+Enet[alpha=0.4]
TNFAIP8	SVM+Enet[alpha=0.4]
TUBA1A	SVM+Enet[alpha=0.4]
CASP1	SVM+Enet[alpha=0.5]
CYBB	SVM+Enet[alpha=0.5]
FCN1	SVM+Enet[alpha=0.5]
GPR65	SVM+Enet[alpha=0.5]
LTF	SVM+Enet[alpha=0.5]
LYZ	SVM+Enet[alpha=0.5]
PROM1	SVM+Enet[alpha=0.5]
PSMB10	SVM+Enet[alpha=0.5]
S100A4	SVM+Enet[alpha=0.5]
SOX4	SVM+Enet[alpha=0.5]
TGFBI	SVM+Enet[alpha=0.5]
TNFAIP8	SVM+Enet[alpha=0.5]
TUBA1A	SVM+Enet[alpha=0.5]
CD163	SVM+Enet[alpha=0.6]
CYBB	SVM+Enet[alpha=0.6]
ELF3	SVM+Enet[alpha=0.6]
FCN1	SVM+Enet[alpha=0.6]
GPR65	SVM+Enet[alpha=0.6]
LCN2	SVM+Enet[alpha=0.6]
LTF	SVM+Enet[alpha=0.6]
PROM1	SVM+Enet[alpha=0.6]
S100A4	SVM+Enet[alpha=0.6]
SOX4	SVM+Enet[alpha=0.6]
TGFBI	SVM+Enet[alpha=0.6]
TNFAIP8	SVM+Enet[alpha=0.6]
CD163	SVM+Enet[alpha=0.8]
CYBB	SVM+Enet[alpha=0.8]
ELF3	SVM+Enet[alpha=0.8]
FCN1	SVM+Enet[alpha=0.8]
GPR65	SVM+Enet[alpha=0.8]
LCN2	SVM+Enet[alpha=0.8]
LTF	SVM+Enet[alpha=0.8]
PROM1	SVM+Enet[alpha=0.8]
S100A4	SVM+Enet[alpha=0.8]
SOX4	SVM+Enet[alpha=0.8]
TGFBI	SVM+Enet[alpha=0.8]
TNFAIP8	SVM+Enet[alpha=0.8]
CYBB	SVM+Enet[alpha=0.9]
FCN1	SVM+Enet[alpha=0.9]
LTF	SVM+Enet[alpha=0.9]
PROM1	SVM+Enet[alpha=0.9]
S100A4	SVM+Enet[alpha=0.9]
SOX4	SVM+Enet[alpha=0.9]
TGFBI	SVM+Enet[alpha=0.9]
TNFAIP8	SVM+Enet[alpha=0.9]
ACTN1	SVM+NaiveBayes
ANXA1	SVM+NaiveBayes
C3	SVM+NaiveBayes
CASP1	SVM+NaiveBayes
CCL5	SVM+NaiveBayes
CD163	SVM+NaiveBayes
CD44	SVM+NaiveBayes
CDH3	SVM+NaiveBayes
CPVL	SVM+NaiveBayes
CSF1R	SVM+NaiveBayes
CXCL1	SVM+NaiveBayes
CYBB	SVM+NaiveBayes
ELF3	SVM+NaiveBayes
FCER1G	SVM+NaiveBayes
FCN1	SVM+NaiveBayes
FHL2	SVM+NaiveBayes
GPR65	SVM+NaiveBayes
ISG20	SVM+NaiveBayes
ITGAM	SVM+NaiveBayes
ITGB2	SVM+NaiveBayes
KRT19	SVM+NaiveBayes
LCN2	SVM+NaiveBayes
LTF	SVM+NaiveBayes
LYZ	SVM+NaiveBayes
MARCKS	SVM+NaiveBayes
MYOF	SVM+NaiveBayes
PHLDA2	SVM+NaiveBayes
POSTN	SVM+NaiveBayes
PROM1	SVM+NaiveBayes
PSMB10	SVM+NaiveBayes
RARRES1	SVM+NaiveBayes
S100A4	SVM+NaiveBayes
SERPINA3	SVM+NaiveBayes
SLPI	SVM+NaiveBayes
SOX4	SVM+NaiveBayes
SOX9	SVM+NaiveBayes
TGFBI	SVM+NaiveBayes
TIMP1	SVM+NaiveBayes
TNC	SVM+NaiveBayes
TNFAIP8	SVM+NaiveBayes
TPM1	SVM+NaiveBayes
TUBA1A	SVM+NaiveBayes
UCP2	SVM+NaiveBayes
VCAM1	SVM+NaiveBayes
VCAN	SVM+NaiveBayes
VIM	SVM+NaiveBayes
CD163	SVM+glmBoost
CYBB	SVM+glmBoost
FCN1	SVM+glmBoost
LTF	SVM+glmBoost
PROM1	SVM+glmBoost
S100A4	SVM+glmBoost
SOX4	SVM+glmBoost
TGFBI	SVM+glmBoost
TNFAIP8	SVM+glmBoost
TUBA1A	SVM+glmBoost
TGFBI	SVM+GBM
GPR65	SVM+GBM
CD44	SVM+GBM
CASP1	SVM+GBM
LYZ	SVM+GBM
TIMP1	SVM+GBM
RARRES1	SVM+GBM
ITGB2	SVM+GBM
UCP2	SVM+GBM
LCN2	SVM+GBM
CYBB	SVM+GBM
SERPINA3	SVM+GBM
LTF	SVM+GBM
S100A4	SVM+GBM
CD163	SVM+GBM
CDH3	SVM+GBM
SOX4	SVM+GBM
TUBA1A	SVM+GBM
VCAM1	SVM+GBM
PSMB10	SVM+GBM
TNFAIP8	SVM+GBM
VCAN	SVM+GBM
PROM1	SVM+GBM
SOX9	SVM+GBM
FCER1G	SVM+GBM
ANXA1	SVM+GBM
MARCKS	SVM+GBM
CPVL	SVM+GBM
POSTN	SVM+GBM
C3	SVM+GBM
ITGAM	SVM+GBM
CCL5	SVM+GBM
VIM	SVM+GBM
TNC	SVM+GBM
ACTN1	SVM+GBM
ELF3	SVM+GBM
KRT19	SVM+GBM
CXCL1	SVM+GBM
FCN1	SVM+GBM
SLPI	SVM+GBM
TPM1	SVM+GBM
CSF1R	SVM+GBM
MYOF	SVM+GBM
ISG20	SVM+GBM
PHLDA2	SVM+GBM
FHL2	SVM+GBM
CD163	SVM+Lasso
CYBB	SVM+Lasso
FCN1	SVM+Lasso
GPR65	SVM+Lasso
LCN2	SVM+Lasso
LTF	SVM+Lasso
PROM1	SVM+Lasso
S100A4	SVM+Lasso
TGFBI	SVM+Lasso
TNFAIP8	SVM+Lasso
TGFBI	GBM+XGBoost
GPR65	GBM+XGBoost
CD44	GBM+XGBoost
CASP1	GBM+XGBoost
RARRES1	GBM+XGBoost
LYZ	GBM+XGBoost
ITGB2	GBM+XGBoost
TIMP1	GBM+XGBoost
UCP2	GBM+XGBoost
LCN2	GBM+XGBoost
SERPINA3	GBM+XGBoost
S100A4	GBM+XGBoost
CYBB	GBM+XGBoost
LTF	GBM+XGBoost
CD163	GBM+XGBoost
CDH3	GBM+XGBoost
SOX4	GBM+XGBoost
VCAM1	GBM+XGBoost
TUBA1A	GBM+XGBoost
TNFAIP8	GBM+XGBoost
PROM1	GBM+XGBoost
VCAN	GBM+XGBoost
PSMB10	GBM+XGBoost
SOX9	GBM+XGBoost
CPVL	GBM+XGBoost
ACTN1	GBM+XGBoost
FCER1G	GBM+XGBoost
MARCKS	GBM+XGBoost
TNC	GBM+XGBoost
ANXA1	GBM+XGBoost
CCL5	GBM+XGBoost
POSTN	GBM+XGBoost
ELF3	GBM+XGBoost
VIM	GBM+XGBoost
FCN1	GBM+XGBoost
KRT19	GBM+XGBoost
MYOF	GBM+XGBoost
ITGAM	GBM+XGBoost
CSF1R	GBM+XGBoost
C3	GBM+XGBoost
ISG20	GBM+XGBoost
TPM1	GBM+XGBoost
CXCL1	GBM+XGBoost
SLPI	GBM+XGBoost
FHL2	GBM+XGBoost
PHLDA2	GBM+XGBoost
TGFBI	GBM+glmBoost
S100A4	GBM+glmBoost
CYBB	GBM+glmBoost
LTF	GBM+glmBoost
SOX4	GBM+glmBoost
TUBA1A	GBM+glmBoost
TNFAIP8	GBM+glmBoost
PROM1	GBM+glmBoost
FCN1	GBM+glmBoost
TGFBI	GBM+NaiveBayes
GPR65	GBM+NaiveBayes
CD44	GBM+NaiveBayes
CASP1	GBM+NaiveBayes
RARRES1	GBM+NaiveBayes
LYZ	GBM+NaiveBayes
ITGB2	GBM+NaiveBayes
TIMP1	GBM+NaiveBayes
UCP2	GBM+NaiveBayes
LCN2	GBM+NaiveBayes
SERPINA3	GBM+NaiveBayes
S100A4	GBM+NaiveBayes
CYBB	GBM+NaiveBayes
LTF	GBM+NaiveBayes
CD163	GBM+NaiveBayes
CDH3	GBM+NaiveBayes
SOX4	GBM+NaiveBayes
VCAM1	GBM+NaiveBayes
TUBA1A	GBM+NaiveBayes
TNFAIP8	GBM+NaiveBayes
PROM1	GBM+NaiveBayes
VCAN	GBM+NaiveBayes
PSMB10	GBM+NaiveBayes
SOX9	GBM+NaiveBayes
CPVL	GBM+NaiveBayes
ACTN1	GBM+NaiveBayes
FCER1G	GBM+NaiveBayes
MARCKS	GBM+NaiveBayes
TNC	GBM+NaiveBayes
ANXA1	GBM+NaiveBayes
CCL5	GBM+NaiveBayes
POSTN	GBM+NaiveBayes
ELF3	GBM+NaiveBayes
VIM	GBM+NaiveBayes
FCN1	GBM+NaiveBayes
KRT19	GBM+NaiveBayes
MYOF	GBM+NaiveBayes
ITGAM	GBM+NaiveBayes
CSF1R	GBM+NaiveBayes
C3	GBM+NaiveBayes
ISG20	GBM+NaiveBayes
TPM1	GBM+NaiveBayes
CXCL1	GBM+NaiveBayes
SLPI	GBM+NaiveBayes
FHL2	GBM+NaiveBayes
PHLDA2	GBM+NaiveBayes
TGFBI	GBM+Lasso
GPR65	GBM+Lasso
LCN2	GBM+Lasso
S100A4	GBM+Lasso
CYBB	GBM+Lasso
LTF	GBM+Lasso
CD163	GBM+Lasso
TNFAIP8	GBM+Lasso
PROM1	GBM+Lasso
FCN1	GBM+Lasso
TGFBI	GBM
GPR65	GBM
CD44	GBM
CASP1	GBM
TIMP1	GBM
RARRES1	GBM
LYZ	GBM
ITGB2	GBM
SERPINA3	GBM
LCN2	GBM
LTF	GBM
UCP2	GBM
CYBB	GBM
S100A4	GBM
CD163	GBM
CDH3	GBM
TNFAIP8	GBM
VCAM1	GBM
TUBA1A	GBM
SOX4	GBM
PSMB10	GBM
PROM1	GBM
VCAN	GBM
SOX9	GBM
ANXA1	GBM
ACTN1	GBM
FCER1G	GBM
MARCKS	GBM
KRT19	GBM
CCL5	GBM
ITGAM	GBM
POSTN	GBM
TNC	GBM
VIM	GBM
MYOF	GBM
C3	GBM
FCN1	GBM
CPVL	GBM
ELF3	GBM
CSF1R	GBM
CXCL1	GBM
TPM1	GBM
PHLDA2	GBM
ISG20	GBM
SLPI	GBM
FHL2	GBM
TGFBI	GBM+Enet[alpha=0.1]
GPR65	GBM+Enet[alpha=0.1]
CASP1	GBM+Enet[alpha=0.1]
RARRES1	GBM+Enet[alpha=0.1]
LYZ	GBM+Enet[alpha=0.1]
TIMP1	GBM+Enet[alpha=0.1]
UCP2	GBM+Enet[alpha=0.1]
S100A4	GBM+Enet[alpha=0.1]
CYBB	GBM+Enet[alpha=0.1]
LTF	GBM+Enet[alpha=0.1]
CD163	GBM+Enet[alpha=0.1]
CDH3	GBM+Enet[alpha=0.1]
SOX4	GBM+Enet[alpha=0.1]
VCAM1	GBM+Enet[alpha=0.1]
TUBA1A	GBM+Enet[alpha=0.1]
TNFAIP8	GBM+Enet[alpha=0.1]
PROM1	GBM+Enet[alpha=0.1]
PSMB10	GBM+Enet[alpha=0.1]
FCER1G	GBM+Enet[alpha=0.1]
CCL5	GBM+Enet[alpha=0.1]
ELF3	GBM+Enet[alpha=0.1]
VIM	GBM+Enet[alpha=0.1]
FCN1	GBM+Enet[alpha=0.1]
C3	GBM+Enet[alpha=0.1]
TPM1	GBM+Enet[alpha=0.1]
CXCL1	GBM+Enet[alpha=0.1]
PHLDA2	GBM+Enet[alpha=0.1]
TGFBI	GBM+Enet[alpha=0.3]
GPR65	GBM+Enet[alpha=0.3]
CASP1	GBM+Enet[alpha=0.3]
RARRES1	GBM+Enet[alpha=0.3]
LYZ	GBM+Enet[alpha=0.3]
S100A4	GBM+Enet[alpha=0.3]
CYBB	GBM+Enet[alpha=0.3]
LTF	GBM+Enet[alpha=0.3]
SOX4	GBM+Enet[alpha=0.3]
TUBA1A	GBM+Enet[alpha=0.3]
TNFAIP8	GBM+Enet[alpha=0.3]
PROM1	GBM+Enet[alpha=0.3]
PSMB10	GBM+Enet[alpha=0.3]
FCN1	GBM+Enet[alpha=0.3]
PHLDA2	GBM+Enet[alpha=0.3]
TGFBI	GBM+Enet[alpha=0.4]
GPR65	GBM+Enet[alpha=0.4]
CASP1	GBM+Enet[alpha=0.4]
RARRES1	GBM+Enet[alpha=0.4]
LYZ	GBM+Enet[alpha=0.4]
LCN2	GBM+Enet[alpha=0.4]
S100A4	GBM+Enet[alpha=0.4]
CYBB	GBM+Enet[alpha=0.4]
LTF	GBM+Enet[alpha=0.4]
CD163	GBM+Enet[alpha=0.4]
SOX4	GBM+Enet[alpha=0.4]
TUBA1A	GBM+Enet[alpha=0.4]
TNFAIP8	GBM+Enet[alpha=0.4]
PROM1	GBM+Enet[alpha=0.4]
PSMB10	GBM+Enet[alpha=0.4]
ELF3	GBM+Enet[alpha=0.4]
FCN1	GBM+Enet[alpha=0.4]
TGFBI	GBM+Enet[alpha=0.5]
GPR65	GBM+Enet[alpha=0.5]
CASP1	GBM+Enet[alpha=0.5]
LYZ	GBM+Enet[alpha=0.5]
S100A4	GBM+Enet[alpha=0.5]
CYBB	GBM+Enet[alpha=0.5]
LTF	GBM+Enet[alpha=0.5]
SOX4	GBM+Enet[alpha=0.5]
TUBA1A	GBM+Enet[alpha=0.5]
TNFAIP8	GBM+Enet[alpha=0.5]
PROM1	GBM+Enet[alpha=0.5]
PSMB10	GBM+Enet[alpha=0.5]
FCN1	GBM+Enet[alpha=0.5]
TGFBI	GBM+Enet[alpha=0.6]
GPR65	GBM+Enet[alpha=0.6]
LCN2	GBM+Enet[alpha=0.6]
S100A4	GBM+Enet[alpha=0.6]
CYBB	GBM+Enet[alpha=0.6]
LTF	GBM+Enet[alpha=0.6]
CD163	GBM+Enet[alpha=0.6]
SOX4	GBM+Enet[alpha=0.6]
TNFAIP8	GBM+Enet[alpha=0.6]
PROM1	GBM+Enet[alpha=0.6]
ELF3	GBM+Enet[alpha=0.6]
FCN1	GBM+Enet[alpha=0.6]
ACTN1	NaiveBayes
ANXA1	NaiveBayes
C3	NaiveBayes
CASP1	NaiveBayes
CCL5	NaiveBayes
CD163	NaiveBayes
CD44	NaiveBayes
CDH3	NaiveBayes
CPVL	NaiveBayes
CSF1R	NaiveBayes
CXCL1	NaiveBayes
CYBB	NaiveBayes
ELF3	NaiveBayes
FCER1G	NaiveBayes
FCN1	NaiveBayes
FHL2	NaiveBayes
GPR65	NaiveBayes
ISG20	NaiveBayes
ITGAM	NaiveBayes
ITGB2	NaiveBayes
KRT19	NaiveBayes
LCN2	NaiveBayes
LTF	NaiveBayes
LYZ	NaiveBayes
MARCKS	NaiveBayes
MYOF	NaiveBayes
PHLDA2	NaiveBayes
POSTN	NaiveBayes
PROM1	NaiveBayes
PSMB10	NaiveBayes
RARRES1	NaiveBayes
S100A4	NaiveBayes
SERPINA3	NaiveBayes
SLPI	NaiveBayes
SOX4	NaiveBayes
SOX9	NaiveBayes
TGFBI	NaiveBayes
TIMP1	NaiveBayes
TNC	NaiveBayes
TNFAIP8	NaiveBayes
TPM1	NaiveBayes
TUBA1A	NaiveBayes
UCP2	NaiveBayes
VCAM1	NaiveBayes
VCAN	NaiveBayes
VIM	NaiveBayes
C3	NaiveBayes+Enet[alpha=0.1]
CASP1	NaiveBayes+Enet[alpha=0.1]
CCL5	NaiveBayes+Enet[alpha=0.1]
CD163	NaiveBayes+Enet[alpha=0.1]
CDH3	NaiveBayes+Enet[alpha=0.1]
CXCL1	NaiveBayes+Enet[alpha=0.1]
CYBB	NaiveBayes+Enet[alpha=0.1]
ELF3	NaiveBayes+Enet[alpha=0.1]
FCER1G	NaiveBayes+Enet[alpha=0.1]
FCN1	NaiveBayes+Enet[alpha=0.1]
GPR65	NaiveBayes+Enet[alpha=0.1]
LTF	NaiveBayes+Enet[alpha=0.1]
LYZ	NaiveBayes+Enet[alpha=0.1]
PHLDA2	NaiveBayes+Enet[alpha=0.1]
PROM1	NaiveBayes+Enet[alpha=0.1]
PSMB10	NaiveBayes+Enet[alpha=0.1]
RARRES1	NaiveBayes+Enet[alpha=0.1]
S100A4	NaiveBayes+Enet[alpha=0.1]
SOX4	NaiveBayes+Enet[alpha=0.1]
TGFBI	NaiveBayes+Enet[alpha=0.1]
TIMP1	NaiveBayes+Enet[alpha=0.1]
TNFAIP8	NaiveBayes+Enet[alpha=0.1]
TPM1	NaiveBayes+Enet[alpha=0.1]
TUBA1A	NaiveBayes+Enet[alpha=0.1]
UCP2	NaiveBayes+Enet[alpha=0.1]
VCAM1	NaiveBayes+Enet[alpha=0.1]
VIM	NaiveBayes+Enet[alpha=0.1]
CASP1	NaiveBayes+Enet[alpha=0.2]
CD163	NaiveBayes+Enet[alpha=0.2]
CXCL1	NaiveBayes+Enet[alpha=0.2]
CYBB	NaiveBayes+Enet[alpha=0.2]
FCN1	NaiveBayes+Enet[alpha=0.2]
GPR65	NaiveBayes+Enet[alpha=0.2]
LTF	NaiveBayes+Enet[alpha=0.2]
LYZ	NaiveBayes+Enet[alpha=0.2]
PHLDA2	NaiveBayes+Enet[alpha=0.2]
PROM1	NaiveBayes+Enet[alpha=0.2]
PSMB10	NaiveBayes+Enet[alpha=0.2]
RARRES1	NaiveBayes+Enet[alpha=0.2]
S100A4	NaiveBayes+Enet[alpha=0.2]
SOX4	NaiveBayes+Enet[alpha=0.2]
TGFBI	NaiveBayes+Enet[alpha=0.2]
TNFAIP8	NaiveBayes+Enet[alpha=0.2]
TUBA1A	NaiveBayes+Enet[alpha=0.2]
UCP2	NaiveBayes+Enet[alpha=0.2]
CASP1	NaiveBayes+Enet[alpha=0.5]
CD163	NaiveBayes+Enet[alpha=0.5]
CYBB	NaiveBayes+Enet[alpha=0.5]
FCN1	NaiveBayes+Enet[alpha=0.5]
GPR65	NaiveBayes+Enet[alpha=0.5]
LTF	NaiveBayes+Enet[alpha=0.5]
LYZ	NaiveBayes+Enet[alpha=0.5]
PROM1	NaiveBayes+Enet[alpha=0.5]
PSMB10	NaiveBayes+Enet[alpha=0.5]
S100A4	NaiveBayes+Enet[alpha=0.5]
SOX4	NaiveBayes+Enet[alpha=0.5]
TGFBI	NaiveBayes+Enet[alpha=0.5]
TNFAIP8	NaiveBayes+Enet[alpha=0.5]
TUBA1A	NaiveBayes+Enet[alpha=0.5]
CD163	NaiveBayes+Enet[alpha=0.6]
CYBB	NaiveBayes+Enet[alpha=0.6]
ELF3	NaiveBayes+Enet[alpha=0.6]
FCN1	NaiveBayes+Enet[alpha=0.6]
GPR65	NaiveBayes+Enet[alpha=0.6]
LCN2	NaiveBayes+Enet[alpha=0.6]
LTF	NaiveBayes+Enet[alpha=0.6]
PROM1	NaiveBayes+Enet[alpha=0.6]
S100A4	NaiveBayes+Enet[alpha=0.6]
SOX4	NaiveBayes+Enet[alpha=0.6]
TGFBI	NaiveBayes+Enet[alpha=0.6]
TNFAIP8	NaiveBayes+Enet[alpha=0.6]
CD163	NaiveBayes+Enet[alpha=0.7]
CYBB	NaiveBayes+Enet[alpha=0.7]
ELF3	NaiveBayes+Enet[alpha=0.7]
FCN1	NaiveBayes+Enet[alpha=0.7]
GPR65	NaiveBayes+Enet[alpha=0.7]
LCN2	NaiveBayes+Enet[alpha=0.7]
LTF	NaiveBayes+Enet[alpha=0.7]
PROM1	NaiveBayes+Enet[alpha=0.7]
S100A4	NaiveBayes+Enet[alpha=0.7]
SOX4	NaiveBayes+Enet[alpha=0.7]
TGFBI	NaiveBayes+Enet[alpha=0.7]
TNFAIP8	NaiveBayes+Enet[alpha=0.7]
CD163	NaiveBayes+Enet[alpha=0.8]
CYBB	NaiveBayes+Enet[alpha=0.8]
ELF3	NaiveBayes+Enet[alpha=0.8]
FCN1	NaiveBayes+Enet[alpha=0.8]
GPR65	NaiveBayes+Enet[alpha=0.8]
LCN2	NaiveBayes+Enet[alpha=0.8]
LTF	NaiveBayes+Enet[alpha=0.8]
PROM1	NaiveBayes+Enet[alpha=0.8]
S100A4	NaiveBayes+Enet[alpha=0.8]
SOX4	NaiveBayes+Enet[alpha=0.8]
TGFBI	NaiveBayes+Enet[alpha=0.8]
TNFAIP8	NaiveBayes+Enet[alpha=0.8]
ACTN1	NaiveBayes+Ridge
ANXA1	NaiveBayes+Ridge
C3	NaiveBayes+Ridge
CASP1	NaiveBayes+Ridge
CCL5	NaiveBayes+Ridge
CD163	NaiveBayes+Ridge
CD44	NaiveBayes+Ridge
CDH3	NaiveBayes+Ridge
CPVL	NaiveBayes+Ridge
CSF1R	NaiveBayes+Ridge
CXCL1	NaiveBayes+Ridge
CYBB	NaiveBayes+Ridge
ELF3	NaiveBayes+Ridge
FCER1G	NaiveBayes+Ridge
FCN1	NaiveBayes+Ridge
FHL2	NaiveBayes+Ridge
GPR65	NaiveBayes+Ridge
ISG20	NaiveBayes+Ridge
ITGAM	NaiveBayes+Ridge
ITGB2	NaiveBayes+Ridge
KRT19	NaiveBayes+Ridge
LCN2	NaiveBayes+Ridge
LTF	NaiveBayes+Ridge
LYZ	NaiveBayes+Ridge
MARCKS	NaiveBayes+Ridge
MYOF	NaiveBayes+Ridge
PHLDA2	NaiveBayes+Ridge
POSTN	NaiveBayes+Ridge
PROM1	NaiveBayes+Ridge
PSMB10	NaiveBayes+Ridge
RARRES1	NaiveBayes+Ridge
S100A4	NaiveBayes+Ridge
SERPINA3	NaiveBayes+Ridge
SLPI	NaiveBayes+Ridge
SOX4	NaiveBayes+Ridge
SOX9	NaiveBayes+Ridge
TGFBI	NaiveBayes+Ridge
TIMP1	NaiveBayes+Ridge
TNC	NaiveBayes+Ridge
TNFAIP8	NaiveBayes+Ridge
TPM1	NaiveBayes+Ridge
TUBA1A	NaiveBayes+Ridge
UCP2	NaiveBayes+Ridge
VCAM1	NaiveBayes+Ridge
VCAN	NaiveBayes+Ridge
VIM	NaiveBayes+Ridge
TGFBI	XGBoost+GBM
GPR65	XGBoost+GBM
CD44	XGBoost+GBM
CASP1	XGBoost+GBM
LYZ	XGBoost+GBM
ITGB2	XGBoost+GBM
RARRES1	XGBoost+GBM
TIMP1	XGBoost+GBM
UCP2	XGBoost+GBM
LCN2	XGBoost+GBM
SERPINA3	XGBoost+GBM
LTF	XGBoost+GBM
S100A4	XGBoost+GBM
CYBB	XGBoost+GBM
CD163	XGBoost+GBM
TUBA1A	XGBoost+GBM
TNFAIP8	XGBoost+GBM
CDH3	XGBoost+GBM
SOX4	XGBoost+GBM
PSMB10	XGBoost+GBM
VCAM1	XGBoost+GBM
VCAN	XGBoost+GBM
PROM1	XGBoost+GBM
SOX9	XGBoost+GBM
FCER1G	XGBoost+GBM
VIM	XGBoost+GBM
ANXA1	XGBoost+GBM
CPVL	XGBoost+GBM
MARCKS	XGBoost+GBM
CCL5	XGBoost+GBM
ACTN1	XGBoost+GBM
POSTN	XGBoost+GBM
TNC	XGBoost+GBM
ITGAM	XGBoost+GBM
KRT19	XGBoost+GBM
CXCL1	XGBoost+GBM
FCN1	XGBoost+GBM
MYOF	XGBoost+GBM
ELF3	XGBoost+GBM
TPM1	XGBoost+GBM
C3	XGBoost+GBM
PHLDA2	XGBoost+GBM
CSF1R	XGBoost+GBM
SLPI	XGBoost+GBM
ISG20	XGBoost+GBM
FHL2	XGBoost+GBM
ACTN1	XGBoost+SVM
ANXA1	XGBoost+SVM
C3	XGBoost+SVM
CASP1	XGBoost+SVM
CCL5	XGBoost+SVM
CD163	XGBoost+SVM
CD44	XGBoost+SVM
CDH3	XGBoost+SVM
CPVL	XGBoost+SVM
CSF1R	XGBoost+SVM
CXCL1	XGBoost+SVM
CYBB	XGBoost+SVM
ELF3	XGBoost+SVM
FCER1G	XGBoost+SVM
FCN1	XGBoost+SVM
FHL2	XGBoost+SVM
GPR65	XGBoost+SVM
ISG20	XGBoost+SVM
ITGAM	XGBoost+SVM
ITGB2	XGBoost+SVM
KRT19	XGBoost+SVM
LCN2	XGBoost+SVM
LTF	XGBoost+SVM
LYZ	XGBoost+SVM
MARCKS	XGBoost+SVM
MYOF	XGBoost+SVM
PHLDA2	XGBoost+SVM
POSTN	XGBoost+SVM
PROM1	XGBoost+SVM
PSMB10	XGBoost+SVM
RARRES1	XGBoost+SVM
S100A4	XGBoost+SVM
SERPINA3	XGBoost+SVM
SLPI	XGBoost+SVM
SOX4	XGBoost+SVM
SOX9	XGBoost+SVM
TGFBI	XGBoost+SVM
TIMP1	XGBoost+SVM
TNC	XGBoost+SVM
TNFAIP8	XGBoost+SVM
TPM1	XGBoost+SVM
TUBA1A	XGBoost+SVM
UCP2	XGBoost+SVM
VCAM1	XGBoost+SVM
VCAN	XGBoost+SVM
VIM	XGBoost+SVM
ACTN1	XGBoost+NaiveBayes
ANXA1	XGBoost+NaiveBayes
C3	XGBoost+NaiveBayes
CASP1	XGBoost+NaiveBayes
CCL5	XGBoost+NaiveBayes
CD163	XGBoost+NaiveBayes
CD44	XGBoost+NaiveBayes
CDH3	XGBoost+NaiveBayes
CPVL	XGBoost+NaiveBayes
CSF1R	XGBoost+NaiveBayes
CXCL1	XGBoost+NaiveBayes
CYBB	XGBoost+NaiveBayes
ELF3	XGBoost+NaiveBayes
FCER1G	XGBoost+NaiveBayes
FCN1	XGBoost+NaiveBayes
FHL2	XGBoost+NaiveBayes
GPR65	XGBoost+NaiveBayes
ISG20	XGBoost+NaiveBayes
ITGAM	XGBoost+NaiveBayes
ITGB2	XGBoost+NaiveBayes
KRT19	XGBoost+NaiveBayes
LCN2	XGBoost+NaiveBayes
LTF	XGBoost+NaiveBayes
LYZ	XGBoost+NaiveBayes
MARCKS	XGBoost+NaiveBayes
MYOF	XGBoost+NaiveBayes
PHLDA2	XGBoost+NaiveBayes
POSTN	XGBoost+NaiveBayes
PROM1	XGBoost+NaiveBayes
PSMB10	XGBoost+NaiveBayes
RARRES1	XGBoost+NaiveBayes
S100A4	XGBoost+NaiveBayes
SERPINA3	XGBoost+NaiveBayes
SLPI	XGBoost+NaiveBayes
SOX4	XGBoost+NaiveBayes
SOX9	XGBoost+NaiveBayes
TGFBI	XGBoost+NaiveBayes
TIMP1	XGBoost+NaiveBayes
TNC	XGBoost+NaiveBayes
TNFAIP8	XGBoost+NaiveBayes
TPM1	XGBoost+NaiveBayes
TUBA1A	XGBoost+NaiveBayes
UCP2	XGBoost+NaiveBayes
VCAM1	XGBoost+NaiveBayes
VCAN	XGBoost+NaiveBayes
VIM	XGBoost+NaiveBayes
CASP1	XGBoost+Enet[alpha=0.2]
CD163	XGBoost+Enet[alpha=0.2]
CXCL1	XGBoost+Enet[alpha=0.2]
CYBB	XGBoost+Enet[alpha=0.2]
FCN1	XGBoost+Enet[alpha=0.2]
GPR65	XGBoost+Enet[alpha=0.2]
LTF	XGBoost+Enet[alpha=0.2]
LYZ	XGBoost+Enet[alpha=0.2]
PHLDA2	XGBoost+Enet[alpha=0.2]
PROM1	XGBoost+Enet[alpha=0.2]
PSMB10	XGBoost+Enet[alpha=0.2]
RARRES1	XGBoost+Enet[alpha=0.2]
S100A4	XGBoost+Enet[alpha=0.2]
SOX4	XGBoost+Enet[alpha=0.2]
TGFBI	XGBoost+Enet[alpha=0.2]
TNFAIP8	XGBoost+Enet[alpha=0.2]
TUBA1A	XGBoost+Enet[alpha=0.2]
UCP2	XGBoost+Enet[alpha=0.2]
CASP1	XGBoost+Enet[alpha=0.3]
CD163	XGBoost+Enet[alpha=0.3]
CYBB	XGBoost+Enet[alpha=0.3]
ELF3	XGBoost+Enet[alpha=0.3]
FCN1	XGBoost+Enet[alpha=0.3]
GPR65	XGBoost+Enet[alpha=0.3]
LCN2	XGBoost+Enet[alpha=0.3]
LTF	XGBoost+Enet[alpha=0.3]
LYZ	XGBoost+Enet[alpha=0.3]
PHLDA2	XGBoost+Enet[alpha=0.3]
PROM1	XGBoost+Enet[alpha=0.3]
PSMB10	XGBoost+Enet[alpha=0.3]
RARRES1	XGBoost+Enet[alpha=0.3]
S100A4	XGBoost+Enet[alpha=0.3]
SOX4	XGBoost+Enet[alpha=0.3]
TGFBI	XGBoost+Enet[alpha=0.3]
TNFAIP8	XGBoost+Enet[alpha=0.3]
TUBA1A	XGBoost+Enet[alpha=0.3]
CASP1	XGBoost+Enet[alpha=0.5]
CYBB	XGBoost+Enet[alpha=0.5]
FCN1	XGBoost+Enet[alpha=0.5]
GPR65	XGBoost+Enet[alpha=0.5]
LTF	XGBoost+Enet[alpha=0.5]
LYZ	XGBoost+Enet[alpha=0.5]
PROM1	XGBoost+Enet[alpha=0.5]
PSMB10	XGBoost+Enet[alpha=0.5]
S100A4	XGBoost+Enet[alpha=0.5]
SOX4	XGBoost+Enet[alpha=0.5]
TGFBI	XGBoost+Enet[alpha=0.5]
TNFAIP8	XGBoost+Enet[alpha=0.5]
TUBA1A	XGBoost+Enet[alpha=0.5]
CD163	XGBoost+Enet[alpha=0.9]
CYBB	XGBoost+Enet[alpha=0.9]
ELF3	XGBoost+Enet[alpha=0.9]
FCN1	XGBoost+Enet[alpha=0.9]
GPR65	XGBoost+Enet[alpha=0.9]
LCN2	XGBoost+Enet[alpha=0.9]
LTF	XGBoost+Enet[alpha=0.9]
PROM1	XGBoost+Enet[alpha=0.9]
S100A4	XGBoost+Enet[alpha=0.9]
TGFBI	XGBoost+Enet[alpha=0.9]
TNFAIP8	XGBoost+Enet[alpha=0.9]

## Sheet: AUC
Table. The AUCs of GSE in Different Models
Models	MetaGSE	GSE96804	GSE30528	GSE30529
Lasso	0.909722	0.730488	0.888889	0.975
Lasso+Stepglm[both]	0.931052	0.718293	0.722222	0.7
Lasso+RF	1	0.70061	0.5	0.5
Lasso+glmBoost	0.896329	0.746341	0.905983	0.975
Lasso+NaiveBayes	0.951885	0.5	0.5	0.5
Lasso+GBM	1	0.615244	0.5	0.5
Lasso+XGBoost	1	0.573171	0.5	0.5
Lasso+SVM	0.895833	0.5	0.5	0.5
Enet[alpha=0.1]	0.87748	0.740244	0.897436	0.991667
Enet[alpha=0.1]+Stepglm[backward]	0.967758	0.652439	0.5	0.5
Enet[alpha=0.1]+glmBoost	0.895337	0.752439	0.905983	0.975
Enet[alpha=0.1]+GBM	1	0.692683	0.5	0.5
Enet[alpha=0.1]+SVM	0.91369	0.5	0.5	0.5
Enet[alpha=0.1]+XGBoost	0.981151	0.537805	0.5	0.5
Enet[alpha=0.2]	0.890873	0.753659	0.905983	0.983333
Enet[alpha=0.2]+Stepglm[both]	0.907242	0.717073	0.722222	0.65
Enet[alpha=0.2]+SVM	0.877976	0.5	0.5	0.5
Enet[alpha=0.2]+XGBoost	0.892857	0.537805	0.5	0.5
Enet[alpha=0.2]+glmBoost	0.895337	0.752439	0.905983	0.975
Enet[alpha=0.3]	0.880952	0.763415	0.905983	0.975
Enet[alpha=0.3]+Stepglm[backward]	0.907242	0.717073	0.722222	0.65
Enet[alpha=0.3]+RF	0.999008	0.762195	0.5	0.5
Enet[alpha=0.3]+GBM	0.995536	0.704878	0.5	0.5
Enet[alpha=0.4]	0.885417	0.754878	0.905983	0.975
Enet[alpha=0.4]+Stepglm[both]	0.907242	0.717073	0.722222	0.65
Enet[alpha=0.4]+RF	0.999008	0.62561	0.5	0.5
Enet[alpha=0.5]	0.90129	0.746341	0.91453	0.975
Enet[alpha=0.5]+RF	0.999008	0.689024	0.5	0.5
Enet[alpha=0.6]	0.900794	0.746341	0.91453	0.975
Enet[alpha=0.6]+Stepglm[backward]	0.940972	0.713415	0.854701	0.916667
Enet[alpha=0.6]+Stepglm[forward]	0.944444	0.696341	0.722222	0.75
Enet[alpha=0.6]+RF	0.999504	0.620732	0.5	0.5
Enet[alpha=0.7]	0.90377	0.742683	0.905983	0.975
Enet[alpha=0.7]+Stepglm[backward]	0.931052	0.718293	0.722222	0.7
Enet[alpha=0.7]+glmBoost	0.895833	0.759756	0.905983	0.958333
Enet[alpha=0.8]	0.91369	0.735366	0.897436	0.975
Enet[alpha=0.8]+Stepglm[both]	0.871528	0.760976	0.931624	0.925
Enet[alpha=0.8]+glmBoost	0.875992	0.759756	0.91453	0.966667
Enet[alpha=0.9]	0.910714	0.728049	0.897436	0.975
Enet[alpha=0.9]+RF	0.999504	0.69878	0.5	0.5
Ridge	0.865079	0.756098	0.871795	0.991667
Ridge+Stepglm[both]	1	0.468293	0.5	0.5
Stepglm[backward]	1	0.468293	0.5	0.5
Stepglm[backward]+RF	0.999008	0.57378	0.5	0.5
Stepglm[backward]+glmBoost	0.867063	0.776829	0.923077	0.975
Stepglm[backward]+GBM	1	0.591463	0.5	0.5
Stepglm[backward]+Enet[alpha=0.1]	0.97619	0.668293	0.880342	0.441667
Stepglm[backward]+Enet[alpha=0.2]	0.980655	0.662195	0.897436	0.441667
Stepglm[backward]+Enet[alpha=0.3]	0.885913	0.768293	0.905983	0.966667
Stepglm[backward]+Enet[alpha=0.5]	0.905754	0.759756	0.905983	0.925
Stepglm[backward]+Enet[alpha=0.6]	0.897321	0.762195	0.905983	0.933333
Stepglm[backward]+Lasso	0.900298	0.759756	0.897436	0.925
Stepglm[both]+glmBoost	0.867063	0.776829	0.923077	0.975
Stepglm[both]+Enet[alpha=0.2]	0.884425	0.773171	0.905983	0.975
Stepglm[both]+Enet[alpha=0.3]	0.917659	0.75122	0.931624	0.9
Stepglm[both]+Enet[alpha=0.4]	0.982639	0.657317	0.897436	0.45
Stepglm[both]+Enet[alpha=0.6]	0.894841	0.764634	0.905983	0.933333
Stepglm[both]+Ridge	0.874504	0.770732	0.888889	0.991667
Stepglm[forward]+glmBoost	0.875	0.771951	0.91453	0.975
Stepglm[forward]+Enet[alpha=0.1]	0.888393	0.741463	0.897436	0.991667
Stepglm[forward]+Enet[alpha=0.3]	0.890873	0.756098	0.905983	0.975
Stepglm[forward]+Enet[alpha=0.5]	0.875	0.773171	0.905983	0.975
Stepglm[forward]+Enet[alpha=0.6]	0.900794	0.746341	0.91453	0.975
Stepglm[forward]+Enet[alpha=0.8]	0.889881	0.756098	0.91453	0.966667
Stepglm[forward]+Enet[alpha=0.9]	0.910714	0.728049	0.897436	0.975
glmBoost	0.895337	0.752439	0.905983	0.975
glmBoost+Enet[alpha=0.2]	0.905258	0.717073	0.905983	0.975
glmBoost+Lasso	0.912202	0.704878	0.871795	0.95
SVM	0.918651	0.5	0.5	0.5
SVM+Enet[alpha=0.1]	0.882937	0.739024	0.897436	0.991667
SVM+Enet[alpha=0.3]	0.885913	0.756098	0.905983	0.975
SVM+Enet[alpha=0.4]	0.905258	0.743902	0.905983	0.983333
SVM+Enet[alpha=0.5]	0.875	0.773171	0.905983	0.975
SVM+Enet[alpha=0.6]	0.910714	0.742683	0.91453	0.975
SVM+Enet[alpha=0.8]	0.91369	0.735366	0.897436	0.975
SVM+Enet[alpha=0.9]	0.871032	0.770732	0.91453	0.966667
SVM+NaiveBayes	0.936508	0.5	0.5	0.5
SVM+glmBoost	0.895833	0.756098	0.905983	0.975
SVM+GBM	1	0.69878	0.5	0.5
SVM+Lasso	0.914187	0.728049	0.888889	0.958333
GBM+XGBoost	1	0.530488	0.5	0.5
GBM+glmBoost	0.875	0.771951	0.91453	0.975
GBM+NaiveBayes	0.936508	0.5	0.5	0.5
GBM+Lasso	0.91369	0.728049	0.888889	0.958333
GBM	1	0.69878	0.5	0.5
GBM+Enet[alpha=0.1]	0.881944	0.737805	0.897436	0.991667
GBM+Enet[alpha=0.3]	0.87748	0.764634	0.905983	0.975
GBM+Enet[alpha=0.4]	0.892361	0.75122	0.905983	0.975
GBM+Enet[alpha=0.5]	0.874504	0.771951	0.905983	0.975
GBM+Enet[alpha=0.6]	0.900794	0.746341	0.91453	0.975
NaiveBayes	0.936508	0.5	0.5	0.5
NaiveBayes+Enet[alpha=0.1]	0.881448	0.737805	0.897436	0.991667
NaiveBayes+Enet[alpha=0.2]	0.883433	0.752439	0.905983	0.975
NaiveBayes+Enet[alpha=0.5]	0.889385	0.756098	0.905983	0.975
NaiveBayes+Enet[alpha=0.6]	0.900794	0.746341	0.91453	0.975
NaiveBayes+Enet[alpha=0.7]	0.915675	0.740244	0.905983	0.975
NaiveBayes+Enet[alpha=0.8]	0.920139	0.729268	0.888889	0.975
NaiveBayes+Ridge	0.87252	0.753659	0.871795	0.991667
XGBoost+GBM	1	0.704878	0.5	0.5
XGBoost+SVM	0.918651	0.5	0.5	0.5
XGBoost+NaiveBayes	0.936508	0.5	0.5	0.5
XGBoost+Enet[alpha=0.2]	0.878472	0.752439	0.905983	0.991667
XGBoost+Enet[alpha=0.3]	0.899802	0.747561	0.905983	0.983333
XGBoost+Enet[alpha=0.5]	0.875	0.773171	0.905983	0.975
XGBoost+Enet[alpha=0.9]	0.922619	0.728049	0.888889	0.983333

## Sheet: 95%Cis
Table. The 95% Cis of GSE in Different Models
Models	MetaGSE	GSE96804	GSE30528	GSE30529
Lasso	0.909-0.915	0.666-0.809	0.874-0.905	0.965-1.000
Lasso+Stepglm[both]	0.887-0.982	0.604-0.777	0.580-0.862	0.658-0.748
Lasso+RF	1	0.668-0.751	0.431-0.535	0.327-0.682
Lasso+glmBoost	0.616-0.905	0.613-0.866	0.705-0.986	0.948-1.000
Lasso+NaiveBayes	0.927-0.996	0.444-0.533	0.458-0.576	0.318-0.682
Lasso+GBM	1	0.551-0.668	0.401-0.621	0.326-0.698
Lasso+XGBoost	1	0.552-0.603	0.434-0.572	0.440-0.527
Lasso+SVM	0.850-9.264	0.471-0.551	0.462-0.523	0.441-0.569
Enet[alpha=0.1]	0.849-0.895	0.721-0.777	0.866-0.935	0.987-1.000
Enet[alpha=0.1]+Stepglm[backward]	0.959-0.992	0.555-0.691	0.415-0.563	0.434-0.579
Enet[alpha=0.1]+glmBoost	0.781-0.902	0.697-0.722	0.865-0.932	0.952-0.993
Enet[alpha=0.1]+GBM	1	0.662-0.713	0.492-0.553	0.478-0.603
Enet[alpha=0.1]+SVM	0.882-0.954	0.476-0.577	0.426-0.553	0.459-0.82
Enet[alpha=0.1]+XGBoost	0.975-0.992	0.431-0.617	0.422-0.581	0.428-0.568
Enet[alpha=0.2]	0.839-0.930	0.601-0.778	0.800-0.927	0.953-0.995
Enet[alpha=0.2]+Stepglm[both]	0.846-0.969	0.604-0.777	0.580-0.862	0.552-0.706
Enet[alpha=0.2]+SVM	0.802-0.963	0.440-0.580	0.416-0.525	0.480-0.591
Enet[alpha=0.2]+XGBoost	0.812-0.973	0.465-0.584	0.411-0.620	0.424-0.553
Enet[alpha=0.2]+glmBoost	0.842-0.910	0.722-0.775	0.891-0.921	0.963-1.000
Enet[alpha=0.3]	0.834-0.898	0.691-0.872	0.709-0.908	0.960-0.995
Enet[alpha=0.3]+Stepglm[backward]	0.846-0.969	0.604-0.777	0.580-0.862	0.552-0.706
Enet[alpha=0.3]+RF	0.988-1.000	0.726-0.800	0.498-0.506	0.432-0.524
Enet[alpha=0.3]+GBM	0.942-1.000	0.634-0.759	0.486-0.588	0.430-0.569
Enet[alpha=0.4]	0.798-0.934	0.674-0.831	0.870-0.942	0.963-1.000
Enet[alpha=0.4]+Stepglm[both]	0.846-0.969	0.604-0.777	0.580-0.862	0.552-0.706
Enet[alpha=0.4]+RF	1	0.565-0.755	0.463-0.570	0.363-0.545
Enet[alpha=0.5]	0.807-0.922	0.720-0.783	0.779-0.932	0.962-1.000
Enet[alpha=0.5]+RF	0.984-1.000	0.600-0.751	0.485-0.526	0.476-0.543
Enet[alpha=0.6]	0.831-0.925	0.614-0.769	0.702-0.933	0.959-0.987
Enet[alpha=0.6]+Stepglm[backward]	0.856-0.994	0.548-0.889	0.724-0.975	0.885-0.968
Enet[alpha=0.6]+Stepglm[forward]	0.851-0.995	0.542-0.778	0.704-0.751	0.600-0.842
Enet[alpha=0.6]+RF	1	0.481-0.697	0.394-0.601	0.387-0.652
Enet[alpha=0.7]	0.860-0.939	0.687-0.754	0.893-0.919	0.966-1.000
Enet[alpha=0.7]+Stepglm[backward]	0.887-0.982	0.604-0.777	0.580-0.862	0.658-0.748
Enet[alpha=0.7]+glmBoost	0.868-0.947	0.691-0.782	0.868-0.957	0.968-1.000
Enet[alpha=0.8]	0.902-0.973	0.618-0.831	0.790-0.955	0.962-1.000
Enet[alpha=0.8]+Stepglm[both]	0.842-0.931	0.634-0.891	0.864-0.984	0.855-0.981
Enet[alpha=0.8]+glmBoost	0.825-0.922	0.602-0.838	0.827-0.971	0.922-1.000
Enet[alpha=0.9]	0.847-0.987	0.618-0.837	0.846-0.958	0.963-1.000
Enet[alpha=0.9]+RF	1	0.656-0.741	0.487-0.536	0.490-0.542
Ridge	0.856-0.888	0.605-0.866	0.856-0.896	0.986-1.000
Ridge+Stepglm[both]	1	0.336-0.545	0.472-0.598	0.425-0.561
Stepglm[backward]	1	0.339-0.505	0.415-0.593	0.469-0.589
Stepglm[backward]+RF	0.995-1.000	0.450-0.592	0.467-0.556	0.460-0.582
Stepglm[backward]+glmBoost	0.793-0.903	0.631-0.848	0.768-0.986	0.970-1.000
Stepglm[backward]+GBM	1	0.488-0.567	0.344-0.602	0.431-0.568
Stepglm[backward]+Enet[alpha=0.1]	0.960-0.984	0.564-0.720	0.834-0.913	0.400-0.495
Stepglm[backward]+Enet[alpha=0.2]	0.969-0.991	0.612-0.696	0.857-0.935	0.426-0.568
Stepglm[backward]+Enet[alpha=0.3]	0.807-0.899	0.752-0.772	0.872-0.917	0.942-0.973
Stepglm[backward]+Enet[alpha=0.5]	0.857-0.962	0.701-0.808	0.887-0.926	0.922-0.961
Stepglm[backward]+Enet[alpha=0.6]	0.830-0.965	0.754-0.777	0.887-0.926	0.922-0.961
Stepglm[backward]+Lasso	0.815-0.898	0.532-0.884	0.846-0.979	0.899-0.945
Stepglm[both]+glmBoost	0.806-0.914	0.661-0.824	0.745-0.997	0.975-1.000
Stepglm[both]+Enet[alpha=0.2]	0.817-0.924	0.629-0.850	0.770-1.000	0.969-1.000
Stepglm[both]+Enet[alpha=0.3]	0.889-0.950	0.617-0.898	0.888-0.941	0.844-0.958
Stepglm[both]+Enet[alpha=0.4]	0.934-0.999	0.514-0.750	0.866-0.929	0.402-0.498
Stepglm[both]+Enet[alpha=0.6]	0.874-0.953	0.709-0.852	0.887-0.926	0.922-0.961
Stepglm[both]+Ridge	0.844-0.882	0.601-0.783	0.723-0.892	0.990-1.000
Stepglm[forward]+glmBoost	0.793-0.903	0.687-0.786	0.871-0.929	0.949-0.991
Stepglm[forward]+Enet[alpha=0.1]	0.868-0.904	0.703-0.822	0.904-0.926	0.985-1.000
Stepglm[forward]+Enet[alpha=0.3]	0.733-0.936	0.661-0.768	0.893-0.939	0.973-1.000
Stepglm[forward]+Enet[alpha=0.5]	0.764-0.892	0.730-0.791	0.835-0.941	0.927-0.983
Stepglm[forward]+Enet[alpha=0.6]	0.831-0.956	0.725-0.769	0.758-0.995	0.897-0.987
Stepglm[forward]+Enet[alpha=0.8]	0.757-0.904	0.727-0.782	0.860-0.930	0.962-1.000
Stepglm[forward]+Enet[alpha=0.9]	0.847-0.987	0.618-0.837	0.846-0.958	0.963-1.000
glmBoost	0.868-0.899	0.643-0.782	0.875-0.913	0.962-1.000
glmBoost+Enet[alpha=0.2]	0.851-0.959	0.601-0.815	0.854-0.924	0.965-1.000
glmBoost+Lasso	0.874-0.926	0.575-0.826	0.855-0.896	0.924-0.981
SVM	0.900-0.961	0.476-0.523	0.468-0.656	0.445-0.547
SVM+Enet[alpha=0.1]	0.795-0.965	0.696-0.788	0.783-0.920	0.990-1.000
SVM+Enet[alpha=0.3]	0.786-0.905	0.680-0.796	0.814-0.923	0.963-1.000
SVM+Enet[alpha=0.4]	0.839-0.949	0.624-0.788	0.884-0.973	0.963-1.000
SVM+Enet[alpha=0.5]	0.816-0.887	0.617-0.793	0.866-0.910	0.972-0.984
SVM+Enet[alpha=0.6]	0.841-0.965	0.602-0.857	0.761-1.000	0.970-1.000
SVM+Enet[alpha=0.8]	0.902-0.973	0.618-0.831	0.791-0.955	0.962-1.000
SVM+Enet[alpha=0.9]	0.616-0.882	0.605-0.861	0.821-0.926	0.921-0.984
SVM+NaiveBayes	0.851-0.982	0.422-0.593	0.374-0.640	0.481-0.535
SVM+glmBoost	0.759-0.903	0.722-0.773	0.858-0.926	0.955-0.992
SVM+GBM	1	0.654-0.776	0.386-0.615	0.429-0.524
SVM+Lasso	0.852-0.936	0.606-0.834	0.834-0.951	0.905-0.999
GBM+XGBoost	1	0.460-0.632	0.482-0.576	0.388-0.621
GBM+glmBoost	0.809-0.894	0.606-0.789	0.824-0.964	0.929-0.986
GBM+NaiveBayes	0.872-0.984	0.447-0.569	0.337-0.684	0.444-0.533
GBM+Lasso	0.852-0.937	0.660-0.764	0.777-0.927	0.955-0.999
GBM	1	0.676-0.716	0.464-0.556	0.455-0.550
GBM+Enet[alpha=0.1]	0.840-0.885	0.714-0.796	0.825-0.964	0.990-1.000
GBM+Enet[alpha=0.3]	0.796-0.915	0.646-0.870	0.703-0.959	0.960-1.000
GBM+Enet[alpha=0.4]	0.815-0.895	0.653-0.771	0.899-0.945	0.960-1.000
GBM+Enet[alpha=0.5]	0.716-0.921	0.735-0.764	0.892-0.939	0.951-0.999
GBM+Enet[alpha=0.6]	0.787-0.930	0.669-0.793	0.810-0.969	0.810-0.992
NaiveBayes	0.927-0.961	0.460-0.592	0.452-0.568	0.449-0.550
NaiveBayes+Enet[alpha=0.1]	0.866-0.910	0.705-0.772	0.866-0.935	0.987-1.000
NaiveBayes+Enet[alpha=0.2]	0.868-0.915	0.688-0.834	0.868-0.922	0.954-0.998
NaiveBayes+Enet[alpha=0.5]	0.772-0.891	0.685-0.792	0.819-0.923	0.962-0.999
NaiveBayes+Enet[alpha=0.6]	0.778-0.953	0.618-0.754	0.837-0.954	0.943-0.996
NaiveBayes+Enet[alpha=0.7]	0.865-0.922	0.620-0.796	0.863-0.970	0.962-1.000
NaiveBayes+Enet[alpha=0.8]	0.855-0.997	0.693-0.766	0.897-0.915	0.966-1.000
NaiveBayes+Ridge	0.827-0.938	0.601-0.878	0.815-0.941	0.984-1.000
XGBoost+GBM	1	0.612-0.806	0.492-0.503	0.458-0.513
XGBoost+SVM	0.862-0.986	0.349-0.597	0.493-0.534	0.473-0.529
XGBoost+NaiveBayes	0.921-0.960	0.468-0.565	0.424-0.548	0.449-0.591
XGBoost+Enet[alpha=0.2]	0.832-0.892	0.602-0.799	0.880-0.961	0.988-1.000
XGBoost+Enet[alpha=0.3]	0.838-0.923	0.712-0.758	0.898-0.949	0.962-0.988
XGBoost+Enet[alpha=0.5]	0.639-0.899	0.710-0.778	0.800-0.911	0.903-0.989
XGBoost+Enet[alpha=0.9]	0.878-0.980	0.626-0.751	0.676-0.922	0.970-1.000
