# Supplementary material for: Identification and validation of glycolysis-related diagnostic signatures in diabetic nephropathy: a study based on integrative machine learning and single-cell sequence
Source: Front Immunol. 2025 Jan 23;15:1427626. doi: 10.3389/fimmu.2024.1427626 (PMC11798943; doi:10.3389/fimmu.2024.1427626)
Supplement: Supplementary Table 5 — Results of screening for potential agents in cMAP. [file Table5.xlsx]

## Sheet: potential agents
Table. Results of screening for potential agents in cMAP
Rank	Score	Type	ID	Name	Description	CMap Class	Target	MAO
24	99.93	cp	BRD-K11158509	tyrphostin-B44	EGFR inhibitor			EGFR inhibitor
25	99.93	cp	BRD-A72988804	tiaprofenic-acid	Cyclooxygenase inhibitor		PTGS2, PTGS1	Cyclooxygenase inhibitor
62	99.86	cp	BRD-K07888107	depudecin	HDAC inhibitor		HDAC1, HDAC2	HDAC inhibitor
66	99.82	cp	BRD-K20197062	SA-94315	Caspase inhibitor		CASP3	Caspase inhibitor
76	99.79	cp	BRD-A64228451	terreic-acid	BTK inhibitor		BTK	BTK inhibitor
77	99.79	cp	BRD-K70577657	H-9	PKA inhibitor		PRKACA	PKA inhibitor
97	99.72	cp	BRD-A54596827	solifenacin	Acetylcholine receptor antagonist		CHRM3, CHRM1, CHRM2, CHRM4, CHRM5	Acetylcholine receptor antagonist
117	99.65	cp	BRD-K84639753	safinamide	Dopamine uptake inhibitor		MAOB, SLC6A3	Dopamine uptake inhibitor, Glutamate inhibitor, Monoamine oxidase inhibitor
147	99.51	cp	BRD-K82143716	flucytosine	Antifungal		DNMT1	Antifungal
148	99.51	cp	BRD-K32906660	bis-tyrphostin	EGFR inhibitor		DNM1, EGFR	EGFR inhibitor
149	99.51	cp	BRD-A64479082	quinidine	Sodium channel blocker		SCN5A, ABCB1, CYP2D6, KCNA5, KCNA7, KCNH1, KCNH2, KCNH5, KCNK1, KCNK6, SLC29A4	Sodium channel blocker
150	99.5	cp	BRD-A65615053	zacopride	Serotonin receptor antagonist		HTR3A, HTR4, HTR3B, HTR5A	Serotonin receptor antagonist
156	99.47	cp	BRD-K57926513	tyrphostin-AG-1295	PDGFR receptor inhibitor		FLT3, KDR, PDGFRA, PDGFRB	PDGFR receptor inhibitor
170	99.44	cp	BRD-K73982490	BI-78D3	JNK inhibitor		MAPK8	JNK inhibitor
171	99.44	cp	BRD-K28168037	fenretinide	Apoptosis stimulant		CYP2C8, CYP3A5, RARA, RARG	Apoptosis stimulant, Retinoid receptor agonist
174	99.41	cp	BRD-K64746805	MBCQ	Phosphodiesterase inhibitor		PDE5A	Phosphodiesterase inhibitor
175	99.4	cp	BRD-K17306061	aprepitant	Tachykinin antagonist		TACR1, CYP2C19	Tachykinin antagonist
176	99.4	cp	BRD-K93331255	lypressin	Vasopressin receptor agonist		AVPR1A, AVPR1B, AVPR2	Vasopressin receptor agonist
178	99.4	cp	BRD-K92000912	AM-251	Cannabinoid receptor antagonist		CNR1, GPR18, GPR55	Cannabinoid receptor antagonist
179	99.4	cp	BRD-A02367930	ethinyl-estradiol	DNA directed DNA polymerase stimulant		CYP2C8, ESR1, ESR2, NR1I2	DNA directed DNA polymerase stimulant, Estrogenic component in oral contraceptives, Estrogen receptor agonist
184	99.37	cp	BRD-K46424862	hymecromone	Monoamine oxidase inhibitor		MAOA	Monoamine oxidase inhibitor
188	99.33	cp	BRD-K04466929	Merck60	HDAC inhibitor		HDAC1, HDAC2	HDAC inhibitor
189	99.33	cp	BRD-K76133116	benzydamine	Membrane integrity inhibitor		PRSS1, PRSS2	Membrane integrity inhibitor, Prostanoid receptor antagonist, Prostanoid receptor inhibitor
198	99.28	cp	BRD-K22631935	neurodazine	Neurogenesis of non-pluripotent C2C12 myoblast inducer			Neurogenesis of non-pluripotent C2C12 myoblast inducer
202	99.26	cp	BRD-K51941867	LM-1685	Cyclooxygenase inhibitor		PTGS2	Cyclooxygenase inhibitor
210	99.22	cp	BRD-A44448661	pentobarbital	Barbiturate antiepileptic		GABRA1, CHRNA4, CHRNA7, GABRA2, GABRA3, GABRA4, GABRA5, GABRA6, GABRB1, GABRB2, GABRB3, GABRD, GABRE, GABRG1, GABRG2, GABRG3, GABRP, GABRQ, GRIA2, GRIK2, GRIN1, GRIN2A, GRIN2B, GRIN2C, GRIN2D, GRIN3A, GRIN3B	Barbiturate antiepileptic, GABA receptor modulator
214	99.19	cp	BRD-A66199457	asiaticoside	Antineoplastic			Antineoplastic
215	99.19	cp	BRD-K85133207	HDAC1-selective	HDAC inhibitor			HDAC inhibitor
219	99.16	cp	BRD-K99749624	linifanib	PDGFR receptor inhibitor		CSF1R, KDR, PDGFRB, FLT1, FLT3, FLT4, CSF1, KIT, PDGFRA, RET, TEK	PDGFR receptor inhibitor, VEGFR inhibitor
220	99.15	cp	BRD-A14208071	oxyphenonium	Cholinergic receptor antagonist		CHRM1	Cholinergic receptor antagonist
221	99.15	cp	BRD-K77908580	entinostat	HDAC inhibitor		HDAC1, HDAC2, HDAC3, HDAC9	HDAC inhibitor
223	99.12	cp	BRD-A81402010	KU-C103443N	CDC inhibitor			CDC inhibitor, Rho associated kinase inhibitor
224	99.12	cp	BRD-K91243525	SR-142948	Neurotensin receptor antagonist		NTSR1	Neurotensin receptor antagonist
229	99.08	cp	BRD-K06854232	AM-580	Retinoid receptor agonist		RARA	Retinoid receptor agonist
236	99.02	cp	BRD-K56115039	BU-226	Imidazoline receptor ligand			Imidazoline receptor ligand
243	98.98	cp	BRD-K79437791	acetyl-farnesyl-cysteine	Inhibitor of methylation of endogenous isoprenylated proteins		PPARG	Inhibitor of methylation of endogenous isoprenylated proteins
254	98.91	cp	BRD-A44133049	azasetron	Serotonin receptor antagonist		HTR3A, HTR3B	Serotonin receptor antagonist
255	98.91	cp	BRD-K34608650	BRD-K34608650	Cannabinoid receptor agonist		CNR2	Cannabinoid receptor agonist
256	98.91	cp	BRD-K59184148	SB-216763	Glycogen synthase kinase inhibitor		GSK3B, CCNA2, CDK2, GSK3A	Glycogen synthase kinase inhibitor
260	98.87	cp	BRD-A74904029	EI-231	Casein kinase inhibitor		CSNK2A1, CSNK2A2, CSNK2B	Casein kinase inhibitor
263	98.84	cp	BRD-A37052580	physostigmine	Acetylcholinesterase inhibitor		ACHE, BCHE	Acetylcholinesterase inhibitor, Cholinesterase inhibitor
264	98.84	cp	BRD-K05926469	lenalidomide	Antineoplastic		CRBN, TNF, CDH5, PTGS2, TNFSF11	Antineoplastic
265	98.84	cp	BRD-U44700465	HG-5-88-01	Protein kinase inhibitor		ADCK4, EGFR	Protein kinase inhibitor
268	98.84	cp	BRD-K76205745	losartan	Angiotensin receptor antagonist		AGTR1	Angiotensin receptor antagonist
271	98.81	cp	BRD-K10870738	CDC	Lipoxygenase inhibitor		ALOX12, ALOX5	Lipoxygenase inhibitor
276	98.78	cp	BRD-A44551378	LFM-A12	EGFR inhibitor		EGFR	EGFR inhibitor
277	98.77	cp	BRD-K36395411	SB-206553	Serotonin receptor antagonist		HTR2B, HTR2C, HTR1A, HTR2A	Serotonin receptor antagonist
280	98.75	cp	BRD-K97354755	SU-6656	SRC inhibitor		LYN, AURKB, AURKC, BRSK2, CALM1, CAMK2D, LCK, RET, SRC, YES1	SRC inhibitor
287	98.66	cp	BRD-K82846253	repaglinide	Insulin secretagogue		ABCC8, CYP2C8, CYP3A5, INS, KCNJ11, PPARG	Insulin secretagogue
310	98.48	cp	BRD-K41903098	diphenoxylate	Opioid receptor agonist		OPRM1, OPRD1	Opioid receptor agonist
311	98.48	cp	BRD-K96778649	tyrphostin-47	EGFR inhibitor		EGFR	EGFR inhibitor
312	98.48	cp	BRD-A53576514	orphenadrine	Acetylcholine receptor antagonist		CYP2B6, GRIN1, GRIN2D, GRIN3A, GRIN3B, HRH1, SCN10A, SLC6A2	Acetylcholine receptor antagonist
319	98.45	cp	BRD-K29673530	hypericin	Tyrosine kinase inhibitor			Tyrosine kinase inhibitor
340	98.31	cp	BRD-K53665955	MK-5108	Aurora kinase inhibitor		AURKA, AURKB, AURKC	Aurora kinase inhibitor
342	98.28	cp	BRD-A36267905	buphenine	Adrenergic receptor agonist		ADRB2	Adrenergic receptor agonist
344	98.27	cp	BRD-K19111024	clofibric-acid	PPAR receptor agonist		PPARA	PPAR receptor agonist
345	98.27	cp	BRD-K13211965	L-741742	Dopamine receptor antagonist		DRD4, DRD3, SCN1A, SCN3A	Dopamine receptor antagonist
346	98.26	cp	BRD-K14282469	LY-165163	Serotonin receptor antagonist		HTR1A, HTR1D	Serotonin receptor antagonist
350	98.24	cp	BRD-K55677650	CO-101244	Ionotropic glutamate receptor antagonist		GRIN2B	Ionotropic glutamate receptor antagonist
353	98.24	cp	BRD-K93433262	alfacalcidol	Vitamin D receptor agonist		VDR, CYP27B1, CYP3A5	Vitamin D receptor agonist
354	98.2	cp	BRD-K68190965	GR-46611	Serotonin receptor agonist		HTR1D	Serotonin receptor agonist
357	98.16	cp	BRD-A30655177	LFM-A13	BTK inhibitor		BTK	BTK inhibitor
360	98.13	cp	BRD-K67174588	toremifene	Estrogen receptor antagonist		ESR1, CYP3A5	Estrogen receptor antagonist, Selective estrogen receptor modulator (SERM)
362	98.13	cp	BRD-A59303141	quinethazone	Thiazide diuretic		CA1, CA2, SLC12A1, SLC12A2, SLC12A3	Thiazide diuretic
367	98.1	cp	BRD-K88868628	iodoacetic-acid	Cysteine peptidase inhibitor			Cysteine peptidase inhibitor
368	98.08	cp	BRD-K07220430	cinnarizine	Calcium channel blocker		HRH1, CACNA1C, CACNA1D, CACNA1F, CACNA1G, CACNA1H, CACNA1I, CACNA1S, CHRM1, CHRM2, CHRM3, CHRM4, CHRM5, DRD1, DRD2, DRD5	Calcium channel blocker
383	97.94	cp	BRD-K56334280	amonafide	Topoisomerase inhibitor		TOP2A, TOP2B	Topoisomerase inhibitor
385	97.94	cp	BRD-K72703948	ZM-447439	Aurora kinase inhibitor		AURKA, AURKB	Aurora kinase inhibitor
386	97.92	cp	BRD-K63150726	JTE-907	Cannabinoid receptor inverse agonist		CNR2	Cannabinoid receptor inverse agonist
388	97.92	cp	BRD-K51313569	palbociclib	CDK inhibitor		CDK4, CDK6, CCND3	CDK inhibitor
391	97.89	cp	BRD-K61691971	avrainvillamide-analog-1	nucleophosmin inhibitor		NPM1	nucleophosmin inhibitor
395	97.85	cp	BRD-K32330832	VER-155008	HSP inhibitor		HSPA1A	HSP inhibitor
397	97.85	cp	BRD-K35687265	ON-01910	PLK inhibitor		CDK1, FLT1, FYN, MCL1, PDGFRA, PLK1, PLK2, SRC	PLK inhibitor
402	97.78	cp	BRD-K48722833	iloperidone	Dopamine receptor antagonist		DRD2, HTR2A, HTR1A, HTR6, HTR7, ADRA1A, ADRA2C, DRD1, DRD3, DRD4, HRH1	Dopamine receptor antagonist, Serotonin receptor antagonist
403	97.78	cp	BRD-K95309561	dienestrol	Estrogen receptor agonist		ESR1	Estrogen receptor agonist
404	97.78	cp	BRD-K41445866	alfaxalone	Chloride channel agonist		HSD11B1	Chloride channel agonist, GABA receptor agonist
405	97.78	cp	BRD-A09925278	etilefrine	Adrenergic receptor agonist		ADRA1A, ADRB1	Adrenergic receptor agonist
415	97.67	cp	BRD-K75295174	alisertib	Aurora kinase inhibitor		AURKA	Aurora kinase inhibitor
421	97.65	cp	BRD-K47983010	BX-795	IKK inhibitor		PDPK1, CDK2, CHEK1, GSK3B, IKBKE, KDR, PDK1, TBK1	IKK inhibitor
423	97.59	cp	BRD-A93000692	ciglitazone	PPAR receptor agonist		PPARG, INS	PPAR receptor agonist
431	97.53	cp	BRD-K09778810	FGIN-1-27	Inositol monophosphatase inhibitor		TSPO	Inositol monophosphatase inhibitor
432	97.52	cp	BRD-K47192521	icosapent	Platelet aggregation inhibitor		PTGS1, PTGS2, ACSL3, ACSL4, FADS1, FFAR1, PPARD, PPARG, SLC8A1, TRPV1	Platelet aggregation inhibitor
444	97.34	cp	BRD-K35559145	levomepromazine	Dopamine receptor antagonist		ADRA1A, ADRA1B, ADRA1D, ADRA2A, ADRA2B, ADRA2C, CHRM1, CHRM2, CHRM3, CHRM4, CHRM5, DRD1, DRD2, DRD3, DRD4, DRD5, HRH1, HTR2A, HTR2C	Dopamine receptor antagonist
445	97.33	cp	BRD-A39052811	mosapride	Serotonin receptor agonist		HTR4, HTR3A	Serotonin receptor agonist
450	97.29	cp	BRD-K33396764	alpha-linolenic-acid	Omega 3 fatty acid stimulant		ELOVL4, FADS1, FADS2, FFAR1, FFAR4, PTGS2, SLC8A1, TRPV1	Omega 3 fatty acid stimulant
451	97.29	cp	BRD-K54704028	BAY-36-7620	Glutamate receptor antagonist		GRM1	Glutamate receptor antagonist
452	97.27	cp	BRD-K40919711	BAPTA-AM	Potassium channel blocker		KCNA3, KCNA5, KCNH2	Potassium channel blocker
455	97.23	cp	BRD-K67578145	GDC-0879	RAF inhibitor		BRAF	RAF inhibitor
456	97.23	cp	BRD-K92991072	PAC-1	Caspase activator		CASP3	Caspase activator
457	97.22	cp	BRD-K46766488	S-14506	Serotonin receptor agonist		HTR1A, DRD2, HTR2C	Serotonin receptor agonist
460	97.2	cp	BRD-K89210380	biotin	Vitamin B		ACACA, ACACB, HLCS, MCCC1, MCCC2, PC, PCCA, PCCB, SLC5A6	Vitamin B
461	97.18	cp	BRD-K59419204	AM-281	Cannabinoid receptor antagonist		CNR1, CNR2, GPR55	Cannabinoid receptor antagonist
467	97.11	cp	BRD-K68867920	quetiapine	Dopamine receptor antagonist		DRD2, HTR1A, HTR2A, DRD1, HRH1, HTR1D, HTR1E, ADRA1A, ADRA1B, ADRA1D, ADRA2A, ADRA2B, ADRA2C, CHRM1, CHRM2, CHRM3, CHRM4, CHRM5, DRD3, DRD4, DRD5, HTR1B, HTR1F, HTR2C, HTR3A, HTR6, HTR7, SLC6A2	Dopamine receptor antagonist, Serotonin receptor antagonist
474	97.04	cp	BRD-K20920669	cromoglicic-acid	Immunosuppressant		KCNMA1, S100P	Immunosuppressant
484	96.9	cp	BRD-K72895815	SSR-69071	Leukocyte elastase inhibitor		ELANE	Leukocyte elastase inhibitor
488	96.83	cp	BRD-A62184259	cycloheximide	Protein synthesis inhibitor		GSK3B, RPL3	Protein synthesis inhibitor
489	96.83	cp	BRD-K78126613	menadione	Mitochondrial DNA polymerase inhibitor		AOX1, BGLAP, F10, F2, F7, F9, GGCX, NQO1, NQO2, PKM, PROC, PROS1, PROZ, VKORC1, VKORC1L1	Mitochondrial DNA polymerase inhibitor, Phosphatase inhibitor
494	96.79	cp	BRD-K89732114	trifluoperazine	Dopamine receptor antagonist		DRD2, ABCG2, ADRA1A, CALM1, CALY, CAMK2A, DRD4, HRH1, HTR2A, HTR2C, S100A4, SCN4A, SCN9A, TNNC1	Dopamine receptor antagonist
496	96.78	cp	BRD-K77008974	WYE-354	MTOR inhibitor		MTOR	MTOR inhibitor
498	96.77	cp	BRD-K32610195	androstenedione	Cytochrome P450 inhibitor		AKR1C3, HSD17B1, HSD3B1	Cytochrome P450 inhibitor
501	96.75	cp	BRD-K48427617	U-0124	MEK inhibitor			MEK inhibitor
503	96.73	cp	BRD-K52512893	SC-19220	Prostanoid receptor antagonist		PTGER1	Prostanoid receptor antagonist
505	96.72	cp	BRD-K46384212	o-3M3FBS	phospholipase activator			phospholipase activator
512	96.63	cp	BRD-K96471533	nitazoxanide	Pyruvate ferredoxin oxidoreductase inhibitor			Pyruvate ferredoxin oxidoreductase inhibitor
513	96.63	cp	BRD-K63923597	barasertib	Aurora kinase inhibitor		AURKB, AURKC	Aurora kinase inhibitor
514	96.62	cp	BRD-K05464208	JX-401	p38 MAPK inhibitor		MAPK14	p38 MAPK inhibitor
517	96.57	cp	BRD-K17008822	BD-1008	Sigma receptor antagonist			Sigma receptor antagonist
519	96.55	cp	BRD-A83237092	fulvestrant	Estrogen receptor antagonist		ESR1, EPHX2, ESR2, GPER1	Estrogen receptor antagonist
520	96.55	cp	BRD-K13927029	retinol	Retinoid receptor ligand		ALDH1A1, ALDH1A2, ALDH1A3, DHRS3, DHRS4, LRAT, NR2C2, RBP1, RBP3, RDH11, RDH12, RDH13, RDH14, RDH5, RDH8, RETSAT, RHO, RLBP1, RXRA, RXRB, RXRG	Retinoid receptor ligand
530	96.44	cp	BRD-K09436313	prostaglandin	Prostanoid receptor antagonist		AKR1C3, PTGDR, PTGDR2, PTGER1, PTGER2, PTGER4, PTGFR	Prostanoid receptor antagonist
532	96.41	cp	BRD-K29582115	ziprasidone	Dopamine receptor antagonist		DRD2, HTR2A, HTR1A, HTR1D, HRH1, HTR1B, HTR1E, HTR2C, HTR7, ADRA1A, ADRA1B, ADRA2A, ADRA2B, ADRA2C, CHRM1, CHRM2, CHRM3, CHRM4, CHRM5, DRD1, DRD3, DRD4, DRD5, HTR3A, HTR6, SLC6A4	Dopamine receptor antagonist, Serotonin receptor antagonist
533	96.4	cp	BRD-K19554809	MK-212	Serotonin receptor agonist		HTR2A, HTR2B, HTR2C	Serotonin receptor agonist
538	96.36	cp	BRD-K38251852	paxilline	Potassium channel blocker		ABCA1, KCNMA1, NR1H3	Potassium channel blocker
540	96.33	cp	BRD-K27450477	EHNA	Adenosine deaminase inhibitor		ADA, PDE2A, ADORA2A	Adenosine deaminase inhibitor
543	96.29	cp	BRD-K83063356	RS-102895	CCR antagonist		CCR2	CCR antagonist
544	96.27	cp	BRD-K23369905	oxiconazole	Bacterial cell wall synthesis inhibitor			Bacterial cell wall synthesis inhibitor
545	96.24	cp	BRD-K58772419	AZD-6482	PI3K inhibitor		PIK3CD, PIK3CG, PIK3CA, PIK3CB	PI3K inhibitor
546	96.23	cp	BRD-K39111395	BCL2-inhibitor	BCL inhibitor		BCL2	BCL inhibitor
552	96.12	cp	BRD-K10466330	AVA	Nucleophosmin inhibitor			Nucleophosmin inhibitor
553	96.12	cp	BRD-A83855350	naltrexone	Opioid receptor antagonist		OPRK1, OPRM1, OPRD1, SIGMAR1	Opioid receptor antagonist
554	96.12	cp	BRD-A42346008	metanephrine	Epinephrine metabolite			Epinephrine metabolite
557	96.05	cp	BRD-K50836978	purvalanol-a	CDK inhibitor		CDK1, CDK2, CDK4, CDK5, CCND1, CCNE1, CSNK1G3, RPS6KA1, SRC	CDK inhibitor, DYRK inhibitor
558	96.05	cp	BRD-A45333398	periplocymarin	Apoptosis stimulant			Apoptosis stimulant
560	96.02	cp	BRD-K74733595	APHA-compound-8	HDAC inhibitor		HDAC8	HDAC inhibitor
561	96.02	cp	BRD-A39969961	eplerenone	Cytochrome P450 inhibitor		NR3C2, CYP3A5	Cytochrome P450 inhibitor
563	96	cp	BRD-A99411506	esculin	Antioxidant			Antioxidant
566	95.96	cp	BRD-K64857848	XMD-885	Leucine rich repeat kinase inhibitor		LRRK2, MAPK7	Leucine rich repeat kinase inhibitor, MAP kinase inhibitor
567	95.96	cp	BRD-K15933101	ropinirole	Dopamine receptor agonist		DRD2, DRD3, ADRA2A, ADRA2B, ADRA2C, DRD1, DRD4, DRD5, HTR1A, HTR1B, HTR1D, HTR2A, HTR2B, HTR2C	Dopamine receptor agonist
569	95.93	cp	BRD-K72034655	peucedanin	Apoptosis stimulant			Apoptosis stimulant
570	95.91	cp	BRD-K20986251	lithocholic-acid	FXR antagonist		NR1I2, VDR, GPBAR1, MDM2, MDM4, NR1H4, PTPN1	FXR antagonist, MDM inhibitor, PXR ligand, Tyrosine phosphatase inhibitor, Vitamin D receptor agonist, Vitamin D receptor ligand
572	95.9	cp	BRD-K70241288	L-692585	Growth hormone releasing peptide ligand agonist		GH1, GHSR	Growth hormone releasing peptide ligand agonist
577	95.84	cp	BRD-K92428153	mycophenolate-mofetil	Dehydrogenase inhibitor		IMPDH1, IMPDH2, HCAR2	Dehydrogenase inhibitor, Hydroxycarboxylic acid receptor agonist, Immunosuppressant, Inosine monophosphate dehydrogenase inhibitor, Inositol monophosphatase inhibitor
586	95.74	cp	BRD-K49669041	BX-912	Pyruvate dehydrogenase kinase inhibitor		PDPK1, AKT2, CDK2, CHEK1, GSK3B, KDR, PDK1	Pyruvate dehydrogenase kinase inhibitor
588	95.71	cp	BRD-K13087974	4,5-dianilinophthalimide	EGFR inhibitor		EGFR	EGFR inhibitor
591	95.68	cp	BRD-U44618005	WH-4023	SRC inhibitor		ABL1, LCK, SRC	SRC inhibitor
593	95.67	cp	BRD-A15079084	phorbol-12-myristate-13-acetate	PKC activator		CD4, KCNT2, PRKCA, TRPV4	PKC activator
594	95.63	cp	BRD-A07000685	hydrocortisone	Glucocorticoid receptor agonist		ANXA1, NOS2, NR3C1, NR3C2	Glucocorticoid receptor agonist
600	95.56	cp	BRD-K95785537	PP-2	SRC inhibitor		SRC, LCK, ABL1, LYN, RIPK2	SRC inhibitor
607	95.49	cp	BRD-K78431006	crizotinib	ALK inhibitor		ALK, MET, CYP2B6, CYP3A5, MST1R, ROS1	ALK inhibitor
611	95.46	cp	BRD-K29313308	HDAC3-selective	HDAC inhibitor		HDAC3	HDAC inhibitor
612	95.46	cp	BRD-A97437073	rosiglitazone	Insulin sensitizer		PPARG, ACSL4, CYP2C8, FFAR1, INS, TRPC5, TRPM3	Insulin sensitizer, PPAR receptor agonist
614	95.44	cp	BRD-K56450366	NSC-94258	Antineoplastic		AKR1B1, CYP19A1, HSD17B1	Antineoplastic
615	95.44	cp	BRD-K62221994	T-98475	Gonadotropin releasing factor hormone receptor antagonist		GNRH1, GNRHR	Gonadotropin releasing factor hormone receptor antagonist
616	95.42	cp	BRD-K50720187	flupirtine	Glutamate receptor antagonist		KCNQ2, ADRA2A, KCNQ1, KCNQ3	Glutamate receptor antagonist
622	95.3	cp	BRD-K19284129	salvinorin-a	Opioid receptor agonist		OPRK1, OPRD1, OPRM1	Opioid receptor agonist
623	95.3	cp	BRD-K67847053	guanabenz	Adrenergic receptor agonist		ADRA2A, ADRA2B, ADRA2C	Adrenergic receptor agonist
627	95.19	cp	BRD-K81783531	VX-222	HCV inhibitor			HCV inhibitor
629	95.17	cp	BRD-K48300629	zonisamide	Sodium channel blocker		CA1, CA12, CA7, SCN1A, CA10, CA11, CA13, CA14, CA2, CA3, CA4, CA5A, CA5B, CA6, CA8, CA9, CACNA1G, CACNA1H, CACNA1I, MAOA, MAOB, SCN11A, SCN1B, SCN2A, SCN2B, SCN3A, SCN3B, SCN4A, SCN4B, SCN5A, SCN9A	Sodium channel blocker, T-type calcium channel blocker
636	95.04	cp	BRD-K46211610	tolazoline	Adrenergic receptor antagonist		ADRA2A, ADRA2B, ADRA2C, ADRA1A, HRH1, HRH2	Adrenergic receptor antagonist
637	95.03	cp	BRD-A43150328	penicillic-acid	other antibiotic			other antibiotic
638	94.98	cp	BRD-K11663430	pyroxamide	HDAC inhibitor		HDAC1	HDAC inhibitor
640	94.96	cp	BRD-A52660433	tetrindole	Monoamine oxidase inhibitor		MAOA	Monoamine oxidase inhibitor
641	94.94	cp	BRD-K59650319	YM-298198	Glutamate receptor antagonist		GRM1	Glutamate receptor antagonist
643	94.93	cp	BRD-K65146499	nabumetone	Cyclooxygenase inhibitor		PTGS2, AKR1C3, CYP2B6, CYP2C19, CYP2E1, PTGS1	Cyclooxygenase inhibitor
644	94.93	cp	BRD-A15297126	fluocinonide	Glucocorticoid receptor agonist		NR3C1, SERPINA6, SMO	Glucocorticoid receptor agonist
651	94.83	cp	BRD-K28346421	rifapentine	RNA polymerase inhibitor		CYP2C8, CYP3A4	RNA polymerase inhibitor
652	94.82	cp	BRD-K16336526	capsaicin	TRPV agonist		TRPV1, CFTR, ENOX2	TRPV agonist
653	94.82	cp	BRD-K74402642	NSC-632839	Ubiquitin specific protease inhibitor		USP2, USP7, SENP2, USP1	Ubiquitin specific protease inhibitor
657	94.8	cp	BRD-A09062839	amylocaine	Local anesthetic			Local anesthetic
664	94.71	cp	BRD-A59215453	lobelanidine	Acetylcholine receptor antagonist		SLC18A2, CHRNA10, CHRNA4, CHRNA9, CHRNB2, OPRM1	Acetylcholine receptor antagonist, Dopamine receptor modulator, Opioid receptor antagonist, Vesicular monoamine transporter ligand
665	94.71	cp	BRD-A71765365	mepireserpate	Catecholamine depleting sympatholytic		SLC18A2, SLC18A1	Catecholamine depleting sympatholytic
670	94.69	cp	BRD-K13566078	BMS-345541	IKK inhibitor		IKBKB, CHUK	IKK inhibitor
672	94.68	cp	BRD-K63792901	arecaidine	Acetylcholine receptor agonist		CHRM1, CHRM2, CHRM3, CHRM4	Acetylcholine receptor agonist
673	94.68	cp	BRD-K19416115	sitagliptin	Dipeptidyl peptidase inhibitor		DPP4, CYP2C8, FASLG, HMGCR, SLC22A8	Dipeptidyl peptidase inhibitor
674	94.67	cp	BRD-K90885812	propantheline	Acetylcholine receptor antagonist		CHRM1, CHRM2, CHRM3, CHRM4	Acetylcholine receptor antagonist
679	94.62	cp	BRD-K99174507	cardiogenol-c	Cardiomyogenesis inducer			Cardiomyogenesis inducer
681	94.57	cp	BRD-K54233340	dorsomorphin	AMPK inhibitor		ACVR1, BMPR1A, BMPR1B, EPHA2, FKBP1A, FLT1, FLT3, KDR, LCK, MKNK1, PRKAA1, RPS6KA1, SRC	AMPK inhibitor
682	94.55	cp	BRD-K84175871	pseudoephedrine	Adrenergic receptor agonist		ADRA1A, ADRA2A, ADRB1, ADRB2, ATF1, ATF2, ATF3, ATF4, ATF5, ATF6, ATF7, CXCL8, FOS, HRH1, IL2, JDP2, JUN, NFATC1, SLC6A2, SLC6A3, SLC6A4, TNF	Adrenergic receptor agonist
691	94.4	cp	BRD-K91145395	prostratin	PKC activator		PRKCA, PRKCB, PRKCD, PRKCE, PRKCG, PRKCH, PRKCQ	PKC activator
692	94.4	cp	BRD-K16664969	GTP-14564	FLT3 inhibitor		FLT3, CSF1R, KIT, PDGFRB	FLT3 inhibitor, Tyrosine kinase inhibitor
695	94.31	cp	BRD-K85503079	perospirone	Dopamine receptor antagonist		DRD2, HTR2A, DRD3, DRD4, HTR2C	Dopamine receptor antagonist, Serotonin receptor antagonist
700	94.23	cp	BRD-K47150025	KI-8751	VEGFR inhibitor		KDR	VEGFR inhibitor, KIT inhibitor, PDGFR receptor inhibitor
703	94.15	cp	BRD-A52650764	ingenol	PKC activator		PRKCD, PRKCE	PKC activator
706	94.14	cp	BRD-K50214219	CS-1657	PARP inhibitor		PARP1	PARP inhibitor
707	94.13	cp	BRD-K23623876	decafluorobutane	Contrast agent		GRM5	Contrast agent
711	94.05	cp	BRD-K28143534	cyproheptadine	Histamine receptor antagonist		HRH1, ADRA1A, ADRA1B, ADRA1D, CHRM1, CHRM2, CHRM3, HTR2A, HTR2B, HTR2C, HTR6, HTR7	Histamine receptor antagonist
716	93.99	cp	BRD-A19248578	latrunculin-b	Actin polymerization inhibitor		ACTA1, MKL1, SPIRE2	Actin polymerization inhibitor, Unidentified pharmacological activity
722	93.92	cp	BRD-A91555231	norepinephrine	Adrenergic receptor agonist		ADRA1A, ADRA1B, ADRA1D, ADRA2A, ADRA2B, ADRA2C, ADRB1, ADRB3, ADRB2, DRD1, DRD5, PAH, SLC18A1, SLC18A2	Adrenergic receptor agonist
724	93.88	cp	BRD-A78295502	hydroquinine	Antiarrhythmic			Antiarrhythmic
725	93.87	cp	BRD-K67298865	SB-431542	TGF beta receptor inhibitor		TGFBR1, ACVR1C, ACVR1B	TGF beta receptor inhibitor
727	93.84	cp	BRD-A42831637	tetrahydrocannabinol-7-oic-acid	Anti-inflammatory			Anti-inflammatory, Cannabinoid metabolite
728	93.84	cp	BRD-K38197229	bumetanide	Solute carrier family member inhibitor		SLC12A1, SLC12A2, CFTR, GPR35, SLC12A4, SLC12A5	Solute carrier family member inhibitor
731	93.78	cp	BRD-A73605923	mocimycin	Protein synthesis inhibitor			Protein synthesis inhibitor
734	93.78	cp	BRD-K52313696	tacedinaline	HDAC inhibitor		HDAC1	HDAC inhibitor
735	93.75	cp	BRD-K55424922	anpirtoline	Serotonin receptor agonist		HTR1B, HTR3A	Serotonin receptor agonist
736	93.73	cp	BRD-K54708045	nTZDpa	PPAR receptor agonist		PPARG	PPAR receptor agonist
737	93.72	cp	BRD-K14888893	minoxidil	KATP activator		KCNJ8, ABCC9, KCNJ1, KCNJ10, KCNJ11, PTGS1, REN	KATP activator, KIR6 channel (KATP) activator, Vasodilator
740	93.65	cp	BRD-K43797669	genistein	Tyrosine kinase inhibitor		CFTR, ESR2, EGFR, ESR1, ESRRA, ESRRB, ESRRG, NCOA1, NCOA2, PPARG, PTK2B, TOP2A, TRPC5	Tyrosine kinase inhibitor
744	93.63	cp	BRD-K27141178	SB-203186	Serotonin receptor antagonist		HTR4	Serotonin receptor antagonist
746	93.59	cp	BRD-K64451768	GANT-58	GLI antagonist		DHH, GLI1, IHH	GLI antagonist
758	93.48	cp	BRD-K56064827	EI-273	PKC inhibitor		PRKCA, PRKCG	PKC inhibitor
760	93.44	cp	BRD-K13571841	pepstatin	Aspartic protease inhibitor		CTSB, CTSD, CTSL, REN	Aspartic protease inhibitor
765	93.4	cp	BRD-K91370081	anisomycin	DNA synthesis inhibitor		NHP2L1, RPL10L, RPL11, RPL13A, RPL15, RPL19, RPL23, RPL23A, RPL26L1, RPL3, RPL37, RPL8, RSL24D1	DNA synthesis inhibitor
766	93.4	cp	BRD-K14536225	piceid	Glucosidase inhibitor		GAA, XDH	Glucosidase inhibitor
768	93.38	cp	BRD-K03319035	maprotiline	Norepinephrine reuptake inhibitor		SLC6A2, ADRA1A, ADRA1B, ADRA1D, ADRA2A, ADRA2B, ADRA2C, CHRM1, CHRM2, CHRM3, CHRM4, CHRM5, DRD2, HRH1, HTR2A, HTR2C, HTR7	Norepinephrine reuptake inhibitor, Tricyclic antidepressant
771	93.37	cp	BRD-K04833372	GSK-1904529A	IGF-1 inhibitor		IGF1R, INSR	IGF-1 inhibitor, IGF-1R inhibitor, Insulin receptor ligand
775	93.31	cp	BRD-A70407468	PSB-36	Adenosine receptor antagonist		ADORA1, ADORA2A, ADORA2B, ADORA3	Adenosine receptor antagonist
776	93.29	cp	BRD-K91442916	CAM-9-026	Membrane metalloendopeptidase inhibitor			Membrane metalloendopeptidase inhibitor
777	93.29	cp	BRD-K51918615	iodophenpropit	Histamine receptor antagonist		HRH3, HRH4, GRIN2B	Histamine receptor antagonist
782	93.25	cp	BRD-K90976994	dehydrocholic-acid	Bile acid			Bile acid
783	93.25	cp	BRD-K84266862	BRL-50481	Phosphodiesterase inhibitor		PDE7A, PDE7B	Phosphodiesterase inhibitor
785	93.23	cp	BRD-K55191674	benzylpenicillin	Penicillin binding protein inhibitor			Penicillin binding protein inhibitor
786	93.23	cp	BRD-K40645748	mefloquine	Adenosine receptor antagonist		ADORA2A, HBA1, PANX1	Adenosine receptor antagonist, Hemoglobin antagonist
787	93.23	cp	BRD-K22096725	ALW-II-49-7	Ephrin inhibitor		DDR1, EPHA2, EPHA4, EPHA7, EPHB2, EPHB4, EPHB6	Ephrin inhibitor
791	93.16	cp	BRD-A16934955	nalbuphine	Opioid receptor agonist		OPRD1, OPRK1, OPRM1	Opioid receptor agonist, Opioid receptor antagonist
792	93.16	cp	BRD-A51410489	yohimbine	Adrenergic receptor antagonist		ADRA2A, ADRA2C, ADRA2B, HTR1A, HTR1B, HTR1D, HTR2B, DRD2, DRD3, HTR1E, HTR1F, HTR2A, HTR2C, HTR5A, HTR7, KCNJ1, KCNJ10, KCNJ11, KCNJ12, KCNJ14, KCNJ15, KCNJ8	Adrenergic receptor antagonist
793	93.16	cp	BRD-A13650332	flucloxacillin	Bacterial cell wall synthesis inhibitor			Bacterial cell wall synthesis inhibitor
799	93.12	cp	BRD-A34817987	itraconazole	Cytochrome P450 inhibitor		CYP3A5, CYP3A7, CYP51A1, KDR	Cytochrome P450 inhibitor
803	93.09	cp	BRD-K91696562	orantinib	FGFR inhibitor		PDGFRB, AURKA, AURKB, KDR, EGFR, FGFR1, FGFR2, PDGFRA, TBK1	FGFR inhibitor, VEGFR inhibitor, PDGFR receptor inhibitor
804	93.08	cp	BRD-A33084410	5'-guanidinonaltrindole	Opioid receptor antagonist			Opioid receptor antagonist
813	92.89	cp	BRD-K77793136	hydroxyfasudil	Rho associated kinase inhibitor		ROCK1, PKIA, PRKACA, ROCK2	Rho associated kinase inhibitor
814	92.86	cp	BRD-K88551539	CAY-10585	HIF modulator		HIF1A	HIF modulator
819	92.81	cp	BRD-K44779798	miglitol	Glucosidase inhibitor		GAA, MGAM, GANAB, GANC, SLC5A4	Glucosidase inhibitor
821	92.8	cp	BRD-K47693913	evoxine	Furoquinoline alkaloid			Furoquinoline alkaloid
825	92.77	cp	BRD-K95899059	LY-344864	Serotonin receptor agonist		HTR1F, HTR1A, HTR1B, HTR1D, HTR1E, HTR2A, HTR2B, HTR2C, HTR7	Serotonin receptor agonist
828	92.7	cp	BRD-A36707673	hydroxycholesterol	LXR agonist		ABCA1, NR1H2, NR1H3	LXR agonist
830	92.65	cp	BRD-K96134740	kitasamycin	Protein synthesis inhibitor			Protein synthesis inhibitor
831	92.63	cp	BRD-K86191271	cytosporone-b	NUR77 receptor agonist		NR4A1	NUR77 receptor agonist
836	92.6	cp	BRD-A09539288	homatropine	Acetylcholine receptor antagonist		CES1, CHRM1	Acetylcholine receptor antagonist
837	92.59	cp	BRD-K52522949	NCH-51	HDAC inhibitor		HDAC1, HDAC10, HDAC11, HDAC2, HDAC3, HDAC4, HDAC5, HDAC6, HDAC7, HDAC8, HDAC9	HDAC inhibitor
849	92.43	cp	BRD-K30570479	VU-0400195-3	Glutamate receptor modulator		GRM4	Glutamate receptor modulator
853	92.36	cp	BRD-K72264770	QW-BI-011	Histone lysine methyltransferase inhibitor		EHMT2	Histone lysine methyltransferase inhibitor
855	92.3	cp	BRD-A80775386	hyperforin	Cyclooxygenase inhibitor		NR1I2, ALOX5, PTGS1, TRPC6	Cyclooxygenase inhibitor, Dopamine uptake inhibitor, Interleukin receptor antagonist, Lipoxygenase inhibitor, Serotonin reuptake inhibitor
858	92.24	cp	BRD-K63874012	thioperamide	Histamine receptor antagonist		HRH3, HRH4	Histamine receptor antagonist
859	92.24	cp	BRD-K29733039	deforolimus	MTOR inhibitor		MTOR	MTOR inhibitor
864	92.14	cp	BRD-K86465814	HO-013	PPAR receptor agonist		PPARG	PPAR receptor agonist
866	92.14	cp	BRD-A30435184	metergoline	Dopamine receptor agonist		DRD2, HTR1A, HTR1B, HTR1D, HTR1E, HTR1F, HTR2A, HTR2B, HTR2C, HTR5A, HTR6, HTR7	Dopamine receptor agonist, Serotonin receptor antagonist
869	92.12	cp	BRD-K00627859	tubastatin-a	HDAC inhibitor		HDAC6	HDAC inhibitor
872	92.1	cp	BRD-K64785675	TG100-115	-666		PIK3CG, PIK3CA, PIK3CB, PIK3CD	-666
875	92.09	cp	BRD-A70649075	sulconazole	Sterol demethylase inhibitor			Sterol demethylase inhibitor
878	92.05	cp	BRD-K26818574	BIX-01294	Histone lysine methyltransferase inhibitor		EHMT1, EHMT2	Histone lysine methyltransferase inhibitor, DNA methyltransferase inhibitor
880	92.02	cp	BRD-K21350491	phenamil	TRPV antagonist		PKD2L1	TRPV antagonist
881	92	cp	BRD-A48809242	IB-MECA	Adenosine receptor agonist		ADORA3, ADORA1, ADORA2A, ADORA2B	Adenosine receptor agonist
892	91.82	cp	BRD-K02526760	QS-11	ARFGAP inhibitor		ARFGAP1	ARFGAP inhibitor
893	91.82	cp	BRD-K02607075	tubocurarine	Acetylcholine receptor antagonist		CHRNA2, HTR3A, ACHE, HTR3B, KCNN1, KCNN2, KCNN3, ZACN	Acetylcholine receptor antagonist
895	91.79	cp	BRD-K77641333	naphazoline	Adrenergic receptor agonist		ADRA1A, ADRA2A	Adrenergic receptor agonist
896	91.76	cp	BRD-K95901403	XL-147	PI3K inhibitor		PIK3CA, PIK3CD, PIK3CG	PI3K inhibitor
897	91.73	cp	BRD-K61314889	IWR-1-ENDO	PARP inhibitor		TNKS, TNKS2	PARP inhibitor
898	91.73	cp	BRD-K13049116	BMS-754807	IGF-1 inhibitor		IGF1R, AKT1	IGF-1 inhibitor
901	91.68	cp	BRD-K52080565	rilmenidine	Imidazoline receptor agonist		NISCH	Imidazoline receptor agonist
906	91.55	cp	BRD-K60230970	MG-132	Proteasome inhibitor		PSMB1	Proteasome inhibitor
915	91.39	cp	BRD-K88741031	methyl-2,5-dihydroxycinnamate	EGFR inhibitor		EGFR	EGFR inhibitor, Tyrosine kinase inhibitor
919	91.36	cp	BRD-K55344148	BU-224	Imidazoline receptor ligand		MAOA, MAOB	Imidazoline receptor ligand
921	91.32	cp	BRD-K90574421	ipsapirone	Serotonin receptor agonist		HTR1A	Serotonin receptor agonist
923	91.3	cp	BRD-K11911061	GR-127935	Serotonin receptor antagonist		HTR1B, HTR1D, HTR1A, HTR2A, HTR2C, HTR1E, HTR1F, HTR2B, HTR6	Serotonin receptor antagonist
924	91.29	cp	BRD-K84595254	strophanthidin	ATPase inhibitor		ATP1A1, ATP1A2, ATP1A3, ATP1A4, ATP1B1, ATP1B2, ATP1B3, ATP1B4, FXYD2	ATPase inhibitor
925	91.27	cp	BRD-K84141129	VU-0400193-3	Glutamate receptor modulator		GRM4	Glutamate receptor modulator
927	91.26	cp	BRD-K76872913	benzanthrone	Aromatic hydrocarbon derivative			Aromatic hydrocarbon derivative
931	91.19	cp	BRD-K52620403	STO-609	Calmodulin antagonist		CAMKK1, CAMKK2	Calmodulin antagonist
934	91.18	cp	BRD-K67868012	PI-103	MTOR inhibitor		PIK3CA, PIK3CG, MTOR, PIK3CB, PIK3CD, PRKDC	MTOR inhibitor, PI3K inhibitor
936	91.16	cp	BRD-K42142750	retrorsine	Antimitotic			Antimitotic, Cytotoxic agent, Mutagenic
937	91.12	cp	BRD-A06352418	terfenadine	Histamine receptor antagonist		HRH1, KCNH2, CHRM1, CHRM2, CHRM3, CHRM4, CHRM5, KCNH1	Histamine receptor antagonist
941	91.06	cp	BRD-K20285085	fostamatinib	SYK inhibitor		SYK, FLT3, RET	SYK inhibitor
945	91.05	cp	BRD-K71823332	epothilone-a	Microtubule stabilizing agent			Microtubule stabilizing agent
946	91.03	cp	BRD-K09186807	KIN001-244	Phosphoinositide dependent kinase inhibitor		PDPK1	Phosphoinositide dependent kinase inhibitor
947	91.02	cp	BRD-A99571536	dubinidine	Anti-epileptic			Anti-epileptic
949	91.01	cp	BRD-K05396879	15-delta-prostaglandin-j2	PPAR receptor agonist		PPARG, NR1H4	PPAR receptor agonist
955	90.89	cp	BRD-A74771556	nikkomycin	Chitin inhibitor			Chitin inhibitor
957	90.87	cp	BRD-A31159102	fluoxetine	Selective serotonin reuptake inhibitor (SSRI)		SLC6A4, ANO1, CYP2C19, HTR2B	Selective serotonin reuptake inhibitor (SSRI)
968	90.73	cp	BRD-A34205397	suloctidil	Adrenergic receptor antagonist			Adrenergic receptor antagonist
975	90.65	cp	BRD-K68174511	torin-2	MTOR inhibitor		MTOR	MTOR inhibitor
979	90.59	cp	BRD-A13084692	troglitazone	Insulin sensitizer		PPARG, ACSL4, AKR1B1, CCL2, CYP3A4, ESRRA, ESRRG, INS, SERPINE1, SLC29A1, TRPM3	Insulin sensitizer, PPAR receptor agonist
980	90.57	cp	BRD-A43849199	karakoline	Phytotoxin			Phytotoxin
981	90.56	cp	BRD-A11678676	wortmannin	PI3K inhibitor		PIK3CA, PIK3CG, PLK1, ATM, ATR, MTOR, PI4KA, PI4KB, PIK3CD, PIK3R1, PLK3, PRKDC	PI3K inhibitor
982	90.5	cp	BRD-K03842655	penitrem-a	Potassium channel blocker		KCNMA1	Potassium channel blocker
984	90.47	cp	BRD-A84389091	L-655708	GABA receptor inverse agonist		GABRA5, GABRA1, GABRA2, GABRA3, GABRG2	GABA receptor inverse agonist
988	90.4	cp	BRD-K73293050	WZ-3146	EGFR inhibitor		EGFR	EGFR inhibitor
989	90.39	cp	BRD-A56987319	SQ-22536	Adenylyl cyclase inhibitor		ADCY1, ADCY5	Adenylyl cyclase inhibitor
990	90.38	cp	BRD-K33204703	AG-370	PDGFR receptor inhibitor		PDGFRB	PDGFR receptor inhibitor
991	90.37	cp	BRD-K44067360	flufenamic-acid	Chloride channel blocker		AKR1C3, AR, PTGS1, PTGS2, ANO1, GJA1, GJA10, GJA3, GJA4, GJA5, GJA8, GJA9, GJB1, GJB2, GJB3, GJB4, GJB5, GJB6, GJB7, GJC1, GJC2, GJC3, GJD2, GJD3, GJD4, GJE1, PANX1, PANX2, PANX3, PKD2L1, TRPC5, TRPM2, TRPM5	Chloride channel blocker
994	90.31	cp	BRD-K14880289	GW-501516	PPAR receptor agonist		PPARD, INS, PPARA	PPAR receptor agonist, Insulin sensitizer
997	90.23	cp	BRD-K17349619	HLI-373	MDM inhibitor		MDM2	MDM inhibitor
999	90.2	cp	BRD-A65767837	hydrocortisone	Glucocorticoid receptor agonist		ANXA1, NOS2, NR3C1, NR3C2	Glucocorticoid receptor agonist
1002	90.17	cp	BRD-K32836707	CAY-10577	Casein kinase inhibitor			Casein kinase inhibitor
1010	90.04	cp	BRD-K17561142	amiodarone	Potassium channel blocker		KCNH2, ADRB1, CACNA1H, CACNA2D2, CHRM3, CYP2C8, KCNA7, SCN5A	Potassium channel blocker
1014	90.01	cp	BRD-K27305650	LY-294002	MTOR inhibitor		MTOR, PIK3CD, PIK3CG, PIK3CA, PIK3CB, PLK1, PRKDC, AKT1, CHEK1, GSK3B, LCK, MAPK1, MAPK11, MAPK12, MAPK14, MAPK8, PDE2A, PRKCA, ROCK1, RPS6KB1, SGK1	MTOR inhibitor, PI3K inhibitor, DNA dependent protein kinase inhibitor, Phosphodiesterase inhibitor, PLK inhibitor
1016	89.99	cp	BRD-K18518344	digitoxigenin	ATPase inhibitor		ATP1A1	ATPase inhibitor
1018	89.94	cp	BRD-A16311756	profenamine	Butyrylcholinesterase inhibitor		CHRM1, BCHE, CHRM2, GRIN3A	Butyrylcholinesterase inhibitor, Cholinergic receptor antagonist
1021	89.89	cp	BRD-K66707493	lawsone	Coloring agent			Coloring agent
1024	89.86	cp	BRD-K24681473	YM-155	Survivin inhibitor		BIRC5	Survivin inhibitor
1027	89.83	cp	BRD-K25504083	cytochalasin-d	Actin polymerization inhibitor		ACTB	Actin polymerization inhibitor
1028	89.82	cp	BRD-K59369769	tozasertib	Aurora kinase inhibitor		AURKA, AURKB, ABL1, AURKC, BCR, FLT3, JAK2, DDR2, LCK	Aurora kinase inhibitor, BCR-ABL kinase inhibitor, FLT3 inhibitor, JAK inhibitor
1030	89.77	cp	BRD-K26997899	SA-792574	Microtubule inhibitor		TUBB	Microtubule inhibitor
1033	89.61	cp	BRD-K02113016	olaparib	PARP inhibitor		PARP1, PARP2, PARP3	PARP inhibitor
1035	89.6	cp	BRD-K12516989	zaprinast	Phosphodiesterase inhibitor		PDE5A, GPR35, PDE1A, PDE4D, PDE9A	Phosphodiesterase inhibitor
1038	89.54	cp	BRD-A39268308	epibatidine	Acetylcholine receptor agonist		CHRFAM7A, CHRNA2, CHRNA3, CHRNA4, CHRNA7	Acetylcholine receptor agonist
1040	89.5	cp	BRD-K28360340	TW-37	BCL inhibitor		BCL2, BCL2L1, MCL1	BCL inhibitor
1041	89.46	cp	BRD-K62289640	lylamine	Cannabinoid receptor agonist		CNR1	Cannabinoid receptor agonist
1042	89.44	cp	BRD-K42098891	protriptyline	Tricyclic antidepressant		SLC6A2, SLC6A4	Tricyclic antidepressant
1046	89.39	cp	BRD-K50464341	berbamine	Calmodulin antagonist		CALM1	Calmodulin antagonist
1048	89.34	cp	BRD-K83988098	alvespimycin	HSP inhibitor		HSP90AA1	HSP inhibitor
1049	89.32	cp	BRD-K67013324	luzindole	Melatonin receptor antagonist		MTNR1B, MTNR1A	Melatonin receptor antagonist
1059	89.2	cp	BRD-A19736161	ondansetron	Serotonin receptor antagonist		HTR3A, CYP2D6, CYP3A5, HTR1A, HTR1B, HTR3B, HTR4, OPRM1	Serotonin receptor antagonist
1060	89.19	cp	BRD-K88871508	lisuride	Dopamine receptor agonist		DRD2, HTR2B, HTR2C, ADRA2A, ADRA2B, ADRA2C, DRD1, DRD3, DRD4, DRD5, HTR1A, HTR1B, HTR1D, HTR2A, ADRA1A, HRH1, HTR6	Dopamine receptor agonist
1065	89.14	cp	BRD-A19500257	geldanamycin	HSP inhibitor		HSP90AA1, HSP90AB1	HSP inhibitor
1066	89.13	cp	BRD-K98157055	SIB-1757	Glutamate receptor antagonist		GRM5	Glutamate receptor antagonist
1068	89.11	cp	BRD-K83837640	JNJ-26854165	HDAC inhibitor		HDAC1, HDAC10, HDAC11, HDAC2, HDAC3, HDAC4, HDAC5, HDAC6, HDAC7, HDAC8, HDAC9, MDM2	HDAC inhibitor
1071	89.09	cp	BRD-K68402494	ML-9	Myosin light chain kinase inhibitor		MLCK, TRPC6, PKA, PKC	Myosin light chain kinase inhibitor
1079	89	cp	BRD-K13390322	AT-7519	CDK inhibitor		CDK2, CDK5, CDK1, CDK4, CDK6, CDK9	CDK inhibitor, Cell cycle inhibitor
1081	88.97	cp	BRD-A55594068	vinblastine	Microtubule inhibitor		TUBB, JUN, TUBA1A, TUBD1, TUBE1, TUBG1	Microtubule inhibitor, Tubulin inhibitor
1082	88.94	cp	BRD-K40255344	tyrphostin-A9	Protein tyrosine kinase inhibitor			Protein tyrosine kinase inhibitor, Tyrosine kinase inhibitor
1085	88.89	cp	BRD-K04170657	psoromic-acid	Ras GTPase inhibitor			Ras GTPase inhibitor
1087	88.86	cp	BRD-K86509404	iso-olomoucine	CDK inhibitor			CDK inhibitor
1088	88.85	cp	BRD-K61829047	7b-cis	Exportin antagonist		XPO1	Exportin antagonist
1089	88.83	cp	BRD-M86331534	pyrvinium-pamoate	AKT inhibitor		AR	AKT inhibitor
1092	88.74	cp	BRD-K34092021	arvanil	TRPV agonist		CNR1, TRPV1	TRPV agonist
1096	88.7	cp	BRD-K92492521	LY-255283	Leukotriene receptor antagonist		LTB4R, LTB4R2	Leukotriene receptor antagonist
1097	88.65	cp	BRD-K71035033	masitinib	KIT inhibitor		KIT, FGFR3, LYN, PDGFRA, PDGFRB	KIT inhibitor, PDGFR receptor inhibitor, SRC inhibitor
1101	88.62	cp	BRD-A93206962	L-755507	Adrenergic receptor agonist		ADRB3, ADRB1, ADRB2	Adrenergic receptor agonist
1103	88.55	cp	BRD-K06750613	GSK-1059615	PI3K inhibitor		PIK3CA, PIK3CG	PI3K inhibitor
1109	88.45	cp	BRD-K33308633	INCA-6	Calcineurin inhibitor		NFATC1	Calcineurin inhibitor
1111	88.43	cp	BRD-U94846492	quinine	Hemozoin biocrystallization inhibitor		KCNN4, ABCB1, CYP2D6, GP9, KCNB2, SLC29A4	Hemozoin biocrystallization inhibitor
1112	88.41	cp	BRD-A41112154	oleanolic-acid	G protein-coupled receptor agonist			G protein-coupled receptor agonist
1114	88.38	cp	BRD-A72596465	GW-6471	PPAR receptor antagonist		PPARA	PPAR receptor antagonist
1119	88.2	cp	BRD-M00539986	formoterol	Adrenergic receptor agonist		ADRB2, CYP2C19	Adrenergic receptor agonist
1121	88.17	cp	BRD-K93188295	ARC-239	Adrenergic receptor antagonist		ADRA2B, ADRA2A, ADRA2C	Adrenergic receptor antagonist
1122	88.12	cp	BRD-K04887706	AKT-inhibitor-1-2	AKT inhibitor		AKT1, AKT2, AKT3	AKT inhibitor
1125	88.1	cp	BRD-K10843433	phenylbutazone	Cyclooxygenase inhibitor		PTGS2, PTGS1, PTGIS	Cyclooxygenase inhibitor, Prostanoid receptor antagonist
1126	88.09	cp	BRD-A38030642	cyclosporin-a	Calcineurin inhibitor		PPIA, ABCB11, CAMLG, CYP3A5, CYP3A7, FPR1, PPID, PPIF, PPP3CA, PPP3R2, SLC10A1, SLCO1B1, SLCO1B3	Calcineurin inhibitor
1127	88.06	cp	BRD-K44849676	capsazepine	TRPV agonist		TRPV1, TRPV4	TRPV agonist
1128	88.05	cp	BRD-K99616396	motesanib	KIT inhibitor		FLT1, FLT4, KDR, KIT, PDGFRA, RET	KIT inhibitor, PDGFR receptor inhibitor, VEGFR inhibitor
1129	88.05	cp	BRD-A62809825	thapsigargin	ATPase inhibitor		ATP2A1	ATPase inhibitor
1133	88.02	cp	BRD-K32821942	azathioprine	Dehydrogenase inhibitor		HPRT1, IMPDH1, PPAT	Dehydrogenase inhibitor
1136	87.95	cp	BRD-K10670311	sulfasalazine	Antirheumatic		PTGS1, PTGS2, ACAT1, ALOX5, CHUK, IKBKB, PLA2G1B, PPARG, SLC46A1, SLC7A11, TBXAS1	Antirheumatic, NFkB pathway inhibitor
1137	87.94	cp	BRD-K02407574	parbendazole	Tubulin inhibitor		TUBB	Tubulin inhibitor
1139	87.86	cp	BRD-K40624912	ZM-39923	JAK inhibitor		JAK1, JAK3	JAK inhibitor
1140	87.85	cp	BRD-A33833419	TER-14687	Inhibitor of translocation of PKCq in T cells		PRKCQ	Inhibitor of translocation of PKCq in T cells
1142	87.82	cp	BRD-K01292756	pimozide	Dopamine receptor antagonist		DRD2, DRD3, CACNA1I, CALM1, HRH1, HTR1A, HTR2A, KCNA10, KCNH2	Dopamine receptor antagonist
1150	87.67	cp	BRD-K53414658	tivozanib	VEGFR inhibitor		FLT1, FLT4, KDR, KIT, PDGFRA, PDGFRB	VEGFR inhibitor
1156	87.54	cp	BRD-K09537769	NU-7026	DNA dependent protein kinase inhibitor		PRKDC	DNA dependent protein kinase inhibitor, MTOR inhibitor, PI3K inhibitor
1158	87.51	cp	BRD-K36616567	doxepin	Histamine receptor antagonist		HRH1, HRH2, SLC6A2, SLC6A4, ADRA1A, ADRA1B, ADRA1D, ADRA2A, ADRA2B, ADRA2C, CHRM1, CHRM2, CHRM3, CHRM4, CHRM5, CYP2C19, DRD2, HRH4, HTR1A, HTR2A, HTR2B, HTR2C, HTR6, KCNH2, SLC6A3	Histamine receptor antagonist
1161	87.47	cp	BRD-K97764662	PD-173074	FGFR inhibitor		FGFR1, FGFR3, FGFR2, FGFR4, FLT1, FLT4, KDR, PDGFRA, PDGFRB	FGFR inhibitor, VEGFR inhibitor
1167	87.37	cp	BRD-K55420858	mirin	MRE11A exonuclease inhibitor		MRE11A	MRE11A exonuclease inhibitor
1174	87.17	cp	BRD-K73395020	SA-1478088	-666		MMP12, MMP14, MMP2, MMP8, MMP9	-666
1179	87.13	cp	BRD-K77771411	moxonidine	Imidazoline receptor agonist		NISCH, ADRA2A, ADRA2B, ADRA2C	Imidazoline receptor agonist
1184	87.06	cp	BRD-K48735772	PD-158780	EGFR inhibitor		EGFR	EGFR inhibitor
1185	87.04	cp	BRD-K04546108	JAK3-inhibitor-VI	JAK inhibitor		JAK3	JAK inhibitor
1190	86.95	cp	BRD-K27710560	splitomycin	SIRT inhibitor		SIRT1, SIRT2	SIRT inhibitor
1191	86.94	cp	BRD-K83963101	MLN-8054	Aurora kinase inhibitor		AURKA	Aurora kinase inhibitor, Mitotic inhibitor, Protein kinase inhibitor
1194	86.9	cp	BRD-A85860691	chaetocin	Histone lysine methyltransferase inhibitor		EHMT2, SUV39H1	Histone lysine methyltransferase inhibitor
1195	86.88	cp	BRD-A63998256	helveticoside	ATPase inhibitor		ATP1A1	ATPase inhibitor
1197	86.8	cp	BRD-K71430621	clobenpropit	Histamine receptor antagonist		HRH3, HRH4, HRH1, HRH2	Histamine receptor antagonist
1200	86.76	cp	BRD-K02581333	protein-tyrosine-phosphatase-inhibitor-IV	Tyrosine phosphatase inhibitor		PTPN1, PTPN11	Tyrosine phosphatase inhibitor
1202	86.74	cp	BRD-A81233518	glycopyrrolate	Acetylcholine receptor antagonist		CHRM1, CHRM3, CHRM2, CHRM4, CHRM5	Acetylcholine receptor antagonist
1205	86.66	cp	BRD-K05653692	DL-PDMP	Glucosyltransferase inhibitor		ASAH1, UGCG	Glucosyltransferase inhibitor
1209	86.62	cp	BRD-K30990140	FR-122047	Cyclooxygenase inhibitor			Cyclooxygenase inhibitor
1210	86.6	cp	BRD-K59637651	NSC-119889	Protein synthesis inhibitor			Protein synthesis inhibitor
1211	86.56	cp	BRD-K87048468	RS-102221	Serotonin receptor antagonist		HTR2C, HTR2A, HTR2B	Serotonin receptor antagonist
1212	86.55	cp	BRD-A59174698	ritodrine	Adrenergic receptor agonist		ADRB2	Adrenergic receptor agonist
1214	86.5	cp	BRD-K40175214	torin-1	MTOR inhibitor		MTOR, PIK3CA	MTOR inhibitor, PI3K inhibitor
1216	86.49	cp	BRD-K50311478	tosyl-phenylalanyl-chloromethyl-ketone	Chymotrypsin inhibitor			Chymotrypsin inhibitor
1217	86.47	cp	BRD-K08219523	5-nonyloxytryptamine	Serotonin receptor agonist		HTR1B, HTR1D	Serotonin receptor agonist
1218	86.45	cp	BRD-K49049886	CGS-15943	Adenosine receptor antagonist		ADORA1, ADORA2A, ADORA2B, ADORA3	Adenosine receptor antagonist
1223	86.4	cp	BRD-K64606589	apicidin	HDAC inhibitor		HDAC1, HDAC10, HDAC11, HDAC2, HDAC3, HDAC4, HDAC5, HDAC6, HDAC7, HDAC8, HDAC9	HDAC inhibitor
1224	86.4	cp	BRD-K20152659	gamma-homolinolenic-acid	Cholesterol inhibitor		PTGS1, PTGS2	Cholesterol inhibitor, Platelet aggregation inhibitor, Prostanoid receptor agonist, Prostanoid receptor stimulant
1225	86.39	cp	BRD-K76907295	VU-0418947-2	HIF modulator			HIF modulator
1227	86.32	cp	BRD-K60174629	z-prolyl-prolinal	Prolyl endopeptidase inhibitor		PREP	Prolyl endopeptidase inhibitor
1229	86.31	cp	BRD-A15415227	GW-1929	PPAR receptor agonist		INS, PPARG	PPAR receptor agonist, Insulin sensitizer
1233	86.21	cp	BRD-K23383398	T-0901317	LXR agonist		NR1H3, NR1H2, ABCA1, NCOA1, NCOA2, NR1I2, RORA, RORC, RXRB	LXR agonist, ABC transporter expression enhancer, ROR inverse agonist
1237	86.14	cp	BRD-K59962020	CHEMBL-374350	NFkB pathway inhibitor			NFkB pathway inhibitor
1240	86.1	cp	BRD-K67844266	MLN-4924	Nedd activating enzyme inhibitor		NAE1, UBA3	Nedd activating enzyme inhibitor
1242	86.04	cp	BRD-K43330982	JTE-013	Lysophospholipid receptor antagonist		S1PR2, P2RY10	Lysophospholipid receptor antagonist
1243	86.04	cp	BRD-K62363391	dapsone	Bacterial antifolate		DHFR	Bacterial antifolate
1246	86.02	cp	BRD-K89997465	chlorpromazine	Dopamine receptor antagonist		DRD2, ADRA2A, ADRA2B, ADRA2C, DRD1, DRD3, DRD4, DRD5, HRH1, HTR1A, HTR2A, HTR2C, HTR6, HTR7, ADRA1A, ADRA1B, ADRA1D, CALM1, CHRM1, CHRM3, HRH4, HTR2B, KCNH2, KIF11, ORM1, ORM2, SMPD1, TRPC5	Dopamine receptor antagonist
1247	85.99	cp	BRD-K85985071	ellipticine	Topoisomerase inhibitor		TOP2A, TOP2B	Topoisomerase inhibitor
1251	85.92	cp	BRD-K09485525	GANT-61	GLI antagonist		DHH, IHH	GLI antagonist
1259	85.87	cp	BRD-U37049823	HG-6-64-01	RAF inhibitor		ABL1, BRAF, CSF1R, EGFR, FGFR1, FLT3, KIT, MAPK11, PDGFRB, RET	RAF inhibitor
1263	85.8	cp	BRD-K35128472	2-aminopurine	Serine/threonine kinase inhibitor			Serine/threonine kinase inhibitor
1265	85.78	cp	BRD-K53737926	amitriptyline	Norepinephrine inhibitor		CHRM1, CHRM2, CHRM3, CHRM4, CHRM5, HRH1, HTR6, SLC6A2, SLC6A4, ADRA1A, ADRA1B, ADRA1D, ADRA2A, ADRB1, ADRB2, ADRB3, HRH2, HRH4, HTR1A, HTR1B, HTR1D, HTR2A, HTR2C, HTR7, KCNA1, KCND2, KCND3, KCNQ2, KCNQ3, NTRK1, NTRK2, OPRD1, OPRK1, OPRM1, SIGMAR1	Norepinephrine inhibitor, Norepinephrine reuptake inhibitor, Serotonin receptor antagonist, Serotonin reuptake inhibitor
1267	85.75	cp	BRD-K92301463	16,16-dimethylprostaglandin-e2	Prostanoid receptor agonist		HPGD	Prostanoid receptor agonist
1273	85.68	cp	BRD-K69328504	L-690488	Inositol monophosphatase inhibitor		IMPA1	Inositol monophosphatase inhibitor
1274	85.67	cp	BRD-A66563878	medetomidine	Adrenergic receptor agonist		ADRA2A, ADRA2B, ADRA2C, ADRA1A, ADRA1B, ADRA1D	Adrenergic receptor agonist
1276	85.6	cp	BRD-A14574269	UB-165	Acetylcholine receptor agonist		CHRNA3, CHRNA4, CHRNB2	Acetylcholine receptor agonist
1286	85.42	cp	BRD-K61097567	SB-218795	Tachykinin antagonist		TACR3	Tachykinin antagonist
1287	85.42	cp	BRD-A78360835	cercosporin	Photoactivated toxin			Photoactivated toxin
1289	85.37	cp	BRD-A49225603	alimemazine	Histamine receptor agonist		HRH1	Histamine receptor agonist
1294	85.27	cp	BRD-K05104363	PD-184352	MEK inhibitor		MAP2K1, MAP2K2, MAP3K1, MAP3K2	MEK inhibitor
1297	85.25	cp	BRD-K62982419	cilomilast	Phosphodiesterase inhibitor		PDE4A, PDE4B, PDE4D, IL12A, IL12B, IL1B, PDE4C, TNF	Phosphodiesterase inhibitor
1302	85.22	cp	BRD-K05151076	ZK-164015	Estrogen receptor antagonist		ESR1, ESR2	Estrogen receptor antagonist
1309	85.13	cp	BRD-K14441456	tyrphostin-AG-556	EGFR inhibitor		EGFR	EGFR inhibitor
1313	85.04	cp	BRD-A51829654	BRL-15572	Serotonin receptor antagonist		HTR1D, HTR1A, HTR1B, HTR1E, HTR1F, HTR2A, HTR2B, HTR2C, HTR6	Serotonin receptor antagonist
1315	85.03	cp	BRD-K27184429	levocetirizine	Histamine receptor antagonist		HRH1, CXCL8	Histamine receptor antagonist
1318	84.95	cp	BRD-K15600710	obatoclax	BCL inhibitor		BCL2, BCL2L1, MCL1	BCL inhibitor
1321	84.85	cp	BRD-K20755323	SA-792728	Sphingosine kinase inhibitor		SPHK1, VCP	Sphingosine kinase inhibitor
1324	84.8	cp	BRD-K10705233	GW-405833	Cannabinoid receptor agonist		CNR2	Cannabinoid receptor agonist
1326	84.77	cp	BRD-K78599730	manumycin-a	Farnesyltransferase inhibitor		FNTA, IKBKB	Farnesyltransferase inhibitor, NFkB pathway inhibitor
1327	84.75	cp	BRD-K28470988	L-690330	Inositol monophosphatase inhibitor		IMPA1	Inositol monophosphatase inhibitor
1330	84.69	cp	BRD-K07507905	BRL-37344	Adrenergic receptor agonist		ADRB3, ADRB1, ADRB2	Adrenergic receptor agonist
1332	84.66	cp	BRD-K81916719	triclabendazole	Microtubule inhibitor		DNMT1	Microtubule inhibitor
1334	84.64	cp	BRD-K64835161	BRD-K64835161	-666		CLK1, CLK4, DYRK1B	-666
1335	84.62	cp	BRD-K94887716	TFMPP	Serotonin receptor agonist			Serotonin receptor agonist, Serotonin receptor antagonist
1340	84.54	cp	BRD-K47207162	zimelidine	Serotonin reuptake inhibitor		SLC6A4, MAOA, MAOB	Serotonin reuptake inhibitor
1342	84.49	cp	BRD-K53913732	SB-408124	Orexin receptor antagonist		HCRTR1, HCRTR2	Orexin receptor antagonist
1343	84.48	cp	BRD-K62012036	acitretin	Retinoid receptor agonist		RARA, RARB, RARG, RBP1, RXRA, RXRB, RXRG, STAT3	Retinoid receptor agonist
1344	84.45	cp	BRD-A80574334	oxalomalic-acid	Isocitrate dehydrogenase inhibitor		ACO1, IDH1	Isocitrate dehydrogenase inhibitor
1345	84.45	cp	BRD-K93918653	quizartinib	FLT3 inhibitor		FLT3, CSF1R, KIT, RET, PDGFRA, PDGFRB	FLT3 inhibitor
1352	84.32	cp	BRD-K75699339	rizatriptan	Serotonin receptor agonist		HTR1D, HTR1B, HTR1F, HTR1A, HTR1E	Serotonin receptor agonist
1353	84.31	cp	BRD-A98378129	talniflumate	Cyclooxygenase inhibitor		CLCA1	Cyclooxygenase inhibitor
1355	84.26	cp	BRD-K50140147	NVP-TAE684	ALK inhibitor		ALK, INSR	ALK inhibitor
1356	84.25	cp	BRD-A10969569	ambelline	Plant alkaloid			Plant alkaloid
1357	84.24	cp	BRD-A47513740	calyculin	Protein phosphatase inhibitor		PPP1CA, PPP1CC, PPP2CA	Protein phosphatase inhibitor
1360	84.23	cp	BRD-K50938287	sumatriptan	Serotonin receptor agonist		HTR1D, HTR1B, HTR1A, HTR1F, HTR1E, HTR5A, HTR6, HTR7	Serotonin receptor agonist
1361	84.21	cp	BRD-K97309399	thiothixene	Dopamine receptor antagonist		HTR2A, DRD1, DRD2, HRH1	Dopamine receptor antagonist
1367	84.02	cp	BRD-A04756508	norgestimate	Progesterone receptor agonist		PGR, ESR1	Progesterone receptor agonist
1372	83.96	cp	BRD-K99595596	salsolinol	Monoamine oxidase inhibitor		DRD2	Monoamine oxidase inhibitor, Tyrosine hydroxylase inhibitor
1380	83.8	cp	BRD-K47639036	flavoxate	Acetylcholine receptor antagonist		CHRM1, CHRM2	Acetylcholine receptor antagonist
1384	83.78	cp	BRD-A10523515	GSK-429286A	Rho associated kinase inhibitor		ROCK1	Rho associated kinase inhibitor
1385	83.73	cp	BRD-K18036262	L-168049	Glucagon receptor antagonist		GCGR	Glucagon receptor antagonist
1391	83.66	cp	BRD-K95763993	trapidil	PDGFR receptor inhibitor		PDGFRA	PDGFR receptor inhibitor
1393	83.65	cp	BRD-A11702965	chromomycin-a3	DNA binding agent			DNA binding agent
1403	83.49	cp	BRD-K18194590	mephentermine	Adrenergic receptor agonist		ADRA1A, ADRA1B, ADRA1D, ADRA2A, ADRA2B, ADRA2C, ADRB1, ADRB2, ADRB3	Adrenergic receptor agonist
1411	83.37	cp	BRD-A46186775	hydrocortisone	Glucocorticoid receptor agonist		ANXA1, NOS2, NR3C1, NR3C2	Glucocorticoid receptor agonist
1413	83.33	cp	BRD-K82983861	GW-0742	PPAR receptor agonist		INS, PPARD	PPAR receptor agonist, Insulin sensitizer
1414	83.27	cp	BRD-A30437061	camptothecin	Topoisomerase inhibitor		TOP1, HIF1A	Topoisomerase inhibitor
1415	83.22	cp	BRD-K10995081	perphenazine	Dopamine receptor antagonist		DRD2, CALM1, DRD1, HRH1, HTR2A, HTR2C, HTR6, HTR7	Dopamine receptor antagonist
1416	83.21	cp	BRD-K14807180	SB-221284	Serotonin receptor antagonist		HTR2B, HTR2C, HTR2A	Serotonin receptor antagonist
1418	83.18	cp	BRD-A02990301	lofexidine	Adrenergic receptor agonist		ADRA2A	Adrenergic receptor agonist
1424	83.07	cp	BRD-K47598052	PP-1	SRC inhibitor		HCK, RET, SRC	SRC inhibitor, ABL inhibitor
1425	83.04	cp	BRD-K70358946	aripiprazole	Serotonin receptor agonist		DRD2, HTR1A, HTR2A, HRH1, HTR1B, HTR1D, HTR2C, ADRA1A, ADRA1B, ADRA2A, ADRA2B, ADRA2C, CHRM1, CHRM2, CHRM3, CHRM4, CHRM5, DRD1, DRD3, DRD4, DRD5, HTR1E, HTR3A, HTR6, HTR7	Serotonin receptor agonist, Serotonin receptor antagonist
1426	83.04	cp	BRD-K20287671	SU-4312	PDGFR receptor inhibitor		KDR, PDGFRB	PDGFR receptor inhibitor, Tyrosine kinase inhibitor, VEGFR inhibitor
1427	83.04	cp	BRD-A65076780	dihydroergocristine	Adrenergic receptor antagonist		HTR2A, ADRA1A, ADRB1, DRD1, DRD2, DRD3, DRD4, DRD5, HTR1A, HTR3A, HTR4, HTR5A, HTR6, HTR7	Adrenergic receptor antagonist, Prolactin inhibitor
1430	82.99	cp	BRD-K15164005	apoptosis-activator-II	Carboxylesterase inhibitor		BCHE, CES1	Carboxylesterase inhibitor
1431	82.98	cp	BRD-K33312228	halometasone	Glucocorticoid receptor agonist		NR3C1	Glucocorticoid receptor agonist
1432	82.98	cp	BRD-K26664453	cytochalasin-b	Microtubule inhibitor		ACTB	Microtubule inhibitor
1436	82.89	cp	BRD-A76279427	myriocin	Serine palmitoyltransferase inhibitor		AKT1, SPTLC1, SPTLC2, SPTLC3	Serine palmitoyltransferase inhibitor
1437	82.87	cp	BRD-K74141488	naftifine	Fungal squalene epoxidase inhibitor		SQLE	Fungal squalene epoxidase inhibitor
1438	82.85	cp	BRD-K06980535	promazine	Dopamine receptor antagonist		CHRM5, DRD2, ADRA1A, ADRA1B, ADRA1D, CHRM1, CHRM2, CHRM3, CHRM4, DRD1, DRD3, DRD4, HRH1, HTR2A, HTR2C	Dopamine receptor antagonist
1439	82.82	cp	BRD-K16485616	mocetinostat	HDAC inhibitor		HDAC1, HDAC2, HDAC3, HDAC11	HDAC inhibitor
1441	82.81	cp	BRD-K31699485	DMEOB	glutamate receptor modulator			glutamate receptor modulator
1445	82.79	cp	BRD-K45542189	diethylcarbamazine	Lipoxygenase inhibitor		ALOX5, PTGS1	Lipoxygenase inhibitor
1446	82.79	cp	BRD-K68143200	SA-792541	CDC inhibitor		CASP3, CDC25A, CDC25B	CDC inhibitor
1449	82.73	cp	BRD-K51018020	VAMA-37	DNA dependent protein kinase inhibitor		PRKDC	DNA dependent protein kinase inhibitor
1453	82.65	cp	BRD-K77625572	etomoxir	Carnitine palmitoyltransferase inhibitor		CPT1A, CPT1B	Carnitine palmitoyltransferase inhibitor
1454	82.65	cp	BRD-K62200014	anagrelide	Phosphodiesterase inhibitor		PDE3A	Phosphodiesterase inhibitor
1456	82.6	cp	BRD-K30649484	mafenide	Carbonic anhydrase inhibitor		CA6, CA12, CA14, CA2, CA4, CA9	Carbonic anhydrase inhibitor
1460	82.47	cp	BRD-U25771771	WZ-4-145	EGFR inhibitor		CSF1R, DDR1, EGFR, PDGFRA, TIE1	EGFR inhibitor
1461	82.46	cp	BRD-A84481105	thioridazine	Dopamine receptor antagonist		DRD1, DRD2, HTR2A, ADRA1A, ADRA1B, CHRNA7, DRD5, HRH1, HTR1A, HTR2C, HTR6, HTR7, KCNH2, MALT1	Dopamine receptor antagonist
1464	82.37	cp	BRD-K82357231	desloratadine	Histamine receptor antagonist		HRH1	Histamine receptor antagonist
1465	82.37	cp	BRD-K54094468	remoxipride	Dopamine receptor antagonist		DRD2, DRD3, DRD4, HTR2A, SIGMAR1	Dopamine receptor antagonist
1472	82.29	cp	BRD-K14767410	SC-560	Cyclooxygenase inhibitor		PTGS1	Cyclooxygenase inhibitor
1473	82.28	cp	BRD-K16406336	methylene-blue	Guanylyl cyclase inhibitor		ACHE, MAPT	Guanylyl cyclase inhibitor, Monoamine oxidase inhibitor, Nitric oxide production inhibitor, Tau aggregation inhibitor
1474	82.27	cp	BRD-K99964838	bosutinib	ABL inhibitor		ABL1, SRC, BCR, CAMK2G, LYN, CAMK1D, CDK2, FRK, FYN, HCK, MAP2K1, MAP2K2, MAP3K2, MAP4K5, STK10, STK24, STK4, TNK2, TXK	ABL inhibitor, BCR-ABL kinase inhibitor, SRC inhibitor
1479	82.18	cp	BRD-K60274257	dephostatin	Tyrosine phosphatase inhibitor		PTPN1, PTPN6	Tyrosine phosphatase inhibitor
1480	82.17	cp	BRD-K10098805	rhapontin	Apoptosis stimulant			Apoptosis stimulant
1483	82.14	cp	BRD-K81209159	herniarin	Acetylcholinesterase inhibitor		ACHE, CA1, CA12, CA14, CA4, CA6, CA9	Acetylcholinesterase inhibitor
1486	82.11	cp	BRD-A13133631	fluorometholone	Glucocorticoid receptor agonist		NR3C1	Glucocorticoid receptor agonist
1490	82.03	cp	BRD-A42423104	benproperine	Antitussive			Antitussive
1491	81.99	cp	BRD-U82589721	HG-5-113-01	Protein kinase inhibitor		ABL1, LTK, STK10	Protein kinase inhibitor
1495	81.92	cp	BRD-K15916496	clotrimazole	Cytochrome P450 inhibitor		KCNN4, CYP3A4, CYP51A1, NR1I2, NR1I3, TRPM2, TRPM4, TRPM8	Cytochrome P450 inhibitor, Imidazoline receptor ligand
1498	81.87	cp	BRD-K76840893	RS-17053	Adrenergic receptor antagonist		ADRA1A, ADRA1D	Adrenergic receptor antagonist
1500	81.86	cp	BRD-K68246049	TTNPB	Retinoid receptor agonist		RARB, RARA, RARG	Retinoid receptor agonist
1503	81.81	cp	BRD-K41996876	tyrphostin-1	EGFR inhibitor		EGFR	EGFR inhibitor
1504	81.8	cp	BRD-K74195153	irsogladine	Phosphodiesterase inhibitor		PDE4A	Phosphodiesterase inhibitor
1509	81.78	cp	BRD-K20313525	rosmarinic-acid	GABA transaminase inhibitor		MCL1, TYR	GABA transaminase inhibitor
1512	81.71	cp	BRD-K50866992	tropisetron	Serotonin receptor antagonist		HTR3A, GLRA1, GLRA2, GLRB, HTR4	Serotonin receptor antagonist
1515	81.66	cp	BRD-K25906698	immepip	Histamine receptor agonist		HRH3, HRH4	Histamine receptor agonist
1516	81.63	cp	BRD-K74305673	IKK-2-inhibitor-V	IKK inhibitor		IKBKB	IKK inhibitor, NFkB pathway inhibitor
1519	81.57	cp	BRD-K45479396	BP-554	Serotonin receptor agonist		HTR1A	Serotonin receptor agonist
1522	81.54	cp	BRD-K43764301	dexketoprofen	Cyclooxygenase inhibitor		CXCR1, PTGS1, PTGS2, SLC5A8	Cyclooxygenase inhibitor
1528	81.46	cp	BRD-A04308630	genipin	Choleretic agent			Choleretic agent
1534	81.35	cp	BRD-K57011718	UK-356618	Metalloproteinase inhibitor		MMP3, MMP13, MMP14, MMP2, MMP9	Metalloproteinase inhibitor
1541	81.12	cp	BRD-K43236057	piceid	ICAM1 inhibitor		GAA, XDH	ICAM1 inhibitor
1543	81.1	cp	BRD-K26521938	dinoprostone	Prostanoid receptor agonist		PTGER2, PTGER1, PTGER3, PTGER4, CATSPER1, CATSPER2, CATSPER3, CATSPER4, PTGDR, PTGDR2, PTGFR, TBXA2R	Prostanoid receptor agonist
1549	80.94	cp	BRD-K70281171	U-99194	Dopamine receptor antagonist		DRD3	Dopamine receptor antagonist
1552	80.85	cp	BRD-A84702196	penicillin	Bacterial cell wall synthesis inhibitor			Bacterial cell wall synthesis inhibitor
1557	80.75	cp	BRD-K50422030	clomethiazole	GABA receptor antagonist		GABRA1	GABA receptor antagonist, GABA receptor modulator
1560	80.73	cp	BRD-K59753853	MDL-29951	Glutamate receptor antagonist		FBP1, GPR17	Glutamate receptor antagonist
1563	80.69	cp	BRD-K99451608	lopinavir	HIV protease inhibitor			HIV protease inhibitor
1565	80.58	cp	BRD-K81528515	nilotinib	ABL inhibitor		ABL1, KIT, BCR, CYP2B6, CYP2C8, DDR1, DDR2, PDGFRA	ABL inhibitor, BCR-ABL kinase inhibitor
1568	80.54	cp	BRD-K21806131	tegaserod	Serotonin receptor partial agonist		HTR4, HTR2B, HTR2A, HTR2C	Serotonin receptor partial agonist
1574	80.36	cp	BRD-A81772229	simvastatin	HMGCR inhibitor		HMGCR, CYP2C8, CYP3A4, CYP3A5, ITGB2	HMGCR inhibitor
1576	80.19	cp	BRD-K08640512	RS-100329	Adrenergic receptor antagonist		ADRA1A, ADRA1D	Adrenergic receptor antagonist
1577	80.18	cp	BRD-A19195498	trimipramine	Norepinephrine reuptake inhibitor		SLC6A2, SLC6A4, SLC6A3, ADRA1A, ADRA1B, ADRA2A, ADRA2B, ADRB1, ADRB2, ADRB3, CHRM1, CHRM2, CHRM3, CHRM4, CHRM5, DRD1, DRD2, DRD5, HRH1, HTR1A, HTR1D, HTR2A, HTR2C, HTR3A	Norepinephrine reuptake inhibitor, Tricyclic antidepressant
1578	80.14	cp	BRD-K60762818	desipramine	Tricyclic antidepressant		SLC6A2, SLC6A4, ADRA1A, ADRA1B, ADRA1D, ADRA2A, ADRA2B, ADRA2C, ADRB1, ADRB2, CHRM1, CHRM2, CHRM3, CHRM4, CHRM5, DRD2, HRH1, HTR1A, HTR2A, HTR2C, SMPD1	Tricyclic antidepressant
1582	80.01	cp	BRD-K00610438	altanserin	Serotonin receptor antagonist		HTR2A, HTR2C	Serotonin receptor antagonist
1584	79.97	cp	BRD-A04352665	maraviroc	CC chemokine receptor antagonist		CCR5, CYP3A5	CC chemokine receptor antagonist
1593	79.75	cp	BRD-K04923131	GSK-3-inhibitor-IX	Glycogen synthase kinase inhibitor		ALOX5, GSK3A, GSK3B	Glycogen synthase kinase inhibitor, Lipoxygenase inhibitor
1599	79.6	cp	BRD-K43796186	benzyl-quinazolin-4-yl-amine	EGFR inhibitor		EGFR	EGFR inhibitor
1601	79.57	cp	BRD-K28428262	brivanib	FGFR inhibitor		FGFR1, KDR, FLT1, CYP3A4, FGFR2, FGFR3, FLT4, KCNH2	FGFR inhibitor, VEGFR inhibitor
1602	79.53	cp	BRD-A72711497	lasalocid	Bacterial permeability inducer			Bacterial permeability inducer
1614	79.28	cp	BRD-K32398298	alprazolam	Benzodiazepine receptor agonist		GABRA1, GABRA2, GABRA3, GABRA5, CYP3A5, GABRA4, GABRA6, GABRB1, GABRB2, GABRB3, GABRD, GABRE, GABRG1, GABRG2, GABRG3, GABRP, GABRQ	Benzodiazepine receptor agonist
1616	79.25	cp	BRD-K51805276	temefos	Cholinesterase inhibitor			Cholinesterase inhibitor
1619	79.23	cp	BRD-A39646320	HC-toxin	HDAC inhibitor		HDAC1	HDAC inhibitor
1625	79.09	cp	BRD-K44432556	VU-0418946-1	HIF modulator		HIF1A	HIF modulator
1626	79.08	cp	BRD-K24526313	levcromakalim	Potassium channel activator		KCNJ8, ABCC9, KCNJ5	Potassium channel activator
1628	79.08	cp	BRD-A45498368	WYE-125132	MTOR inhibitor		MTOR, PIK3CA	MTOR inhibitor
1633	78.97	cp	BRD-K82577285	dipropyl-dopamine	Dopamine receptor agonist			Dopamine receptor agonist
1635	78.96	cp	BRD-K99498722	NPI-2358	Tubulin inhibitor			Tubulin inhibitor
1636	78.96	cp	BRD-K78122587	NNC-55-0396	T-type calcium channel blocker		CATSPER1, CATSPER2, CATSPER3, CATSPER4	T-type calcium channel blocker
1639	78.93	cp	BRD-A11605036	thiocolchicoside	GABA receptor antagonist		GABRA1, GABRB2, GABRG2, GLRA1, GLRB	GABA receptor antagonist
1643	78.82	cp	BRD-K16277217	piperacetazine	Dopamine receptor antagonist			Dopamine receptor antagonist
1645	78.78	cp	BRD-K55991774	BAS-09104376	HIV integrase inhibitor			HIV integrase inhibitor
1648	78.64	cp	BRD-K78633253	EXO-1	ARF inhibitor			ARF inhibitor
1652	78.53	cp	BRD-A61470182	n-formylmethionylalanine	macrophage activator			macrophage activator
1653	78.48	cp	BRD-K57222227	indometacin	Cyclooxygenase inhibitor		PTGS1, PTGS2, PPARG, PTGDR2, GLO1, PLA2G2A, PPARA, PTGR2, SLC46A1	Cyclooxygenase inhibitor
1656	78.41	cp	BRD-K79124250	ioxaglic-acid	Radiopaque medium			Radiopaque medium
1663	78.3	cp	BRD-K55748775	SCH-28080	ATPase inhibitor		ATP4A	ATPase inhibitor
1676	78.05	cp	BRD-A35511923	L-803087	Somatostatin receptor agonist		SSTR4	Somatostatin receptor agonist
1689	77.79	cp	BRD-M07438658	lapatinib	EGFR inhibitor		EGFR, ERBB2, CYP3A5	EGFR inhibitor, ErbB2 inhibitor
1690	77.79	cp	BRD-K81376179	TCS-359	FLT3 inhibitor		FLT3	FLT3 inhibitor
1693	77.69	cp	BRD-A02176148	tubaic-acid	Mitochondrial complex I inhibitor		MT-ND1	Mitochondrial complex I inhibitor, NADH-ubiquinone oxidoreductase (Complex I) inhibitor
1696	77.58	cp	BRD-K76723084	isotretinoin	Retinoid receptor agonist		CYP2B6, CYP2C19, CYP2C8, CYP3A5, CYP3A7, NR2C2, PPARD, RARA, RARB, RARG, RORB, RORC	Retinoid receptor agonist
1700	77.49	cp	BRD-U33728988	QL-X-138	MTOR inhibitor		BTK, JAK3, MKNK2, MTOR, PRKDC	MTOR inhibitor
1704	77.41	cp	BRD-K72676686	fluvoxamine	Selective serotonin reuptake inhibitor (SSRI)		SLC6A4, CYP2C19	Selective serotonin reuptake inhibitor (SSRI)
1705	77.4	cp	BRD-K09549677	mibefradil	T-type calcium channel blocker		CACNA1G, CACNA1H, CACNA1C, CACNA1I, ANO1, CACNA1D, CACNA1F, CACNA1S, CACNB1, CACNB2, CACNB3, CACNB4, CATSPER1, CATSPER2, CATSPER3, CATSPER4, CYP3A5, CYP3A7, SCN2A, SCN4A, SCN5A, SCN9A	T-type calcium channel blocker
1709	77.3	cp	BRD-K04185004	oxybuprocaine	Local anesthetic		SCN10A	Local anesthetic
1716	77.15	cp	BRD-K37130656	rivaroxaban	Coagulation inhibitor		F10, CYP2J2, CYP3A5	Coagulation inhibitor
1719	77.05	cp	BRD-K65331431	retinyl	vitamin analog			vitamin analog
1728	76.85	cp	BRD-A84493640	atovaquone	Mitochondrial electron transport inhibitor		DHODH	Mitochondrial electron transport inhibitor
1731	76.84	cp	BRD-A33168282	sotalol	Adrenergic receptor antagonist		ADRB1, ADRB2, KCNH2	Adrenergic receptor antagonist
1733	76.75	cp	BRD-K56957086	dacinostat	HDAC inhibitor		HDAC1, HDAC2, HDAC3, HDAC4, HDAC5, HDAC6, HDAC7, HDAC8, HDAC9	HDAC inhibitor
1735	76.71	cp	BRD-A41145729	methoprene-acid	Retinoid receptor agonist		NCOA2, NR1H3, RXRA, RXRB	Retinoid receptor agonist
1744	76.47	cp	BRD-A93236127	digitoxin	ATPase inhibitor		ATP1A1	ATPase inhibitor
1745	76.47	cp	BRD-K26117720	gingerol	Nitric oxide synthase inhibitor			Nitric oxide synthase inhibitor
1752	76.34	cp	BRD-K05673000	dicloxacillin	Bacterial cell wall synthesis inhibitor			Bacterial cell wall synthesis inhibitor
1755	76.3	cp	BRD-A55416093	colforsin	Adenylyl cyclase activator		ADCY2, ADCY5, GNAS	Adenylyl cyclase activator, Adenylate cyclase stimulant
1757	76.25	cp	BRD-K35498378	alrestatin	Aldose reductase inhibitor		AKR1B1	Aldose reductase inhibitor
1760	76.19	cp	BRD-K78278890	NM-PP1	Mutant kinase inhibitor		CAMK2A, LCK, MAPK8, PRKACA, RIPK2, SRC	Mutant kinase inhibitor
1770	75.92	cp	BRD-A74980173	gatifloxacin	Bacterial DNA gyrase inhibitor			Bacterial DNA gyrase inhibitor
1772	75.8	cp	BRD-K32292990	CGP-53353	EGFR inhibitor		EGFR, PRKCB	EGFR inhibitor, PKC inhibitor
1777	75.73	cp	BRD-K64052750	gefitinib	EGFR inhibitor		EGFR, CYP2C19	EGFR inhibitor
1780	75.7	cp	BRD-K83023055	GR-135531	Melatonin receptor agonist			Melatonin receptor agonist
1788	75.52	cp	BRD-K09764130	mead-ethanolamide	Cannabinoid receptor agonist			Cannabinoid receptor agonist
1789	75.52	cp	BRD-K37691127	hinokitiol	Tyrosinase inhibitor		TYR	Tyrosinase inhibitor
1793	75.42	cp	BRD-K14920963	erythrosine	Coloring agent			Coloring agent
1796	75.4	cp	BRD-A94793051	gestrinone	Progesterone receptor antagonist		PGR, AR, ESR1	Progesterone receptor antagonist
1798	75.34	cp	BRD-A51382177	fosinopril	ACE inhibitor		ACE, ABCG2	ACE inhibitor
1803	75.26	cp	BRD-K92726801	hydrastinine	Haemostatic agent			Haemostatic agent
1805	75.17	cp	BRD-K50891186	GR-103691	Dopamine receptor antagonist			Dopamine receptor antagonist
1806	75.16	cp	BRD-A46179541	doxapram	Potassium channel blocker		KCNK3, KCNK9	Potassium channel blocker
1807	75.15	cp	BRD-A49734948	foliosidine	Plant alkaloid			Plant alkaloid
1816	74.95	cp	BRD-K00317371	RITA	MDM inhibitor		MDM2, TXNRD1, TXNRD2	MDM inhibitor
1817	74.94	cp	BRD-A09828896	SKF-81297	Dopamine receptor agonist		DRD1, DRD5	Dopamine receptor agonist
1819	74.89	cp	BRD-A37492983	iocetamic-acid	Radiopaque medium			Radiopaque medium
1821	74.8	cp	BRD-A55393291	testosterone	Androgen receptor agonist		AR, CYP19A1, CYP2C19, CYP2C8, CYP3A5	Androgen receptor agonist
1827	74.59	cp	BRD-K35573744	erbstatin-analog	EGFR inhibitor		EGFR	EGFR inhibitor
1829	74.57	cp	BRD-A29426959	carbinoxamine	Histamine receptor antagonist		HRH1	Histamine receptor antagonist, L-type calcium channel blocker
1830	74.54	cp	BRD-K98493452	honokiol	AKT inhibitor		ALOX5, PTGS1, PTGS2	AKT inhibitor
1832	74.5	cp	BRD-K18816859	L-694247	Serotonin receptor agonist		HTR1D, HTR1A, HTR1B	Serotonin receptor agonist
1840	74.39	cp	BRD-K21548250	moracizine	Sodium channel blocker		SCN5A	Sodium channel blocker
1846	74.33	cp	BRD-K41895714	AS-605240	PI3K inhibitor		MAOB, PIK3CA, PIK3CB, PIK3CD, PIK3CG	PI3K inhibitor
1849	74.28	cp	BRD-K79425933	benperidol	Dopamine receptor antagonist		DRD2	Dopamine receptor antagonist
1851	74.18	cp	BRD-K79684402	RO-10-5824	Dopamine receptor agonist		DRD4	Dopamine receptor agonist
1856	74.16	cp	BRD-K33453211	levocabastine	Histamine receptor antagonist		HRH1, NTSR2	Histamine receptor antagonist
1858	74.1	cp	BRD-K56343971	vemurafenib	RAF inhibitor		BRAF, CYP2C19, CYP3A4, CYP3A5, RAF1	RAF inhibitor
1859	74.1	cp	BRD-K15108141	gemcitabine	Ribonucleotide reductase inhibitor		RRM1, CMPK1, RRM2, TYMS	Ribonucleotide reductase inhibitor
1862	74.06	cp	BRD-K04210847	tamoxifen	Estrogen receptor antagonist		ESR1, ESR2, CYP3A5, EBP, GPER1, PRKCA, PRKCB, PRKCD, PRKCE, PRKCG, PRKCI, PRKCQ, PRKCZ	Estrogen receptor antagonist, Selective estrogen receptor modulator (SERM)
1871	73.82	cp	BRD-A23683907	NAS-181	Serotonin receptor antagonist		HTR1B	Serotonin receptor antagonist
1872	73.81	cp	BRD-K00234327	RU-24969	Serotonin receptor agonist		HTR1A, HTR1B, HTR6, HTR1D, HTR2A, HTR2B, HTR2C, HTR5A	Serotonin receptor agonist
1885	73.57	cp	BRD-K22878149	SB-205607	Delta 1 opioid receptor agonist		OPRD1, OPRK1, OPRM1	Delta 1 opioid receptor agonist
1887	73.48	cp	BRD-K15409150	penfluridol	T-type calcium channel blocker		CACNA1G, DRD1, DRD2	T-type calcium channel blocker
1889	73.46	cp	BRD-K51302260	KU-C103871	GSP agonist		SMAD3	GSP agonist
1893	73.39	cp	BRD-A80502530	cinobufagin	ATPase inhibitor		ATP1A1, ATP1A2, ATP1A3, ATP1A4, ATP1B1, ATP1B2, ATP1B3, ATP1B4, FXYD2	ATPase inhibitor
1894	73.39	cp	BRD-K97863768	prothionamide	Mycobacterium tuberculosis enoyl-[acyl-carrier-protein] reductase [NADH] (inhA) inhibitor			Mycobacterium tuberculosis enoyl-[acyl-carrier-protein] reductase [NADH] (inhA) inhibitor
1895	73.39	cp	BRD-K93480852	KN-93	Calcium-calmodulin dependent protein kinase inhibitor		CAMK2A	Calcium-calmodulin dependent protein kinase inhibitor
1896	73.38	cp	BRD-K35377380	I-OMe-AG-538	IGF-1 inhibitor			IGF-1 inhibitor
1901	73.27	cp	BRD-K11717138	benzbromarone	Chloride channel blocker		ABCC1, SLC22A12	Chloride channel blocker
1902	73.27	cp	BRD-K96527333	dehydroisoandosterone	GABA receptor modulator			GABA receptor modulator
1910	72.91	cp	BRD-K73397362	purmorphamine	Smoothened receptor agonist		SMO, DHH, IHH, PTCH1	Smoothened receptor agonist
1912	72.86	cp	BRD-K64310881	MW-STK33-3B	Potassium channel activator			Potassium channel activator
1919	72.54	cp	BRD-K59753975	vindesine	Tubulin inhibitor		TUBB, TUBB1	Tubulin inhibitor
1920	72.53	cp	BRD-K31912990	CGP-71683	Neuropeptide receptor antagonist		NPY5R	Neuropeptide receptor antagonist
1924	72.45	cp	BRD-K56614220	clofazimine	GK0582 inhibitor			GK0582 inhibitor
1926	72.44	cp	BRD-K43164539	cholic-acid	Bile acid		CES1, FECH, PLA2G1B, ADH1C, COX4I1, COX5A, COX5B, COX6A2, COX6B1, COX6C, COX7A1, COX7B, COX7C, COX8A, ESRRG, FABP6, GPBAR1, MT-CO1, MT-CO2, MT-CO3	Bile acid
1929	72.4	cp	BRD-A08877921	cephalotaxine	Protein synthesis inhibitor			Protein synthesis inhibitor
1938	72.23	cp	BRD-K18742343	H-8	PKA inhibitor		PKIA, PRKACA	PKA inhibitor
1943	72.12	cp	BRD-K82562631	tolmetin	Cyclooxygenase inhibitor		PTGS2, PTGS1	Cyclooxygenase inhibitor
1950	71.97	cp	BRD-A92537424	danazol	Estrogen receptor antagonist		ESR1, GNRHR, AR, CCL2, CYP2C8, GNRHR2, PGR, TNF	Estrogen receptor antagonist, Progesterone receptor agonist
1953	71.86	cp	BRD-A33711280	metixene	Acetylcholine receptor antagonist		CHRM5, CHRM1, CHRM2, CHRM3, CHRM4	Acetylcholine receptor antagonist
1956	71.76	cp	BRD-A36471396	biperiden	Acetylcholine receptor antagonist		CHRM1, CHRM2, CHRM3, CHRM4, CHRM5, CHRNA2	Acetylcholine receptor antagonist
1957	71.73	cp	BRD-K15616905	CCCP	Mitochondrial oxidative phosphorylation uncoupler			Mitochondrial oxidative phosphorylation uncoupler
1959	71.67	cp	BRD-K21520694	sulfacetamide	PABA antagonist			PABA antagonist
1964	71.52	cp	BRD-A20697603	thiostrepton	FOXM1 inhibitor		FOXM1	FOXM1 inhibitor, Protein synthesis inhibitor
1972	71.47	cp	BRD-K82135108	elesclomol	Oxidative stress inducer		TOP2A	Oxidative stress inducer
1976	71.33	cp	BRD-K01567962	pyrazolanthrone	JNK inhibitor		MAPK10, MAPK8, MAPK9, TTK, LRRK2, MAPK8IP1	JNK inhibitor
1977	71.24	cp	BRD-K69032158	diprotin-a	Dipeptidyl peptidase inhibitor		DPP4	Dipeptidyl peptidase inhibitor
1984	71.07	cp	BRD-K70490179	rimcazole	Sigma receptor antagonist		SIGMAR1	Sigma receptor antagonist
1988	70.96	cp	BRD-A29082194	gitoxigenin	ATPase inhibitor		ATP1A1	ATPase inhibitor
1990	70.92	cp	BRD-K33459542	ditolylguanidine	Sigma receptor agonist		GRIN1, GRIN2A, GRIN2B, SIGMAR1	Sigma receptor agonist
1996	70.71	cp	BRD-K85402309	dovitinib	EGFR inhibitor		EGFR, FGFR3, PDGFRB, CSF1R, FGFR1, FGFR2, FLT1, FLT3, FLT4, INSR, KDR, KIT, PDGFRA	EGFR inhibitor, FLT3 inhibitor, FGFR inhibitor, PDGFR receptor inhibitor, VEGFR inhibitor
1999	70.65	cp	BRD-A95696066	nisoxetine	Norepinephrine reuptake inhibitor		SLC6A2, SLC6A3, SLC6A4	Norepinephrine reuptake inhibitor
2004	70.4	cp	BRD-A80213327	NSC-23766	Ras GTPase inhibitor			Ras GTPase inhibitor
2005	70.38	cp	BRD-K96263742	GW-7647	PPAR receptor agonist		PPARA	PPAR receptor agonist
2006	70.35	cp	BRD-K02404261	caffeine	Adenosine receptor antagonist		ADORA1, ADORA2A, ADORA2B, ATM, ITPR1, RYR1, ADORA3, ATR, ITPR2, ITPR3, PDE10A, PDE11A, PDE1A, PDE1B, PDE1C, PDE2A, PDE3A, PDE3B, PDE4A, PDE4B, PDE4C, PDE4D, PDE5A, PDE6A, PDE6B, PDE6C, PDE7A, PDE7B, PDE8A, PDE8B, PDE9A, PIK3CA, PIK3CB, PIK3CD, PRKDC, RYR2, RYR3	Adenosine receptor antagonist, Diuretic, Phosphodiesterase inhibitor
2008	70.3	cp	BRD-K06080977	eicosatetraynoic-acid	Cyclooxygenase inhibitor		ALOX12, PPARA, PPARG, PTGS1	Cyclooxygenase inhibitor, Lipoxygenase inhibitor
2010	70.22	cp	BRD-A83431637	resmethrin	Cytochrome P450 inhibitor			Cytochrome P450 inhibitor
2012	70.12	cp	BRD-K44899736	RO-16-6941	Monoamine oxidase inhibitor			Monoamine oxidase inhibitor
2019	69.99	cp	BRD-A68930007	ouabain	ATPase inhibitor		ATP1A1, ATP1A2, ATP1A3, ATP1A4, ATP1B1, ATP1B2, ATP1B3, ATP1B4, FXYD2	ATPase inhibitor
2023	69.88	cp	BRD-K62965247	tipifarnib-P2	farnesyltransferase inhibitor		FNTA, FNTB	farnesyltransferase inhibitor
2024	69.88	cp	BRD-A31575449	CGP-20712	Adrenergic receptor antagonist		ADRB1, ADRB3	Adrenergic receptor antagonist
2026	69.86	cp	BRD-K89930444	AG-592	Tyrosine kinase inhibitor			Tyrosine kinase inhibitor
2028	69.85	cp	BRD-K42095107	daidzein	Estrogen receptor agonist		ESRRA, ESRRB, ESRRG, TRPC5	Estrogen receptor agonist
2032	69.77	cp	BRD-A51393488	noscapine	Bradykinin receptor antagonist		BDKRB2, SIGMAR1	Bradykinin receptor antagonist, Tubulin inhibitor
2034	69.76	cp	BRD-A71203467	l-stepholidine	Dopamine receptor antagonist		DRD2, DRD1	Dopamine receptor antagonist
2036	69.71	cp	BRD-K89839824	raltitrexed	Thymidylate synthase inhibitor		TYMS, FPGS	Thymidylate synthase inhibitor
2037	69.68	cp	BRD-K14821540	FCCP	Mitochondrial oxidative phosphorylation uncoupler			Mitochondrial oxidative phosphorylation uncoupler
2041	69.65	cp	BRD-K50417881	eticlopride	Dopamine receptor antagonist		DRD2, DRD3, DRD4	Dopamine receptor antagonist
2043	69.62	cp	BRD-A47494775	dipivefrine	Adrenergic receptor agonist		ADRA1A, ACHE, ADRA2A, ADRB2, BCHE	Adrenergic receptor agonist
2045	69.56	cp	BRD-K36377456	marmesin	Angiogenesis inhibitor			Angiogenesis inhibitor
2046	69.54	cp	BRD-A44090213	indoprofen	Cyclooxygenase inhibitor		PTGS1, PTGS2, CXCR1, CXCR2	Cyclooxygenase inhibitor, Prostanoid receptor antagonist
2049	69.5	cp	BRD-K46556543	canrenoic-acid	Mineralocorticoid receptor antagonist			Mineralocorticoid receptor antagonist
2052	69.44	cp	BRD-K17378184	prestwick-559	Dopamine receptor agonist		DRD3, ADRA1A, ADRA1D, ADRA2A, DRD1, DRD2, DRD4, HTR1A, HTR2B	Dopamine receptor agonist
2053	69.41	cp	BRD-A10715913	sulpiride	Dopamine receptor antagonist		DRD2, CA7, DRD3, CA1, CA12	Dopamine receptor antagonist
2054	69.37	cp	BRD-K54142781	cirazoline	Adrenergic receptor agonist		ADRA1A	Adrenergic receptor agonist
2075	69	cp	BRD-K17075857	chloroxine	Opioid receptor antagonist		OPRK1	Opioid receptor antagonist
2077	68.96	cp	BRD-K94689771	pinocembrin	CYP1B1 inhibitor		AR, CYP1B1, SRD5A1, SRD5A2	CYP1B1 inhibitor
2078	68.93	cp	BRD-K94441233	mevastatin	HMGCR inhibitor		HMGCR	HMGCR inhibitor
2080	68.81	cp	BRD-A62025033	temsirolimus	MTOR inhibitor		MTOR, PTEN	MTOR inhibitor
2081	68.81	cp	BRD-A29901043	KIN001-127	ITK inhibitor		ITK	ITK inhibitor
2082	68.79	cp	BRD-K64044582	linoleamide	ACAT inhibitor		SOAT1, SOAT2	ACAT inhibitor
2088	68.63	cp	BRD-K80970344	pyrrolidine-dithiocarbamate	NFkB pathway inhibitor		HSD11B1, RELA	NFkB pathway inhibitor
2098	68.41	cp	BRD-A18763547	BAX-channel-blocker	Cytochrome C release inhibitor		BAX	Cytochrome C release inhibitor
2101	68.38	cp	BRD-K80431395	triciribine	AKT inhibitor		AKT1, AKT2, AKT3	AKT inhibitor
2110	68.27	cp	BRD-K07303502	arachidonyl-trifluoro-methane	Cytosolic phospholipase inhibitor		PLA2G4A	Cytosolic phospholipase inhibitor
2117	68.15	cp	BRD-K05350981	oligomycin-c	ATPase inhibitor		ATP5A1	ATPase inhibitor, ATP synthase inhibitor
2120	68.07	cp	BRD-A17535965	gelsemine	Acetylcholine receptor antagonist		GLRA3	Acetylcholine receptor antagonist, Glycine receptor antagonist
2122	68.05	cp	BRD-A24228527	ofloxacin	Bacterial DNA gyrase inhibitor		TOP2A	Bacterial DNA gyrase inhibitor
2125	68	cp	BRD-K50660797	epicatechin	Bacterial DNA gyrase inhibitor		FASN, APP, BACE1, SLC5A1	Bacterial DNA gyrase inhibitor, Cyclooxygenase inhibitor, DNA polymerase inhibitor
2127	67.97	cp	BRD-A35338386	NECA	Adenosine receptor agonist		ADORA1, ADORA2A, ADORA2B, ADORA3, HSP90B1	Adenosine receptor agonist
2128	67.96	cp	BRD-A54880345	etomidate	GABA receptor modulator		GABRA1, ADRA2B, GABRA2, GABRA3, GABRA4, GABRA5, GABRA6, GABRB1, GABRB2, GABRB3, GABRD, GABRE, GABRG1, GABRG2, GABRG3, GABRP, GABRQ	GABA receptor modulator
2133	67.91	cp	BRD-K27721098	clopidogrel	Purinergic receptor antagonist		P2RY12, CYP2B6, CYP2C19, CYP3A5	Purinergic receptor antagonist
2134	67.9	cp	BRD-K37080523	isoreserpine	Vesicular monoamine transporter inhibitor		SLC18A2, SLC18A1, SIAH1	Vesicular monoamine transporter inhibitor
2136	67.87	cp	BRD-K15891719	tenofovir	Reverse transcriptase inhibitor			Reverse transcriptase inhibitor, Cytochrome P450 inhibitor, DNA polymerase inhibitor, HIV integrase inhibitor
2143	67.71	cp	BRD-K06198550	isorotenone	Mitochondrial complex I inhibitor		MT-ND1	Mitochondrial complex I inhibitor, NADH-ubiquinone oxidoreductase (Complex I) inhibitor
2146	67.67	cp	BRD-K04412738	tramadol	Norepinephrine reuptake inhibitor		OPRM1, SLC6A2, SLC6A4, CHRFAM7A, CHRM3, CYP2B6, GRIN3A, HTR2C, OPRD1, OPRK1	Norepinephrine reuptake inhibitor, Opioid receptor agonist, Serotonin reuptake inhibitor
2147	67.56	cp	BRD-K62792802	LY-83583	Guanylyl cyclase inhibitor		GUCY1A2	Guanylyl cyclase inhibitor
2149	67.55	cp	BRD-K63828191	raloxifene	Estrogen receptor antagonist		ESR1, ESR2, ACVRL1, ENG	Estrogen receptor antagonist, Selective estrogen receptor modulator (SERM)
2150	67.51	cp	BRD-A41519720	ezetimibe	Niemann-Pick C1-like 1 protein antagonist		NPC1L1, ANPEP, SOAT1	Niemann-Pick C1-like 1 protein antagonist, Cholesterol inhibitor
2153	67.46	cp	BRD-A61858259	CAY-10415	Insulin sensitizer		INS	Insulin sensitizer
2160	67.33	cp	BRD-K92758126	gibberellic-acid	NFkB pathway inhibitor		AADACL2	NFkB pathway inhibitor
2165	67.03	cp	BRD-K59037100	oxybenzone	Lipase inhibitor		LIPE	Lipase inhibitor
2166	67.02	cp	BRD-K33193182	methylnorlichexanthone	Aurora kinase inhibitor		AURKB, KDR, PIM1	Aurora kinase inhibitor, PIM inhibitor, VEGFR inhibitor
2167	66.96	cp	BRD-K64245000	GW-4064	FXR agonist		NR1H4	FXR agonist
2170	66.83	cp	BRD-K64157027	ZD-2079	Adrenergic receptor agonist		ADRB3	Adrenergic receptor agonist
2171	66.81	cp	BRD-K09416995	lovastatin	HMGCR inhibitor		HMGCR, CYP3A5, HDAC2, ITGAL, NR1I2	HMGCR inhibitor
2174	66.76	cp	BRD-K70487031	flupentixol	Dopamine receptor antagonist		DRD2, DRD1, ADRA1A, CHRM1, DRD3, DRD5, HTR2A	Dopamine receptor antagonist
2176	66.73	cp	BRD-A26032986	zaldaride	Calmodulin antagonist		CALM1	Calmodulin antagonist
2178	66.69	cp	BRD-A15034104	bergenin	Interleukin inhibitor		PTPN1	Interleukin inhibitor
2179	66.67	cp	BRD-K26669427	WR-216174	PFMRK inhibitor			PFMRK inhibitor
2182	66.52	cp	BRD-K25311561	KU-55933	ATM kinase inhibitor		ATM, PRKDC	ATM kinase inhibitor
2184	66.49	cp	BRD-A14395271	mesoridazine	Dopamine receptor antagonist		DRD2, HTR2A	Dopamine receptor antagonist
2185	66.48	cp	BRD-K10573841	tunicamycin	GLCNAC phosphotransferase inhibitor		GNPTAB	GLCNAC phosphotransferase inhibitor
2192	66.36	cp	BRD-K18678457	ZD-7288	HCN channel blocker		HCN1, HCN2, HCN3, HCN4	HCN channel blocker
2194	66.3	cp	BRD-K43880410	pregnenolone	glutamate receptor modulator		CYP17A1, PGR, SULT2B1	glutamate receptor modulator
2195	66.12	cp	BRD-A06784547	MRS-1334	Adenosine receptor antagonist			Adenosine receptor antagonist
2200	65.99	cp	BRD-A97674275	ranolazine	Sodium channel blocker		SCN9A, SCN10A, SCN5A, SLC22A2	Sodium channel blocker
2210	65.78	cp	BRD-K13514097	everolimus	MTOR inhibitor		MTOR, CYP3A5, FKBP1A	MTOR inhibitor
2213	65.68	cp	BRD-K07117950	imperatorin	CDK inhibitor		ACHE, HTR7	CDK inhibitor
2218	65.59	cp	BRD-K39746403	erythromycin	NFkB pathway inhibitor		CYP3A4, MLNR	NFkB pathway inhibitor
2220	65.56	cp	BRD-K03981224	ethisterone	Progestogen hormone		TYR	Progestogen hormone
2221	65.55	cp	BRD-K08132273	tyrphostin	EGFR inhibitor		ERBB2	EGFR inhibitor
2222	65.54	cp	BRD-K80672993	M2-PK-activator	-666		PKM	-666
2227	65.46	cp	BRD-K49519144	LY-2140023	Glutamate receptor agonist		GRM3, GRM2	Glutamate receptor agonist
2228	65.37	cp	BRD-A64933752	CV-1808	Adenosine receptor agonist		ADORA2A, ADORA2B	Adenosine receptor agonist
2230	65.36	cp	BRD-K86930074	cediranib	KIT inhibitor		KDR, FLT1, FLT4, KIT, PDGFRB, CSF1R, FLT3, PDGFRA	KIT inhibitor, VEGFR inhibitor
2238	65.18	cp	BRD-A06390036	hydroquinidine	Antiarrhythmic			Antiarrhythmic
2240	65.16	cp	BRD-A85587465	bemesetron	Serotonin receptor antagonist		HTR3A, HTR3B	Serotonin receptor antagonist
2247	64.98	cp	BRD-A97701745	pindolol	Adrenergic receptor antagonist		ADRB1, ADRB2, HTR1A, HTR1B, HTR2A, HTR2B	Adrenergic receptor antagonist, Serotonin receptor antagonist
2252	64.91	cp	BRD-K75615183	talipexole	Adrenergic receptor agonist		DRD2, HTR3A	Adrenergic receptor agonist, Dopamine receptor agonist
2255	64.89	cp	BRD-K53979406	ALX-5407	Glycine transporter inhibitor		SLC6A9	Glycine transporter inhibitor
2258	64.85	cp	BRD-K63979671	etifenin	Compound used in hepatobiliary scans of the liver			Compound used in hepatobiliary scans of the liver
2259	64.81	cp	BRD-K29950728	clomifene	Estrogen receptor antagonist		ESR1, AR	Estrogen receptor antagonist
2260	64.76	cp	BRD-K46142322	RS-67333	Serotonin receptor partial agonist		HTR4	Serotonin receptor partial agonist
2266	64.65	cp	BRD-A36630025	SN-38	Topoisomerase inhibitor		TOP1	Topoisomerase inhibitor
2272	64.43	cp	BRD-K29113274	ketoconazole	Sterol demethylase inhibitor		AR, CYP19A1, CYP21A2, CYP2C19, CYP3A5, CYP3A7, KCNA10	Sterol demethylase inhibitor
2273	64.39	cp	BRD-A96107863	nisoldipine	Calcium channel blocker		CACNA1C, CACNA1D, CACNA1S, CACNA2D1, CACNB2, CYP3A5	Calcium channel blocker
2278	64.27	cp	BRD-A57457122	VU-0400071-3	Glutamate receptor modulator		GRM4	Glutamate receptor modulator
2280	64.22	cp	BRD-A26097136	bulleyaconitine-a	Non-opiod analgesic			Non-opiod analgesic
2285	64.06	cp	BRD-K06208435	YS-035	Calcium channel blocker			Calcium channel blocker
2288	64.04	cp	BRD-A58564983	selamectin	Nematocide			Nematocide
2289	63.98	cp	BRD-K52850071	JAK3-Inhibitor-II	JAK inhibitor		EGFR, ALK, JAK1, JAK2, JAK3	JAK inhibitor
2290	63.97	cp	BRD-K11107424	tiotidine	Histamine receptor antagonist		HRH2	Histamine receptor antagonist
2294	63.9	cp	BRD-K01624546	docosatrienoic-acid	LTB4 inhibitor			LTB4 inhibitor
2295	63.89	cp	BRD-A52282606	lacidipine	Calcium channel blocker		CACNA1C	Calcium channel blocker
2301	63.73	cp	BRD-K83508485	FK-888	Tachykinin antagonist		TACR1, TACR2	Tachykinin antagonist
2308	63.55	cp	BRD-K67506692	tyrphostin-AG-126	ERK1 and ERK2 phosphorylation inhibitor			ERK1 and ERK2 phosphorylation inhibitor
2316	63.44	cp	BRD-K19352500	prochlorperazine	Dopamine receptor antagonist		DRD2, DRD1, DRD3, DRD4	Dopamine receptor antagonist
2321	63.24	cp	BRD-A10903566	imiloxan	Adrenergic receptor antagonist		ADRA2B	Adrenergic receptor antagonist
2322	63.2	cp	BRD-A41995253	brucine	Glycine receptor antagonist		CHRM1, CHRM2, CHRM3, CHRM4, CHRM5	Glycine receptor antagonist
2327	63.11	cp	BRD-K67783091	haloperidol	Dopamine receptor antagonist		DRD2, DRD1, DRD3, HTR2A, CYP3A7, DRD4, DRD5, GRIN2B, HRH1, HTR1A, HTR1D, HTR2B, HTR7, KCNH1	Dopamine receptor antagonist, Psychoactive drug
2333	62.97	cp	BRD-K51318897	fenbendazole	Tubulin inhibitor		CYP2C19, CYP2D6, CYP2J2, CYP3A4, TUBB	Tubulin inhibitor
2334	62.95	cp	BRD-K13664374	dichloroacetic-acid	Pyruvate dehydrogenase kinase inhibitor		PDK1	Pyruvate dehydrogenase kinase inhibitor
2347	62.68	cp	BRD-K56558538	ambroxol	Sodium channel blocker		GBA	Sodium channel blocker
2348	62.68	cp	BRD-A13188892	doxazosin	Adrenergic receptor antagonist		ADRA1D, ADRA1A, ADRA1B, CYP2C19, KCNH2, KCNH6, KCNH7	Adrenergic receptor antagonist
2349	62.66	cp	BRD-K94512704	spiramide	Dopamine receptor antagonist		DRD2, HTR1A, HTR2A, HTR2B, HTR2C	Dopamine receptor antagonist, Serotonin receptor antagonist
2351	62.6	cp	BRD-K92731339	perindopril	ACE inhibitor		ACE	ACE inhibitor
2353	62.48	cp	BRD-A01295252	trans-7-hydroxy-pipat	Dopamine receptor ligand			Dopamine receptor ligand
2354	62.46	cp	BRD-K68065987	MK-2206	AKT inhibitor		AKT1, AKT2, AKT3	AKT inhibitor
2357	62.37	cp	BRD-A41833852	naloxone	Opioid receptor antagonist		OPRM1, OPRK1, OPRD1, CREB1, ESR1, TLR4	Opioid receptor antagonist
2360	62.29	cp	BRD-K47659338	EMD-386088	Serotonin receptor agonist		HTR6	Serotonin receptor agonist
2361	62.26	cp	BRD-K19540840	saracatinib	SRC inhibitor		SRC, ABL1, LCK, YES1	SRC inhibitor
2362	62.25	cp	BRD-K23335153	AMN-082	Glutamate receptor modulator		GRM7	Glutamate receptor modulator, Glutamate receptor positive allosteric modulator
2363	62.24	cp	BRD-A74500471	ethambutol	Bacterial cell wall synthesis inhibitor			Bacterial cell wall synthesis inhibitor
2364	62.24	cp	BRD-K41567364	SB-334867	Orexin receptor antagonist		HCRTR1, HCRTR2	Orexin receptor antagonist
2365	62.24	cp	BRD-K53545112	CNQX	Glutamate receptor antagonist		GRIA1, GRIA2, GRIA3, GRIA4	Glutamate receptor antagonist
2367	62.22	cp	BRD-A56020723	CA-074-Me	Cathepsin inhibitor		CTSB	Cathepsin inhibitor
2371	62.08	cp	BRD-K71103788	duloxetine	Serotonin reuptake inhibitor		SLC6A2, SLC6A4, SLC6A3, HTR2A, HTR2C, HTR6	Serotonin reuptake inhibitor, Norepinephrine reuptake inhibitor
2374	61.93	cp	BRD-K17705806	JTC-801	Opioid receptor antagonist		OPRL1	Opioid receptor antagonist
2375	61.91	cp	BRD-A97104540	fenoterol	Adrenergic receptor agonist		ADRB2, ADRB1, ADRB3	Adrenergic receptor agonist
2376	61.9	cp	BRD-K76775527	nimesulide	Cyclooxygenase inhibitor		PTGS2, LTF, PLA2G2E, PTGS1	Cyclooxygenase inhibitor
2388	61.65	cp	BRD-K98426715	tubacin	HDAC inhibitor		HDAC6	HDAC inhibitor
2391	61.61	cp	BRD-K92723993	imatinib	BCR-ABL kinase inhibitor		ABL1, KIT, PDGFRA, BCR, CSF1R, PDGFRB, ABCG2, CYP2C19, CYP2C8, CYP3A5, DDR1, NTRK1, RET	BCR-ABL kinase inhibitor, KIT inhibitor, PDGFR receptor inhibitor
2392	61.59	cp	BRD-K89626439	sirolimus	MTOR inhibitor		MTOR, FKBP1A, CCR5, FGF2	MTOR inhibitor
2393	61.59	cp	BRD-K08619838	tremorine	Acetylcholine receptor agonist			Acetylcholine receptor agonist
2395	61.55	cp	BRD-K79092138	nitrofural	Bacterial DNA inhibitor			Bacterial DNA inhibitor
2398	61.52	cp	BRD-A32836748	leu-enkephalin	Opioid receptor agonist		OPRD1, OPRM1	Opioid receptor agonist
2409	61.29	cp	BRD-K84709232	caffeic-acid	Lipoxygenase inhibitor		ALOX5, MIF, RELA, TNF	Lipoxygenase inhibitor, HIV integrase inhibitor, NFkB pathway inhibitor, Nitric oxide production inhibitor, PPAR receptor modulator, TNF production inhibitor, Tumor necrosis factor production inhibitor
2410	61.29	cp	BRD-K51476772	ST-638	Tyrosine kinase inhibitor			Tyrosine kinase inhibitor
2428	60.98	cp	BRD-K18523449	mestanolone	Androgenic steroid			Androgenic steroid
2431	60.93	cp	BRD-K25079130	avrainvillamide-analog-4	nucleophosmin inhibitor		NPM1	nucleophosmin inhibitor
2432	60.91	cp	BRD-A01320529	salmeterol	Adrenergic receptor agonist		ADRB2	Adrenergic receptor agonist
2433	60.89	cp	BRD-K09635314	M-3M3FBS	phospholipase activator		PLCB2, PLCB3, PLCD1, PLCG1, PLCG2	phospholipase activator
2435	60.83	cp	BRD-A10977446	carvedilol	Adrenergic receptor antagonist		ADRB1, ADRB2, ADRA1A, ADRA1B, ADRA1D, ADRA2A, ADRA2B, ADRA2C, ADRB3, CYP2C19, CYP2E1, GJA1, HIF1A, KCNH2, NDUFC2, NPPB, RYR2, SELE, VCAM1, VEGFA	Adrenergic receptor antagonist
2437	60.82	cp	BRD-K51671335	sulpiride	Dopamine receptor antagonist		DRD2, CA7, DRD3, CA1, CA12	Dopamine receptor antagonist
2438	60.81	cp	BRD-U97083655	teicoplanin	Bacterial cell wall synthesis inhibitor			Bacterial cell wall synthesis inhibitor
2439	60.8	cp	BRD-A73368467	fexofenadine	Histamine receptor antagonist		HRH1	Histamine receptor antagonist
2453	60.4	cp	BRD-A08187463	racecadotril	Enkephalinase inhibitor		MME	Enkephalinase inhibitor
2456	60.35	cp	BRD-K53523901	arctigenin	MEK inhibitor		ADIPOR1, AHR, CHUK, MAP2K1	MEK inhibitor
2457	60.32	cp	BRD-K51751936	alfadolone	GABA receptor agonist			GABA receptor agonist
2460	60.22	cp	BRD-K90524085	MY-5445	Phosphodiesterase inhibitor		PDE5A	Phosphodiesterase inhibitor, Platelet aggregation inhibitor
2465	60.17	cp	BRD-A41301928	bongkrek-acid	Mitochondrial ADP, ATP translocase inhibitor		SLC25A4	Mitochondrial ADP, ATP translocase inhibitor
2466	60.15	cp	BRD-A32349859	methyl-angolensate	Apoptosis inhibitor		HTR2B	Apoptosis inhibitor
2468	60.08	cp	BRD-A41941932	vitexin	Antioxidant			Antioxidant
2474	59.98	cp	BRD-K81209512	AG-494	EGFR inhibitor		EGFR	EGFR inhibitor, Tyrosine kinase inhibitor
2478	59.9	cp	BRD-K48168960	propylthiouracil	Thyroid peroxidase inhibitor		TPO, DIO1	Thyroid peroxidase inhibitor
2480	59.88	cp	BRD-K03109492	NSC-663284	CDC inhibitor		CDC25A, CDC25B, CDC25C	CDC inhibitor
2481	59.83	cp	BRD-K85090592	pilocarpine	Acetylcholine receptor agonist		CHRM3, CHRM1, CHRM2, CHRM4, CHRM5	Acetylcholine receptor agonist
2483	59.75	cp	BRD-A94756469	digoxin	ATPase inhibitor		ATP1A1, ABCB1, RORC, SLCO1B3	ATPase inhibitor
2485	59.73	cp	BRD-K71926323	marbofloxacin	Bacterial DNA gyrase inhibitor			Bacterial DNA gyrase inhibitor
2491	59.47	cp	BRD-K61341215	vecuronium	Acetylcholine receptor antagonist		CHRNA2	Acetylcholine receptor antagonist
2493	59.41	cp	BRD-A39415247	norethisterone	Progesterone receptor agonist		PGR	Progesterone receptor agonist
2500	59.14	cp	BRD-K17796732	JWH-015	Cannabinoid receptor agonist		CNR2, GPR55	Cannabinoid receptor agonist
2508	58.98	cp	BRD-K32696739	noreleagnine	Monoamine oxidase inhibitor		ADRA2A, ADRA2B, ADRA2C, HTR2A, MAOA, MAOB	Monoamine oxidase inhibitor, Serotonin receptor agonist
2510	58.97	cp	BRD-K66615216	moxifloxacin	Bacterial DNA gyrase inhibitor		TOP2A	Bacterial DNA gyrase inhibitor
2511	58.96	cp	BRD-K20995441	U-54494A	Opioid receptor agonist			Opioid receptor agonist
2513	58.92	cp	BRD-K51662849	ilomastat	Matrix metalloprotease inhibitor		ACAN, ADAM28, MMP1, MMP12, MMP13, MMP14, MMP2, MMP3, MMP8, MMP9	Matrix metalloprotease inhibitor
2514	58.91	cp	BRD-A84174393	meloxicam	Cyclooxygenase inhibitor		PTGS2, PTGS1	Cyclooxygenase inhibitor
2519	58.83	cp	BRD-K02637541	celecoxib	Cyclooxygenase inhibitor		PTGS2, CA12, CASP3, CYP2C19, PDPK1	Cyclooxygenase inhibitor
2531	58.69	cp	BRD-K01902415	pirinixic-acid	PPAR receptor agonist		PPARA	PPAR receptor agonist
2537	58.56	cp	BRD-U86922168	QL-XII-47	BTK inhibitor		BMX, BTK	BTK inhibitor, Cytoplasmic tyrosine protein kinase BMX inhibitor
2540	58.46	cp	BRD-K42573370	avrainvillamide-analog-2	nucleophosmin inhibitor		NPM1	nucleophosmin inhibitor
2541	58.46	cp	BRD-K54472332	elvitegravir	HIV integrase inhibitor			HIV integrase inhibitor
2542	58.45	cp	BRD-K19227686	phenolphthalein	Indicator dye			Indicator dye
2543	58.44	cp	BRD-A98283014	calmidazolium	Calcium channel blocker		ATP2B1, PDE1A	Calcium channel blocker, Calmodulin antagonist
2545	58.32	cp	BRD-K28578425	cilostamide	Phosphodiesterase inhibitor		PDE3A, PDE3B	Phosphodiesterase inhibitor
2546	58.29	cp	BRD-A02481876	importazole	Importin-beta transport receptor inhibitor		KPNB1	Importin-beta transport receptor inhibitor
2549	58.15	cp	BRD-A04668240	CGP-52432	GABA receptor antagonist		GABBR1, GABBR2	GABA receptor antagonist
2552	58.09	cp	BRD-K12762134	XAV-939	Tankyrase inhibitor		TNKS, TNKS2	Tankyrase inhibitor
2555	58.02	cp	BRD-A95445494	maackiain	Sodium/glucose cotransporter inhibitor		SLC5A2	Sodium/glucose cotransporter inhibitor
2556	58	cp	BRD-K71534238	GW-9508	Free fatty acid receptor agonist		FFAR4, FFAR1	Free fatty acid receptor agonist, G protein-coupled receptor agonist
2562	57.88	cp	BRD-K01555864	dibenzoylmethane	Antineoplastic			Antineoplastic
2563	57.85	cp	BRD-K39120595	bithionol	Autotaxin inhibitor		ESR1, ESR2, MCL1	Autotaxin inhibitor
2568	57.72	cp	BRD-A98702003	carbenoxolone	11-beta-HSD1 inhibitor		HSD11B1, GJA1, GJA10, GJA3, GJA4, GJA5, GJA8, GJA9, GJB1, GJB2, GJB3, GJB4, GJB5, GJB6, GJB7, GJC1, GJC2, GJC3, GJD2, GJD3, GJD4, GJE1, PANX1, PANX2, PANX3	11-beta-HSD1 inhibitor
2569	57.72	cp	BRD-A80017228	bendroflumethiazide	Sodium/potassium/chloride transporter inhibitor		SLC12A3, CA1, CA2, CA4, KCNMA1, SLC12A1	Sodium/potassium/chloride transporter inhibitor
2575	57.69	cp	BRD-A67981824	cefotaxime	Bacterial cell wall synthesis inhibitor			Bacterial cell wall synthesis inhibitor
2582	57.5	cp	BRD-A87719232	naproxen	Cyclooxygenase inhibitor		PTGS2, PTGS1	Cyclooxygenase inhibitor
2588	57.32	cp	BRD-A17819071	gedunin	HSP inhibitor		HSP90AA1	HSP inhibitor
2591	57.23	cp	BRD-K29668683	BD-1063	Sigma receptor antagonist		SIGMAR1	Sigma receptor antagonist
2594	57.19	cp	BRD-K18779551	bifemelane	Acetylcholine release stimulant		SLC6A2	Acetylcholine release stimulant, Adrenergic transmitter uptake inhibitor, Reducing agent
2597	57.16	cp	BRD-K32412559	morphothebaine	Adrenergic receptor antagonist			Adrenergic receptor antagonist
2598	57.12	cp	BRD-K42452249	EO-1428	p38 MAPK inhibitor		MAPK11, MAPK14	p38 MAPK inhibitor
2602	56.99	cp	BRD-A75935363	atracurium	Acetylcholine receptor antagonist		CHRNA2	Acetylcholine receptor antagonist
2604	56.91	cp	BRD-K01192156	tyrphostin-AG-112	Protein tyrosine kinase inhibitor		EGFR	Protein tyrosine kinase inhibitor
2616	56.78	cp	BRD-A59985574	topotecan	Topoisomerase inhibitor		TOP1, TOP1MT	Topoisomerase inhibitor
2623	56.56	cp	BRD-K78294846	osthol	Calcium channel blocker			Calcium channel blocker
2625	56.52	cp	BRD-K32744045	disulfiram	Aldehyde dehydrogenase inhibitor		ALDH2, ALDH1A2, ALDH5A1, ALDH7A1, CYP2E1, DBH, DNMT1, TRPA1	Aldehyde dehydrogenase inhibitor, TRPV agonist, DNA methyltransferase inhibitor
2627	56.47	cp	BRD-K19360254	ergocornine	Dopamine receptor agonist		DRD2	Dopamine receptor agonist
2628	56.47	cp	BRD-K87158025	benzamil	Sodium channel blocker		PKD2L1, SCNN1A, SCNN1B, SCNN1G, ASIC1, SCNN1D, SLC8A1	Sodium channel blocker
2630	56.44	cp	BRD-K84987553	MDM2-inhibitor	MDM inhibitor		MDM2	MDM inhibitor
2635	56.35	cp	BRD-A80383043	BRD-A80383043	Glutamate receptor agonist		GRM1, GRM2	Glutamate receptor agonist, Glutamate receptor antagonist
2641	56.27	cp	BRD-A08003242	rhodomyrtoxin-b	sodium fluorescein uptake inhibitor			sodium fluorescein uptake inhibitor
2642	56.24	cp	BRD-K70401845	erlotinib	EGFR inhibitor		EGFR, NR1I2	EGFR inhibitor
2643	56.24	cp	BRD-K37991163	paroxetine	Selective serotonin reuptake inhibitor (SSRI)		SLC6A4, CHRM1, CHRM2, CHRM3, CHRM4, CHRM5, HTR2A, SLC6A2	Selective serotonin reuptake inhibitor (SSRI)
2654	55.91	cp	BRD-A55369275	CGP-54626	GABA receptor antagonist		GABBR1, GABBR2, KCTD12, KCTD16, KCTD8	GABA receptor antagonist
2656	55.85	cp	BRD-K04877770	FTase-inhibitor-B581	Farnesyltransferase inhibitor			Farnesyltransferase inhibitor
2659	55.82	cp	BRD-K06467078	corynanthine	Adrenergic receptor antagonist			Adrenergic receptor antagonist
2662	55.76	cp	BRD-K37846922	3,3'-diindolylmethane	CHK inhibitor		AHR, AR, CYP1A2, GUSB, IDO1	CHK inhibitor, Cytochrome P450 activator, Indoleamine 2,3-dioxygenase inhibitor
2665	55.7	cp	BRD-K09859624	methantheline	Acetylcholine receptor antagonist		CHRM1, HRH2	Acetylcholine receptor antagonist
2670	55.55	cp	BRD-K97752965	nicorandil	Nitric oxide donor		ABCC9, KCNJ11, KCNJ8	Nitric oxide donor, Potassium channel activator
2672	55.47	cp	BRD-A11990600	lorazepam	Benzodiazepine receptor agonist		GABRA1, GABRA2, GABRA3, GABRA5, GABRA4, GABRA6, GABRB1, GABRB2, GABRB3, GABRD, GABRE, GABRG1, GABRG2, GABRG3, GABRP, GABRQ, TSPO	Benzodiazepine receptor agonist
2673	55.47	cp	BRD-A72066420	mifobate	PPAR receptor antagonist		PPARG, REN	PPAR receptor antagonist
2694	55.04	cp	BRD-K66412701	pazufloxacin	Topoisomerase inhibitor			Topoisomerase inhibitor
2697	54.97	cp	BRD-A57382968	piroxicam	Cyclooxygenase inhibitor		PTGS2, PTGS1	Cyclooxygenase inhibitor
2701	54.75	cp	BRD-K99411983	lumicolchicine	Colchicine isomer, non-binder of microtubules			Colchicine isomer, non-binder of microtubules
2704	54.73	cp	BRD-K15262564	mupirocin	Isoleucyl-tRNA synthetase inhibitor			Isoleucyl-tRNA synthetase inhibitor
2708	54.66	cp	BRD-K15519488	CS-110266	Dopamine receptor agonist		SLC6A3	Dopamine receptor agonist
2713	54.59	cp	BRD-K99696746	fatostatin	SREBP inhibitor		SREBF1, SREBF2	SREBP inhibitor
2714	54.55	cp	BRD-A00267231	hemado	Adenosine receptor agonist		ADORA3, ADORA1, ADORA2A, ADORA2B	Adenosine receptor agonist
2715	54.54	cp	BRD-K43468059	byssochlamic-acid	Mycotoxin			Mycotoxin
2719	54.51	cp	BRD-K96862998	pirfenidone	TGF beta receptor inhibitor		TNF, FURIN, MAPK14, TNFRSF1A	TGF beta receptor inhibitor
2721	54.48	cp	BRD-K70881766	solanine	Acetylcholinesterase inhibitor			Acetylcholinesterase inhibitor
2722	54.47	cp	BRD-K34581968	BMS-536924	IGF-1 inhibitor		IGF1R, AKT1, CCNE1, CDK2, CYP3A4, ERBB2, INSR, KDR, LCK, MAPK1, MET, PDGFRA, PDGFRB	IGF-1 inhibitor
2724	54.45	cp	BRD-K89708791	rifaximin	RNA synthesis inhibitor		NR1I2, CYP3A4	RNA synthesis inhibitor
2727	54.37	cp	BRD-K34441861	moexipril	ACE inhibitor		ACE, ACE2	ACE inhibitor
2731	54.28	cp	BRD-K52735702	cefdinir	Bacterial cell wall synthesis inhibitor		MPO	Bacterial cell wall synthesis inhibitor
2732	54.28	cp	BRD-K30197592	5-methoxytryptamine	Serotonin receptor agonist		HTR2A, HTR6, HTR1B, HTR1D, HTR1E, HTR1F, HTR2C, HTR4, HTR7, TRPM8	Serotonin receptor agonist
2735	54.22	cp	BRD-K72783841	tyrphostin-AG-555	EGFR inhibitor		CDK2, EGFR	EGFR inhibitor
2741	54.15	cp	BRD-K76534306	enrofloxacin	Bacterial DNA gyrase inhibitor			Bacterial DNA gyrase inhibitor
2765	53.68	cp	BRD-K70511574	sunitinib	PLK inhibitor		FLT3, KDR, KIT, FLT4, FLT1, PDGFRA, PDGFRB, RET, CSF1R, FGFR1	PLK inhibitor
2766	53.64	cp	BRD-K06593056	LE-135	Retinoid receptor agonist		RARB	Retinoid receptor agonist
2767	53.6	cp	BRD-K85015012	NNC-05-2090	GAT inhibitor		SLC6A11, SLC6A12, SLC6A13	GAT inhibitor, GABA uptake inhibitor
2774	53.46	cp	BRD-A81795050	U-18666A	Oxidosqualene cyclase inhibitor			Oxidosqualene cyclase inhibitor
2779	53.36	cp	BRD-A31204924	mitotane	Antineoplastic		CYP11B1, CYP11A1, CYP3A4, ESR1, FDX1	Antineoplastic
2781	53.3	cp	BRD-K32501161	vanoxerine	Dopamine uptake inhibitor		SLC6A3, MAOA, MAOB	Dopamine uptake inhibitor
2785	53.12	cp	BRD-K75532464	FTI-276	Farnesyltransferase inhibitor		FNTA, FNTB	Farnesyltransferase inhibitor
2787	53.09	cp	BRD-A80641450	FR-139317	Endothelin receptor antagonist		EDNRA	Endothelin receptor antagonist
2797	52.86	cp	BRD-K54771420	glycocholic-acid	Cholesterol inhibitor		FABP6	Cholesterol inhibitor
2799	52.79	cp	BRD-K69932463	AZD-8055	MTOR inhibitor		MTOR	MTOR inhibitor
2803	52.69	cp	BRD-K88742110	BRD-K88742110	HDAC inhibitor		HDAC8, IL1B	HDAC inhibitor
2806	52.63	cp	BRD-K82865713	prostaglandin-b2	cAMP inhibitor			cAMP inhibitor
2807	52.59	cp	BRD-K59469039	AG-879	Angiogenesis inhibitor		ERBB2, KDR, NTRK1	Angiogenesis inhibitor, Tyrosine kinase inhibitor, VEGFR inhibitor
2811	52.5	cp	BRD-K31792052	pifithrin	Interleukin receptor antagonist			Interleukin receptor antagonist
2816	52.31	cp	BRD-K49671696	ketanserin	Serotonin receptor antagonist		HTR2A, HTR2C, ADRA1A, ADRA1B, ADRA1D, DRD1, DRD5, HTR1A, HTR1B, HTR1D, HTR2B, HTR5A, HTR7, SLC18A1, SLC18A2	Serotonin receptor antagonist
2823	52.23	cp	BRD-K82036761	sertraline	Serotonin receptor antagonist		SLC6A4, CYP2C19, SLC6A3	Serotonin receptor antagonist
2824	52.13	cp	BRD-K12867552	THM-I-94	HDAC inhibitor		HDAC1, HDAC10, HDAC2, HDAC3, HDAC6, HDAC8	HDAC inhibitor
2826	52.1	cp	BRD-A32161980	carbetocin	Oxytocin receptor agonist		OXTR	Oxytocin receptor agonist
2828	52.05	cp	BRD-A62890442	3-methyl-GABA	GABA aminotransferase activator			GABA aminotransferase activator
2830	52.04	cp	BRD-A73581086	ergometrine	Adrenergic receptor agonist		ADRA1A, HTR1E, HTR2A	Adrenergic receptor agonist, Serotonin receptor agonist
2833	51.94	cp	BRD-K59456551	methotrexate	Dihydrofolate reductase inhibitor		DHFR, AOX1, FOLR1, TYMS	Dihydrofolate reductase inhibitor
2836	51.89	cp	BRD-K46317332	proadifen	Nitric oxide synthase inhibitor		NOS1	Nitric oxide synthase inhibitor
2838	51.87	cp	BRD-K85030058	benactyzine	Acetylcholine receptor antagonist			Acetylcholine receptor antagonist
2840	51.86	cp	BRD-K88849294	lobaric-acid	Tyrosine phosphatase inhibitor		PTPN1	Tyrosine phosphatase inhibitor
2845	51.8	cp	BRD-K74765201	tomelukast	Leukotriene receptor antagonist		CYSLTR1	Leukotriene receptor antagonist
2850	51.7	cp	BRD-K96084870	DMBI	PDGFR receptor inhibitor		PDGFRB	PDGFR receptor inhibitor, VEGFR inhibitor
2851	51.69	cp	BRD-K37848908	ceforanide	Penicillin binding protein inhibitor			Penicillin binding protein inhibitor
2852	51.67	cp	BRD-A34806832	proscillaridin	ATPase inhibitor		ATP1A1	ATPase inhibitor
2853	51.66	cp	BRD-K18855837	varenicline	Acetylcholine receptor agonist		CHRNA4, CHRNA3, CHRNA6, CHRNA7, CHRNB2	Acetylcholine receptor agonist
2856	51.64	cp	BRD-K57080016	selumetinib	MEK inhibitor		MAP2K1, MAP2K2	MEK inhibitor
2859	51.51	cp	BRD-K34533029	tyrphostin-AG-494	EGFR inhibitor		EGFR	EGFR inhibitor
2862	51.46	cp	BRD-A68888262	azelastine	Histamine receptor antagonist		HRH1, CYP2C19	Histamine receptor antagonist
2863	51.46	cp	BRD-K56403959	ZK-756326	CC chemokine receptor ligand		CCR8	CC chemokine receptor ligand
2866	51.39	cp	BRD-K18799075	BAY-59-3074	Cannabinoid receptor partial agonist		CNR1, CNR2	Cannabinoid receptor partial agonist
2872	51.3	cp	BRD-K09963420	saquinavir	HIV protease inhibitor		CYP3A4, CYP3A5	HIV protease inhibitor
2874	51.23	cp	BRD-K79930101	GW-583340	EGFR inhibitor		EGFR, ERBB2	EGFR inhibitor, ErbB2 inhibitor, Receptor tyrosine protein kinase inhibitor
2876	51.16	cp	BRD-A20589515	dihydroxyphenylglycine	Glutamate receptor agonist		GRM1	Glutamate receptor agonist
2878	51.08	cp	BRD-K64881305	ispinesib	Kinesin-like spindle protein inhibitor		KIF11	Kinesin-like spindle protein inhibitor
2886	50.94	cp	BRD-A16332958	modafinil	Adrenergic receptor agonist		ADRA1B, CYP1A2, CYP2B6, CYP2C19, CYP3A4, CYP3A5, SLC6A3	Adrenergic receptor agonist
2891	50.9	cp	BRD-A35033682	eriodictyol	Cytochrome P450 inhibitor		CYP1B1, NFE2L2, XDH	Cytochrome P450 inhibitor
2894	50.8	cp	BRD-K11373525	ZD-7155	Angiotensin receptor antagonist		AGTR1	Angiotensin receptor antagonist
2897	50.75	cp	BRD-K71731651	PNU-120596	Acetylcholine receptor agonist		CHRNA7	Acetylcholine receptor agonist
2901	50.71	cp	BRD-K80396088	gliquidone	Sulfonylurea		ABCC8, KCNJ10, KCNJ11, KCNJ8	Sulfonylurea
2906	50.59	cp	BRD-K99946902	hexylresorcinol	Local anesthetic		TYR	Local anesthetic
2907	50.58	cp	BRD-A89434049	sarmentogenin	ATPase inhibitor		ATP1A1	ATPase inhibitor
2913	50.49	cp	BRD-K05528470	L-745870	Dopamine receptor antagonist		DRD4, DRD1, DRD2, DRD3, HTR1A, HTR2A, HTR6, HTR7	Dopamine receptor antagonist
2924	50.25	cp	BRD-K77998258	ganglioside	SRC activator			SRC activator
2925	50.22	cp	BRD-A55756846	H-7	PKA inhibitor		PKIA, PRKACA, PRKAR1A	PKA inhibitor
2926	50.19	cp	BRD-A68039575	liquiritigenin	Aromatase inhibitor		CYP19A1	Aromatase inhibitor
2928	50.15	cp	BRD-K26134695	calpeptin	Calpain inhibitor			Calpain inhibitor
2932	50.13	cp	BRD-A77291778	cyclopentolate	Acetylcholine receptor antagonist		CHRM1	Acetylcholine receptor antagonist
2934	50.07	cp	BRD-A09472452	flecainide	Sodium channel blocker		SCN5A, KCNA5, KCNA7, SCN4A	Sodium channel blocker
2935	50.06	cp	BRD-A55946879	BW-B70C	Lipoxygenase inhibitor		ALOX5	Lipoxygenase inhibitor
2942	50	cp	BRD-K57546357	prunetin	Breast cancer resistance protein inhibitor		ABCG2, ALDH2	Breast cancer resistance protein inhibitor
2943	50	cp	BRD-K39520573	GW-5074	Leucine rich repeat kinase inhibitor		LRRK1, LRRK2, NTRK1, RAF1	Leucine rich repeat kinase inhibitor, RAF inhibitor
2946	49.96	cp	BRD-K92778217	mefenamic-acid	Cyclooxygenase inhibitor		PTGS2, PTGS1, KCNQ1, TRPM3	Cyclooxygenase inhibitor
2948	49.93	cp	BRD-K69763916	LY-341495	Glutamate receptor antagonist		GRM2, GRM3	Glutamate receptor antagonist
2956	49.85	cp	BRD-K73109821	diazoxide	Potassium channel activator		ATP1A1, CA1, CA2, KCNJ11, KCNMA1, SLC12A3	Potassium channel activator
2957	49.79	cp	BRD-K63784565	BRD-K63784565	Topoisomerase inhibitor		TOP1	Topoisomerase inhibitor
2960	49.74	cp	BRD-K84663978	trequinsin	Phosphodiesterase inhibitor		PDE4A, PDE4B, PDE4C, PDE4D, PDE5A, PTGIR	Phosphodiesterase inhibitor
2963	49.67	cp	BRD-K28115081	apafant	Platelet activating factor receptor antagonist		PTAFR	Platelet activating factor receptor antagonist
2965	49.67	cp	BRD-A16478930	amcinonide	Glucocorticoid receptor agonist		NR3C1, ANXA1	Glucocorticoid receptor agonist
2966	49.66	cp	BRD-A41250306	cyclopenthiazide	Thiazide diuretic			Thiazide diuretic
2968	49.66	cp	BRD-K06388322	pramipexole	Dopamine receptor agonist		DRD3, DRD2, ADRA2A, ADRA2B, ADRA2C, DRD1, DRD4, DRD5, HTR1A, HTR1B, HTR1D, HTR2A, HTR2B, HTR2C	Dopamine receptor agonist
2971	49.58	cp	BRD-K89046952	ciclacillin	Bacterial cell wall synthesis inhibitor			Bacterial cell wall synthesis inhibitor
2972	49.56	cp	BRD-K96119599	leucodin	Melanin inhibitor			Melanin inhibitor
2975	49.53	cp	BRD-A15914070	4-hydroxy-2-nonenal	Cytotoxic lipid peroxidation product		IKBKB	Cytotoxic lipid peroxidation product
2985	49.35	cp	BRD-A22707317	SB-205384	GABA receptor modulator		GABRA3, GABRA5, GABRA6	GABA receptor modulator
2988	49.3	cp	BRD-K66766661	17-beta-estradiol	Estrogen receptor agonist		ESR1	Estrogen receptor agonist
2992	49.16	cp	BRD-K99818283	PIK-90	PI3K inhibitor			PI3K inhibitor
2993	49.14	cp	BRD-K66093087	FGIN-1-43	Benzodiazepine receptor agonist		TSPO	Benzodiazepine receptor agonist
2995	49.13	cp	BRD-A90311807	cilastatin	Dehydropeptidase inhibitor		DPEP1	Dehydropeptidase inhibitor
2996	49.13	cp	BRD-A85234536	N6-cyclopentyladenosine	Adenosine receptor agonist		ADORA1, ADORA2A, ADORA2B, ADORA3, SLC29A1	Adenosine receptor agonist
2997	49.1	cp	BRD-A49906757	scopolamine	Acetylcholine receptor antagonist		CHRM2, CHRM1, CHRM3, CHRM4, CHRM5, SI	Acetylcholine receptor antagonist
3002	49.03	cp	BRD-A65597028	RX-821002	Adrenergic receptor antagonist		ADRA2A, ADRA2B, ADRA2C, ADRA1A, ADRA1B, ADRA1D	Adrenergic receptor antagonist
3003	49.01	cp	BRD-K82147103	lofepramine	Norepinephrine reuptake inhibitor		SLC6A2, SLC6A4	Norepinephrine reuptake inhibitor, Serotonin reuptake inhibitor
3009	48.91	cp	BRD-K49111258	prazosin	Adrenergic receptor antagonist		ADRA1A, ADRA1B, ADRA1D, ADRA2A, ADRA2B, ADRA2C, CDK1, KCNH2, KCNH6, KCNH7	Adrenergic receptor antagonist
3014	48.83	cp	BRD-K32710582	EI-247	IGF-1 inhibitor		INSR	IGF-1 inhibitor
3021	48.74	cp	BRD-A10420615	cyclopiazonic-acid	ATPase inhibitor		ATP2A1	ATPase inhibitor
3024	48.69	cp	BRD-K49810818	sorafenib	FLT3 inhibitor		RET, BRAF, FLT3, KDR, RAF1, FLT1, FLT4, KIT, DDR2, FGFR1, PDGFRB, CYP2B6, CYP2C8, CYP3A5, PDGFB, SLCO1B3	FLT3 inhibitor, KIT inhibitor, PDGFR receptor inhibitor, RAF inhibitor, VEGFR inhibitor, RET tyrosine kinase inhibitor
3027	48.65	cp	BRD-A95939040	sertaconazole	Sterol demethylase inhibitor			Sterol demethylase inhibitor
3028	48.62	cp	BRD-K69556541	ryanodine	Calcium channel blocker		RYR1, RYR2, RYR3	Calcium channel blocker
3029	48.62	cp	BRD-K67860401	AR-A014418	Glycogen synthase kinase inhibitor		GSK3B	Glycogen synthase kinase inhibitor
3030	48.62	cp	BRD-K74236984	UNC-0321	Histone lysine methyltransferase inhibitor		EHMT2	Histone lysine methyltransferase inhibitor
3032	48.54	cp	BRD-K66782112	BRD-K66782112	Histamine receptor antagonist		HRH2	Histamine receptor antagonist
3040	48.32	cp	BRD-M45964048	verteporfin	Photosensitizing agent			Photosensitizing agent
3044	48.17	cp	BRD-A69636825	diltiazem	Calcium channel blocker		CACNA1C, CACNA1S, CACNA2D1, CACNG1, CYP3A5, CYP3A7, HTR3A, KCNA5	Calcium channel blocker
3045	48.15	cp	BRD-K16977723	PP-3	EGFR inhibitor			EGFR inhibitor
3052	48.01	cp	BRD-K28849549	mesalazine	Cyclooxygenase inhibitor		PTGS1, PPARG, PTGS2, ALOX5, CHUK, CTNNB1, IKBKB, MPO, NAT1	Cyclooxygenase inhibitor, Lipoxygenase inhibitor, Prostanoid receptor antagonist
3055	47.97	cp	BRD-K40887525	ritanserin	Serotonin receptor antagonist		HTR2A, HTR2C, HTR2B, ADRA1A, ADRA1B, ADRA1D, HTR1A, HTR1B, HTR1D, HTR5A, HTR6, HTR7	Serotonin receptor antagonist
3059	47.92	cp	BRD-K08206212	entecavir	Reverse transcriptase inhibitor			Reverse transcriptase inhibitor, DNA replication inhibitor
3064	47.79	cp	BRD-A43974575	tranylcypromine	Monoamine oxidase inhibitor		MAOA, MAOB, KDM1A, CYP2A6	Monoamine oxidase inhibitor
3067	47.73	cp	BRD-A96456596	FPL-55712	Leukotriene receptor antagonist			Leukotriene receptor antagonist
3069	47.7	cp	BRD-K46212057	voriconazole	Cytochrome P450 inhibitor		CYP2C19, CYP51A1	Cytochrome P450 inhibitor
3077	47.48	cp	BRD-K18787491	U-0126	MEK inhibitor		AKT1, CHEK1, GSK3B, JAK2, LCK, MAP2K1, MAP2K2, MAP2K7, MAPK1, MAPK11, MAPK12, MAPK14, MAPK8, PRKCA, RAF1, ROCK1, RPS6KB1, SGK1	MEK inhibitor
3079	47.46	cp	BRD-K01815685	indole	aryl hydrocarbon receptor agonist		AHR, IDO1	aryl hydrocarbon receptor agonist
3082	47.41	cp	BRD-K07762753	aminopurvalanol-a	Tyrosine kinase inhibitor		CDK1, CDK2, CDK5, CDK6	Tyrosine kinase inhibitor, CDK inhibitor
3085	47.35	cp	BRD-K11801786	trimidox	Ribonucleotide reductase inhibitor		RRM1	Ribonucleotide reductase inhibitor
3089	47.3	cp	BRD-A19661776	mianserin	Serotonin receptor antagonist		HTR2A, HTR2C, ADRA1A, ADRA1B, ADRA1D, HRH1, HTR2B, HTR6, HTR7, ADRA2A, ADRA2B, ADRA2C, DRD1, DRD2, DRD3, DRD5, HRH2, HRH4, HTR1A, HTR1F, OPRK1, SLC6A2, SLC6A3, SLC6A4	Serotonin receptor antagonist
3104	46.91	cp	BRD-K19295594	gossypol	BCL inhibitor		BCL2, BCL2L1, MCL1, BCL2L2, CTGF, EGF	BCL inhibitor, MCL1 inhibitor
3108	46.79	cp	BRD-K00959089	thenoyltrifluoroacetone	Chelating agent		CES1, PPARA, SDHA	Chelating agent
3109	46.79	cp	BRD-A65145453	ATPA	Glutamate receptor agonist		GRIK1, GRIA2	Glutamate receptor agonist
3119	46.69	cp	BRD-K10860596	granisetron	Serotonin receptor antagonist		HTR3A, CYP3A5	Serotonin receptor antagonist
3121	46.66	cp	BRD-A47598013	citalopram	Serotonin reuptake inhibitor		SLC6A4, SLC6A2	Serotonin reuptake inhibitor
3125	46.58	cp	BRD-A52172093	VU-0413807-2	Calcium channel blocker		CACNA1G, CACNA1H, CACNA1I	Calcium channel blocker
3127	46.52	cp	BRD-K45158365	valsartan	Angiotensin receptor antagonist		AGTR1	Angiotensin receptor antagonist
3135	46.27	cp	BRD-A71459254	cymarin	ATPase inhibitor		ATP1A1	ATPase inhibitor
3136	46.27	cp	BRD-K47717570	NBQX	Glutamate receptor antagonist		GRIA1, GRIA2, GRIA3, GRIA4, GRIK1, GRIN1, GRIN2A, GRIN2B	Glutamate receptor antagonist
3137	46.21	cp	BRD-K45446451	JZL-184	Monoacylglucerol lipase inhibitor		MGLL	Monoacylglucerol lipase inhibitor
3141	46.19	cp	BRD-K52721684	PCO-400	Potassium channel activator		ABCC9, KCNJ8	Potassium channel activator
3144	46.04	cp	BRD-K63504947	semaxanib	VEGFR inhibitor		KDR, FLT1, KIT, PDGFRB, FGFR1, FLT3, MET, PDGFRA, RET	VEGFR inhibitor
3145	46.02	cp	BRD-K64517075	heliomycin	ATP synthase inhibitor			ATP synthase inhibitor
3147	45.94	cp	BRD-K85871428	SC-68376	p38 MAPK inhibitor		MAPK14	p38 MAPK inhibitor
3150	45.92	cp	BRD-K47780086	penciclovir	DNA directed DNA polymerase inhibitor			DNA directed DNA polymerase inhibitor
3151	45.91	cp	BRD-K31471398	dihydrexidine	Dopamine receptor agonist		DRD1, DRD2, DRD3, DRD4, DRD5	Dopamine receptor agonist
3155	45.76	cp	BRD-K70330367	amantadine	Glutamate receptor antagonist		DRD2, GRIN1, GRIN2A, GRIN2B, GRIN2C, GRIN2D, GRIN3A	Glutamate receptor antagonist
3158	45.67	cp	BRD-A50311610	meclozine	CAR agonist		NR1I3, HRH1	CAR agonist
3162	45.64	cp	BRD-K86958018	olvanil	TRPV agonist		TRPV1, CNR1, GPR119	TRPV agonist
3164	45.56	cp	BRD-K24201553	SB-269970	Serotonin receptor antagonist		HTR7	Serotonin receptor antagonist
3172	45.33	cp	BRD-K11399644	phenformin	AMPK activator		KCNJ8, PRKAA1	AMPK activator
3174	45.31	cp	BRD-K91601245	mercaptopurine	Immunosuppressant		HPRT1, IMPDH1, IMPDH2, PPAT	Immunosuppressant, Protein synthesis inhibitor, Purine antagonist
3175	45.25	cp	BRD-K17294426	clebopride	Dopamine receptor antagonist		DRD2, ACHE	Dopamine receptor antagonist
3180	45.22	cp	BRD-A80793822	pemoline	Dopamine receptor agonist			Dopamine receptor agonist
3183	45.19	cp	BRD-K14696368	9-methyl-5H-6-thia-4,5-diaza-chrysene-6,6-dioxide	NFkB pathway inhibitor		RELA	NFkB pathway inhibitor
3187	45.12	cp	BRD-K67445247	flurofamide	Urease inhibitor			Urease inhibitor
3188	45.07	cp	BRD-K22503835	scriptaid	HDAC inhibitor		HDAC1, HDAC2, HDAC3, HDAC4, HDAC5, HDAC6, HDAC7, HDAC8, HDAC9	HDAC inhibitor
3191	45.03	cp	BRD-K36258877	AZ-10417808	Caspase inhibitor		CASP3	Caspase inhibitor
3193	45	cp	BRD-K45252063	clofibrate	PPAR receptor agonist		PPARA, LPL	PPAR receptor agonist
3194	44.91	cp	BRD-A62057054	MDL-11939	Serotonin receptor antagonist		HTR2A, HTR2B, HTR2C	Serotonin receptor antagonist
3195	44.9	cp	BRD-A15010982	HU-211	Glutamate receptor antagonist		CNR1, CNR2, GLRA1, GLRA2, GLRA3, GPR55, GRIN1, NFKB1	Glutamate receptor antagonist
3196	44.89	cp	BRD-K89162000	tandutinib	FLT3 inhibitor		FLT3, KIT, PDGFRA, PDGFRB, CSF1R, PDGFD	FLT3 inhibitor, KIT inhibitor, PDGFR receptor inhibitor
3198	44.84	cp	BRD-K91904471	SD-169	p38 MAPK inhibitor		MAPK14	p38 MAPK inhibitor
3199	44.83	cp	BRD-K59058766	chlorprothixene	Dopamine receptor antagonist		DRD2, CHRM1, CHRM2, CHRM3, CHRM4, CHRM5, DRD1, DRD3, HRH1, HTR2A, HTR2B, HTR2C	Dopamine receptor antagonist
3200	44.64	cp	BRD-K30867024	SB-216641	Serotonin receptor antagonist		HTR1B, HTR1D, HTR1A, HTR2A, HTR2B, HTR2C	Serotonin receptor antagonist
3204	44.5	cp	BRD-K94144010	cotinine	Nicotine metabolite			Nicotine metabolite
3206	44.47	cp	BRD-K92428232	GSK-461364	PLK inhibitor		PLK1	PLK inhibitor
3210	44.37	cp	BRD-K15601958	SEW-2871	Lysophospholipid receptor agonist		S1PR1	Lysophospholipid receptor agonist
3211	44.37	cp	BRD-A82656074	naltrindole	Opioid receptor antagonist		OPRD1, OPRK1, OPRM1	Opioid receptor antagonist
3215	44.3	cp	BRD-K14693417	cinchonine	P-glycoprotein inhibitor		CYP2D6	P-glycoprotein inhibitor
3219	44.15	cp	BRD-K05434375	HA-1004	Calcium channel blocker			Calcium channel blocker
3220	44.15	cp	BRD-K30296925	flavokavain-b	Antineoplastic		HIF1A	Antineoplastic
3223	44.08	cp	BRD-K63945320	dihydrosamidin	Phospholipase inhibitor			Phospholipase inhibitor, Nitric oxide production inhibitor, Platelet activating factor receptor antagonist
3226	43.99	cp	BRD-K08589866	linsitinib	IGF-1 inhibitor		IGF1R, INSR, INSRR	IGF-1 inhibitor
3230	43.96	cp	BRD-K69600043	thiethylperazine	Dopamine receptor antagonist		DRD1, DRD2, DRD4	Dopamine receptor antagonist
3231	43.87	cp	BRD-K84566043	fenpiverinium	Acetylcholine receptor antagonist			Acetylcholine receptor antagonist
3232	43.86	cp	BRD-K45861246	azaperone	Dopamine receptor antagonist		DRD2, DRD3	Dopamine receptor antagonist
3236	43.81	cp	BRD-K21450440	benzthiazide	Carbonic anhydrase inhibitor		CA2, CA1, CA12, CA4, CA9, SLC12A3	Carbonic anhydrase inhibitor
3237	43.8	cp	BRD-K08115555	tyrphostin-AG-1288	TNF production inhibitor		COMT	TNF production inhibitor
3240	43.77	cp	BRD-K74133369	oligomycin-a	ATP synthase inhibitor		ATP5A1	ATP synthase inhibitor, ATPase inhibitor
3241	43.76	cp	BRD-K36862742	hydroflumethiazide	Sodium/potassium/chloride transporter inhibitor		SLC12A1, ATP1A1, CA1, CA12, CA2, CA4, CA9, KCNMA1	Sodium/potassium/chloride transporter inhibitor
3243	43.7	cp	BRD-K29178788	dictamnine	Furoquinoline alkaloid			Furoquinoline alkaloid
3244	43.64	cp	BRD-K28667196	fillalbin	Increases arterial blood pressure			Increases arterial blood pressure
3252	43.47	cp	BRD-A92670106	tocainide	Sodium channel blocker		SCN5A	Sodium channel blocker
3253	43.4	cp	BRD-K79254416	decitabine	DNA methyltransferase inhibitor		DNMT1	DNA methyltransferase inhibitor
3254	43.35	cp	BRD-K53972329	ruxolitinib	JAK inhibitor		JAK1, JAK2, TYK2, JAK3	JAK inhibitor
3255	43.35	cp	BRD-A39390670	rabeprazole	ATPase inhibitor		ATP4A, CYP2C19	ATPase inhibitor, Gastrin inhibitor
3258	43.31	cp	BRD-K19533706	tranilast	Angiogenesis inhibitor		HPGDS, HRH1, IDO1, IFNG, IL10, IL2, IL4, SLC22A12, TGFB1, TNF, TRPV2	Angiogenesis inhibitor
3262	43.22	cp	BRD-K93332168	isocarboxazid	Monoamine oxidase inhibitor		MAOA, MAOB	Monoamine oxidase inhibitor
3265	43.14	cp	BRD-K37798499	etoposide	Topoisomerase inhibitor		TOP2A, CYP2E1, CYP3A5, TOP2B	Topoisomerase inhibitor
3270	43.07	cp	BRD-K80315159	DPPE	Histamine receptor antagonist		ABCB1, HRH1	Histamine receptor antagonist
3277	42.98	cp	BRD-K59331372	SB-366791	TRPV antagonist		TRPV1	TRPV antagonist
3278	42.96	cp	BRD-A52326238	isogedunin	HSP inhibitor			HSP inhibitor
3288	42.76	cp	BRD-A26384407	chlortalidone	Carbonic anhydrase inhibitor		CA7, CA1, CA12, CA14, CA4, SLC12A1	Carbonic anhydrase inhibitor
3293	42.63	cp	BRD-A80960055	celastrol	Anti-inflammatory		IL1B, TNF	Anti-inflammatory, Antioxidant, NFkB pathway inhibitor, HSP inhibitor, Topoisomerase inhibitor
3297	42.5	cp	BRD-K69688083	mestinon	Cholinesterase inhibitor		ACHE, BCHE	Cholinesterase inhibitor
3300	42.38	cp	BRD-K41337261	ZM-306416	ABL inhibitor		FLT1, KDR, EGFR, FLT4	ABL inhibitor, SRC inhibitor, VEGFR inhibitor
3305	42.29	cp	BRD-K84895041	BMY-45778	IP1 prostacyclin receptor agonist		PTGIR	IP1 prostacyclin receptor agonist
3307	42.28	cp	BRD-K78280988	anandamide	Cannabinoid receptor agonist		CNR1, CNR2, TRPV1, CACNA1G, CACNA1H, CACNA1I, GLRA1, GPR119, GPR18, GPR55, KCNA2, KCND3, KCNK3, KCNK9, TRPM8	Cannabinoid receptor agonist
3311	42.12	cp	BRD-K39391626	ethylestrenol	Progesterone receptor agonist		AR	Progesterone receptor agonist
3320	41.94	cp	BRD-A02333338	cyclopamine	Smoothened receptor antagonist		SMO, DHH, IHH, PTCH1	Smoothened receptor antagonist
3326	41.8	cp	BRD-K39823328	VU-0366037-2	Glutamate receptor modulator		GRM4	Glutamate receptor modulator
3329	41.65	cp	BRD-K50495309	SRC-kinase-inhibitor-I	SRC inhibitor		CSK, LCK, RIPK2	SRC inhibitor
3337	41.42	cp	BRD-K54529596	captopril	ACE inhibitor		ACE, LTA4H, MMP2, MMP9	ACE inhibitor
3342	41.3	cp	BRD-A18497530	5-iodotubercidin	Adenosine kinase inhibitor		MAPK3, ADK, CSNK1G2, GSG2, LRRK2	Adenosine kinase inhibitor
3347	41.01	cp	BRD-K46441700	GR-55562	Serotonin receptor antagonist		HTR1B, HTR1D	Serotonin receptor antagonist
3352	40.89	cp	BRD-A39230911	chlorphensin	Muscle relaxant			Muscle relaxant
3353	40.88	cp	BRD-K04111260	raclopride	Dopamine receptor antagonist		DRD2, DRD3, HTR1A	Dopamine receptor antagonist
3361	40.77	cp	BRD-K16478699	PLX-4720	RAF inhibitor		BRAF, KDR	RAF inhibitor
3365	40.61	cp	BRD-K30097969	pitavastatin	HMGCR inhibitor		HMGCR, APOA1, CYP2C8	HMGCR inhibitor
3367	40.6	cp	BRD-K70557564	zosuquidar	P-glycoprotein inhibitor		ABCB1, ABCB4	P-glycoprotein inhibitor
3374	40.57	cp	BRD-K01095011	finasteride	5-alpha reductase inhibitor		SRD5A2, SRD5A1, AKR1D1, AR	5-alpha reductase inhibitor
3378	40.47	cp	BRD-K77390737	xanthohumol	ATPase inhibitor		CYP19A1, VCP	ATPase inhibitor
3382	40.27	cp	BRD-K93280214	gabazine	GABA receptor antagonist		GABRA1, GABRA2, GABRA3, GABRA4, GABRA5, GABRA6, GABRG2	GABA receptor antagonist
3385	40.25	cp	BRD-K92984783	melperone	Serotonin receptor antagonist		DRD2, HTR1A, HTR2A	Serotonin receptor antagonist, Dopamine receptor antagonist
3386	40.24	cp	BRD-A39172021	ampiroxicam	Cyclooxygenase inhibitor		PTGS1, PTGS2	Cyclooxygenase inhibitor
3387	40.23	cp	BRD-K86727142	embelin	HCV inhibitor		XIAP	HCV inhibitor, XIAP inhibitor
3388	40.2	cp	BRD-K38055836	etamivan	Respiratory stimulant			Respiratory stimulant
3391	40.08	cp	BRD-K15588452	R-96544	Serotonin receptor antagonist		HTR2A	Serotonin receptor antagonist
3393	40.04	cp	BRD-K97509413	coumestrol	Estrogen receptor agonist		ESR1, ESR2	Estrogen receptor agonist
3398	39.87	cp	BRD-K55468218	spiperone	Dopamine receptor antagonist		ADRA1A, DRD2, DRD3, DRD4, HTR1A, HTR2A, HTR7, ADRA1B, ADRA1D, DRD1, DRD5, HTR1D, HTR2B, HTR2C, HTR6	Dopamine receptor antagonist
3402	39.75	cp	BRD-A09722536	cyclophosphamide	DNA alkylating agent		BCL2, CYP2B6, CYP2C19, CYP3A5, LGALS1	DNA alkylating agent
3412	39.34	cp	BRD-A39747742	estradiol-valerate	Estrogen receptor agonist		ESR1	Estrogen receptor agonist
3416	39.27	cp	BRD-K83302049	protopine	Histamine receptor antagonist		ACHE, SLC6A2, SLC6A4	Histamine receptor antagonist
3417	39.25	cp	BRD-A22769835	homochlorcyclizine	Antihistamine		HRH1	Antihistamine
3418	39.22	cp	BRD-A79672927	tropicamide	Acetylcholine receptor antagonist		CHRM3, CHRM4, CHRM1, CHRM2	Acetylcholine receptor antagonist
3433	38.87	cp	BRD-A78942461	ICI-118551	Adrenergic receptor antagonist			Adrenergic receptor antagonist
3436	38.74	cp	BRD-K85013741	auraptene	Nitric oxide production inhibitor		MAOB	Nitric oxide production inhibitor
3440	38.7	cp	BRD-A71262238	nafadotride	Dopamine receptor antagonist		DRD3, DRD2, HTR1A	Dopamine receptor antagonist
3450	38.36	cp	BRD-K49294207	BIBU-1361	EGFR inhibitor		EGFR	EGFR inhibitor
3455	38.18	cp	BRD-A58157837	butabindide	Tripeptidyl peptidase inhibitor		TPP2	Tripeptidyl peptidase inhibitor
3460	38.1	cp	BRD-A19633847	perhexiline	Carnitine palmitoyltransferase inhibitor		CPT1A, CPT2	Carnitine palmitoyltransferase inhibitor
3464	38.08	cp	BRD-A77118605	BML-ST330	Phospholipase inhibitor			Phospholipase inhibitor
3466	38.03	cp	BRD-K68873215	phosphodiesterase-V-inhibitor-II	Phosphodiesterase inhibitor		PDE5A	Phosphodiesterase inhibitor
3468	38.01	cp	BRD-K11129031	gemfibrozil	Lipoprotein lipase activator		PPARA, CYP2C8, LPL, SLCO1B1, SLCO1B3, SLCO2B1	Lipoprotein lipase activator
3471	37.91	cp	BRD-A96882008	L-732138	Tachykinin antagonist		TACR1, TACR2	Tachykinin antagonist
3474	37.87	cp	BRD-K09631521	thiotepa	Cytochrome P450 inhibitor		CYP2B6	Cytochrome P450 inhibitor
3477	37.85	cp	BRD-A42759514	ornidazole	Antiprotozoal			Antiprotozoal
3480	37.75	cp	BRD-A09533288	verapamil	Calcium channel blocker		CACNA1C, CACNA1D, CACNA1G, CACNA1S, CACNA1A, CACNA1B, CACNA1F, CACNA1I, CACNB1, CACNB2, CACNB3, CACNB4, CYP2C8, CYP2E1, CYP3A4, CYP3A5, CYP3A7, DRD2, KCNA10, KCNA7, KCNH2, KCNJ11, NALCN, SCN5A, SLC29A4, SLC6A4	Calcium channel blocker
3481	37.73	cp	BRD-K36198571	WAY-170523	Metalloproteinase inhibitor		MMP13	Metalloproteinase inhibitor
3483	37.68	cp	BRD-K70505054	ranitidine	Histamine receptor antagonist		HRH2, SLC22A2	Histamine receptor antagonist
3484	37.67	cp	BRD-K47328134	lysylphenylalanyl-tyrosine	Heparin activation inhibitor			Heparin activation inhibitor
3488	37.59	cp	BRD-K60476892	YC-1	Guanylyl cyclase activator		HIF1A, GUCY1A2, GUCY1A3, GUCY1B3	Guanylyl cyclase activator
3489	37.57	cp	BRD-K00675675	CL-82198	Metalloproteinase inhibitor		MMP13	Metalloproteinase inhibitor
3491	37.5	cp	BRD-A26845397	isamoltan	Adrenergic receptor antagonist		ADRB1, ADRB2	Adrenergic receptor antagonist
3493	37.49	cp	BRD-A24429032	HEAT	Adrenergic receptor antagonist		ADRA1A	Adrenergic receptor antagonist
3496	37.48	cp	BRD-K68407802	KIN001-055	EGFR inhibitor		EGFR, JAK3	EGFR inhibitor, JAK inhibitor, Leukotriene inhibitor, Mediator release inhibitor
3500	37.41	cp	BRD-K80451230	zamifenacin	Acetylcholine receptor antagonist		CHRM3	Acetylcholine receptor antagonist
3504	37.29	cp	BRD-K93645900	tadalafil	Phosphodiesterase inhibitor		PDE5A, PDE11A	Phosphodiesterase inhibitor
3508	37.18	cp	BRD-K17140735	SCH-79797	Proteasome inhibitor		F2R	Proteasome inhibitor
3510	37.17	cp	BRD-A96255180	ribavirin	Antiviral		IMPDH1, ADK, ENPP1, IMPDH2, NT5C2	Antiviral
3524	36.75	cp	BRD-K33864865	LY-225910	CCK receptor antagonist		CCKBR	CCK receptor antagonist
3525	36.65	cp	BRD-K52459643	prostaglandin-e1	Prostanoid receptor agonist		PTGER1, PTGER2, CATSPER1, CATSPER2, CATSPER3, CATSPER4, PTGDR, PTGER4, PTGIR	Prostanoid receptor agonist
3534	36.27	cp	BRD-K85242180	beta-CCP	Indoleamine 2,3-dioxygenase inhibitor		GABRA1, GABRG2, IDO1	Indoleamine 2,3-dioxygenase inhibitor
3537	36.23	cp	BRD-K07888196	tyrphostin-AG-538	IGF-1 inhibitor		EGFR	IGF-1 inhibitor
3543	36.16	cp	BRD-K31627533	rimexolone	Glucocorticoid receptor agonist		NR3C1, SERPINA6	Glucocorticoid receptor agonist
3547	36.11	cp	BRD-A17428743	BW-723C86	Serotonin receptor agonist		HTR2B, HTR2A, HTR2C	Serotonin receptor agonist
3552	36.05	cp	BRD-K98769987	flumazenil	Benzodiazepine receptor antagonist		GABRA1, GABRA2, GABRA3, GABRA5, GABRA4, GABRA6, GABRB1, GABRB2, GABRB3, GABRD, GABRE, GABRG1, GABRG2, GABRG3, GABRP, GABRQ	Benzodiazepine receptor antagonist
3558	35.88	cp	BRD-K83636919	entacapone	Catechol O methyltransferase inhibitor		COMT	Catechol O methyltransferase inhibitor
3559	35.87	cp	BRD-K19796430	erismodegib	Smoothened receptor antagonist		SMO	Smoothened receptor antagonist
3567	35.74	cp	BRD-K20742498	RS-39604	Serotonin receptor antagonist		HTR4	Serotonin receptor antagonist
3572	35.62	cp	BRD-K50859149	sulfafurazole	Bacterial antifolate			Bacterial antifolate
3574	35.56	cp	BRD-K37516142	idebenone	Calcium channel modulator			Calcium channel modulator
3577	35.53	cp	BRD-K68332390	ponalrestat	Aldose reductase inhibitor		AKR1B1	Aldose reductase inhibitor
3579	35.44	cp	BRD-K37447567	hydrocotarnine	Opioid receptor antagonist			Opioid receptor antagonist
3581	35.38	cp	BRD-K29905972	axitinib	PDGFR receptor inhibitor		KDR, FLT1, FLT4, CSF1, CYP2C19, CYP3A5, KIT, PDGFRB, PLK4	PDGFR receptor inhibitor, VEGFR inhibitor
3585	35.32	cp	BRD-K21680192	mitoxantrone	Topoisomerase inhibitor		TOP2A, PIM1	Topoisomerase inhibitor
3588	35.23	cp	BRD-K39670393	amthamine	Histamine receptor agonist		HRH2	Histamine receptor agonist
3590	35.22	cp	BRD-A77349281	RK-682	Tyrosine phosphatase inhibitor		HPSE, PTPN1	Tyrosine phosphatase inhibitor
3591	35.22	cp	BRD-K07237224	moclobemide	Monoamine oxidase inhibitor		MAOA, CYP2C19, MAOB	Monoamine oxidase inhibitor
3594	35.08	cp	BRD-K32107296	temozolomide	DNA alkylating agent		TOP2A	DNA alkylating agent
3596	35.07	cp	BRD-K80725821	RS-16566	Serotonin receptor antagonist			Serotonin receptor antagonist
3605	34.88	cp	BRD-K73824630	skatole	Thrombin inhibitor		F2	Thrombin inhibitor
3606	34.87	cp	BRD-K32318651	acyclovir	DNA polymerase inhibitor		PNP	DNA polymerase inhibitor
3609	34.82	cp	BRD-K87696786	LY-456236	Glutamate receptor antagonist		GRM1	Glutamate receptor antagonist
3614	34.76	cp	BRD-K47278471	diphenhydramine	Histamine receptor antagonist		HRH1	Histamine receptor antagonist
3616	34.74	cp	BRD-A52588987	SKF-83566	Dopamine receptor antagonist		DRD1, DRD5	Dopamine receptor antagonist
3617	34.73	cp	BRD-K85383046	IAA-94	Chloride channel blocker			Chloride channel blocker
3619	34.71	cp	BRD-K63913457	eicosatrienoic-acid	Vasodilator			Vasodilator
3620	34.69	cp	BRD-K02265150	amoxapine	Norepinephrine reuptake inhibitor		SLC6A2, SLC6A4, HTR2A, HTR6, ADRA1A, ADRA1B, ADRA1D, ADRA2A, ADRA2B, ADRA2C, CHRM1, CHRM2, CHRM3, CHRM4, CHRM5, DRD1, DRD2, DRD3, DRD4, GABRA1, GABRA2, GABRA3, GABRA4, GABRA5, GABRA6, GABRB1, GABRB2, GABRB3, GABRD, GABRE, GABRG1, GABRG2, GABRG3, GABRP, GABRQ, HRH1, HRH4, HTR1A, HTR1B, HTR2B, HTR2C, HTR3A, HTR7, SLC6A3	Norepinephrine reuptake inhibitor
3623	34.65	cp	BRD-K00673382	famotidine	Histamine receptor antagonist		HRH2	Histamine receptor antagonist
3625	34.59	cp	BRD-K78692225	leflunomide	Dihydroorotate dehydrogenase inhibitor		DHODH, AHR, CYP2C19, JAK3, PTK2B, STAT6	Dihydroorotate dehydrogenase inhibitor, PDGFR receptor inhibitor
3634	34.47	cp	BRD-K97158071	droperidol	Dopamine receptor antagonist		DRD2, ADRA1A	Dopamine receptor antagonist
3635	34.41	cp	BRD-K94176593	TWS-119	Glycogen synthase kinase inhibitor		GSK3B, JUN, MYC	Glycogen synthase kinase inhibitor
3638	34.4	cp	BRD-A71157293	fursultiamine	Vitamin B			Vitamin B
3640	34.38	cp	BRD-K47631482	bromhexine	Mucolytic agent			Mucolytic agent
3643	34.35	cp	BRD-K01663662	diphenidol	Acetylcholine receptor agonist		CHRM1, CHRM3, CHRM4, CHRM2	Acetylcholine receptor agonist
3644	34.32	cp	BRD-K91263825	nortriptyline	Tricyclic antidepressant		KCNJ10, SLC6A2, SLC6A4, ADRA1A, ADRA1B, ADRA1D, ADRA2A, ADRA2B, ADRA2C, ADRB1, ADRB2, ADRB3, CHRM1, CHRM2, CHRM3, CHRM4, CHRM5, CYP2C19, DRD2, HRH1, HTR1A, HTR2A, HTR2C, HTR6, PGRMC1, PIK3CD, SIGMAR1	Tricyclic antidepressant
3647	34.29	cp	BRD-A09467419	mebeverine	Acetylcholine receptor antagonist		CHRM1, CHRM2, CHRM3, CHRM4	Acetylcholine receptor antagonist
3650	34.28	cp	BRD-A28318179	aminomethyltransferase	Nitric oxide synthase inhibitor		NOS2	Nitric oxide synthase inhibitor
3651	34.26	cp	BRD-A72483914	spiroxatrine	Serotonin receptor antagonist		HTR1A, ADRA1A, ADRA1B, ADRA1D, ADRA2A, ADRA2B, ADRA2C, HTR2B	Serotonin receptor antagonist
3655	34.14	cp	BRD-K50398167	meclofenamic-acid	Cyclooxygenase inhibitor		PTGS1, PTGS2, ALOX5, CNR1, KCNQ2, KCNQ3	Cyclooxygenase inhibitor, Prostanoid receptor antagonist
3658	34.08	cp	BRD-K68620903	dydrogesterone	Progesterone receptor agonist		PGR	Progesterone receptor agonist
3661	34.04	cp	BRD-A83892713	rifampicin	RNA polymerase inhibitor		NR1I2, ABCB1, CYP2B6, CYP2C19, CYP2C8, CYP3A4, CYP3A5, SLCO1A2, SLCO1B1, SLCO1B3	RNA polymerase inhibitor
3662	34.04	cp	BRD-A17655518	ibuprofen	Cyclooxygenase inhibitor		PTGS2, PTGS1, ASIC1, BCL2, CFTR, CYP2C8, FABP2, PLAT, PPARG, SLC5A8, THBD	Cyclooxygenase inhibitor, NFkB pathway inhibitor
3667	33.86	cp	BRD-A51820102	econazole	Bacterial cell wall synthesis inhibitor		CYP51A1, NPY1R, NPY2R, TRPM2, TRPV5	Bacterial cell wall synthesis inhibitor, Lanosterol demethylase inhibitor, Sterol demethylase inhibitor
3672	33.74	cp	BRD-K82746043	navitoclax	BCL inhibitor		BCL2, BCL2L1, BCL2L2	BCL inhibitor
3681	33.54	cp	BRD-K87919739	tyrphostin-AG-825	Receptor tyrosine protein kinase inhibitor		ERBB2	Receptor tyrosine protein kinase inhibitor
3682	33.53	cp	BRD-A07824748	flavanone	11-beta-HSD1 inhibitor		ADORA3, HSD11B1	11-beta-HSD1 inhibitor
3683	33.49	cp	BRD-A59808129	guggulsterone	Cholesterol inhibitor		NR1H4, PGR, AR, ESR1, IKBKB, NR1I2, NR3C1, NR3C2	Cholesterol inhibitor, Estrogen receptor agonist, FXR antagonist, IKK inhibitor, Pregnane X receptor agonist, Progesterone receptor agonist
3684	33.45	cp	BRD-K52989797	clomipramine	Serotonin transporter inhibitor (SERT)		SLC6A4, SLC6A2, CYP2C19, GSTP1, HTR2A, HTR2B, HTR2C, SLC6A3	Serotonin transporter inhibitor (SERT)
3689	33.22	cp	BRD-K26015241	ODQ	Guanylyl cyclase inhibitor		GUCY1A2, GUCY1A3, GUCY1B3	Guanylyl cyclase inhibitor
3694	33.1	cp	BRD-A24514565	warfarin	Vitamin K antagonist		VKORC1, CYP2C19, CYP2C8, CYP4F2	Vitamin K antagonist
3700	32.92	cp	BRD-K76908866	CP-724714	EGFR inhibitor		ERBB2	EGFR inhibitor, Receptor tyrosine protein kinase inhibitor, Tyrosine kinase inhibitor
3704	32.87	cp	BRD-K52930707	rescinnamine	ACE inhibitor		ACE	ACE inhibitor
3705	32.86	cp	BRD-K62609077	scoulerine	Adrenergic receptor antagonist		ADRA1D, ADRA2A, GABRA1	Adrenergic receptor antagonist, GABA receptor antagonist, Serotonin receptor antagonist
3707	32.82	cp	BRD-A85025557	NCS-382	GABA receptor antagonist		GABBR1, GABBR2, SLC52A2	GABA receptor antagonist
3708	32.81	cp	BRD-A53077924	tianeptine	Selective serotonin reuptake enhancer (SSRE)		SLC6A4	Selective serotonin reuptake enhancer (SSRE)
3722	32.54	cp	BRD-K95237249	probenecid	Uricosuric blocker		SLC22A6, ABCC1, PANX1, SLC22A11, SLC22A8, SLCO1C1, TRPV2	Uricosuric blocker
3726	32.44	cp	BRD-A85280935	quinpirole	Dopamine receptor agonist		DRD2, DRD3, DRD4, DRD1, HTR1A, HTR2A, HTR2B, HTR2C	Dopamine receptor agonist
3728	32.35	cp	BRD-A65550283	ginsenoside	Steroid hormone receptor agonist			Steroid hormone receptor agonist
3733	32.22	cp	BRD-K33860217	CP-94253	Serotonin receptor agonist		HTR1B	Serotonin receptor agonist
3735	32.21	cp	BRD-K52394958	GR-159897	Tachykinin antagonist		TACR2, TAC1	Tachykinin antagonist
3736	32.17	cp	BRD-A62525898	prednisone	Glucocorticoid receptor agonist		NR3C1, HSD11B1	Glucocorticoid receptor agonist
3738	32.12	cp	BRD-A80638690	floxuridine	DNA synthesis inhibitor		TYMS	DNA synthesis inhibitor
3744	31.93	cp	BRD-U01690642	acetyl-geranyl-cysteine	Isoprenylated protein methylation inhibitor			Isoprenylated protein methylation inhibitor
3746	31.84	cp	BRD-K62959606	sphingosine	Ceramidase inhibitor		GLTP, PVR, TRPM3	Ceramidase inhibitor
3747	31.83	cp	BRD-K55034111	pefloxacin	Bacterial DNA gyrase inhibitor		TOP2A	Bacterial DNA gyrase inhibitor
3748	31.8	cp	BRD-M47937986	cefatrizine	Bacterial cell wall synthesis inhibitor			Bacterial cell wall synthesis inhibitor
3749	31.72	cp	BRD-K92760278	riboflavin	Vitamin B			Vitamin B
3752	31.65	cp	BRD-A82590476	SDZ-NKT-343	Tachykinin antagonist		TACR1	Tachykinin antagonist
3755	31.59	cp	BRD-K15592317	CP466722	ATM kinase inhibitor		ATM	ATM kinase inhibitor
3759	31.53	cp	BRD-K52397688	amperozide	Dopamine receptor antagonist		HTR2A, DRD2, FAAH	Dopamine receptor antagonist
3761	31.53	cp	BRD-A68631409	evodiamine	ATPase inhibitor		TRPV1	ATPase inhibitor, TRPV agonist
3762	31.52	cp	BRD-M72442222	vicriviroc	CC chemokine receptor antagonist		CCR5	CC chemokine receptor antagonist
3763	31.52	cp	BRD-K85606544	neratinib	EGFR inhibitor		EGFR, ERBB2, ERBB4, KDR	EGFR inhibitor
3765	31.5	cp	BRD-A45889380	mepacrine	Cytokine production inhibitor		TP53, AKT1, MTOR, NFKB1, PLA2G1B, PLA2G2A, PLA2G2D, PLA2G4A, PLA2G6, PLCL1	Cytokine production inhibitor, NFkB pathway inhibitor, TP53 activator
3768	31.44	cp	BRD-K34170797	fexaramine	FXR agonist		NR1H4	FXR agonist
3769	31.4	cp	BRD-K17497770	butein	EGFR inhibitor		ACE, CXCL8, IL6, SIRT1, SRD5A1, SRD5A2, TNF	EGFR inhibitor, SRC inhibitor
3771	31.36	cp	BRD-A62071884	siguazodan	Phosphodiesterase inhibitor		PDE3A	Phosphodiesterase inhibitor
3778	31.25	cp	BRD-K86873305	piperacillin	Bacterial cell wall synthesis inhibitor			Bacterial cell wall synthesis inhibitor
3783	31.19	cp	BRD-K63630713	etacrynic-acid	Sodium/potassium/chloride transporter inhibitor		SLC12A1, ATP1A1, SLC12A2	Sodium/potassium/chloride transporter inhibitor
3786	31.12	cp	BRD-K30563334	rifabutin	Protein synthesis inhibitor		CYP3A4, HSP90AA1, HSP90B1	Protein synthesis inhibitor
3788	31.11	cp	BRD-K60184833	tyrphostin-46	Tyrosine kinase inhibitor		EGFR	Tyrosine kinase inhibitor
3793	31.02	cp	BRD-K14643723	4-(2-Amino-ethyl)-benzenesulfonamide	carbonic anhydrase inhibitor		CA2, CA1, CA9, CA12, CA14, CA4	carbonic anhydrase inhibitor
3794	31.01	cp	BRD-A50737080	CGK-733	ATR kinase inhibitor		ATM, ATR	ATR kinase inhibitor
3797	30.91	cp	BRD-K63550407	erythromycin	NFkB pathway inhibitor		CYP3A4, MLNR	NFkB pathway inhibitor
3801	30.84	cp	BRD-K56047318	RHC-80267	Triacylglycerol lipase inhibitor		DAGLA, DAGLB, LIPC, LIPE, LIPG	Triacylglycerol lipase inhibitor
3802	30.83	cp	BRD-K43736954	cortisone	Glucocorticoid receptor agonist		NR3C1	Glucocorticoid receptor agonist
3805	30.82	cp	BRD-K12513978	fenbufen	Cyclooxygenase inhibitor		PTGS1, PTGS2	Cyclooxygenase inhibitor
3808	30.77	cp	BRD-K76274772	MAPP-D-erythro	Ceramidase inhibitor			Ceramidase inhibitor
3810	30.75	cp	BRD-K70914287	BIBX-1382	EGFR inhibitor		EGFR, ERBB2	EGFR inhibitor, Tyrosine kinase inhibitor
3813	30.71	cp	BRD-U68942961	JW-7-24-1	LCK Inhibitor		LCK	LCK Inhibitor
3816	30.69	cp	BRD-K06878038	deferiprone	Chelating agent		CYP4F2	Chelating agent
3822	30.54	cp	BRD-K24538644	KUC104502N	-666		OPRK1	-666
3827	30.41	cp	BRD-K77947974	fluspirilene	Dopamine receptor antagonist		DRD2, HTR2A, CACNG1, HRH1, HTR1A, HTR1D, HTR1E	Dopamine receptor antagonist
3829	30.34	cp	BRD-K59256312	gabexate	Serine protease inhibitor		PRSS1, TPSAB1	Serine protease inhibitor
3835	30.19	cp	BRD-K35483542	alitretinoin	Retinoid receptor agonist		RARG, RARA, RARB, RXRA, RXRG, ABCA1, CYP2C8, CYP3A7, RXRB, VKORC1	Retinoid receptor agonist
3839	30.02	cp	BRD-K25186396	tangeritin	Cell cycle inhibitor			Cell cycle inhibitor
3842	29.96	cp	BRD-A35989968	megestrol	Progesterone receptor agonist		PGR	Progesterone receptor agonist
3843	29.94	cp	BRD-K17743697	KB-R7943	Sodium/calcium exchange inhibitor		SLC8A1, TRPC3, TRPC5, TRPC6	Sodium/calcium exchange inhibitor
3849	29.78	cp	BRD-K57304726	PRE-084	Sigma receptor agonist		SIGMAR1	Sigma receptor agonist
3858	29.52	cp	BRD-K09497549	kawain	Calcium channel modulator		MTOR	Calcium channel modulator, MTOR inhibitor, Sodium channel blocker
3862	29.48	cp	BRD-A72758037	asiatic-acid	Apoptosis stimulant		PYGM	Apoptosis stimulant
3863	29.48	cp	BRD-A07440155	labetalol	Adrenergic receptor antagonist		ADRB1, ADRB2, ADRA1A, ADRA1D, ADRA1B	Adrenergic receptor antagonist
3872	29.37	cp	BRD-K12906962	dichlorobenzamil	Sodium/calcium exchange inhibitor			Sodium/calcium exchange inhibitor
3874	29.35	cp	BRD-A08709697	heliotrine	Pyrrolizidine alkaloid			Pyrrolizidine alkaloid
3875	29.33	cp	BRD-K60460488	nelfinavir	HIV protease inhibitor		CYP2C19, CYP3A5, CYP3A7	HIV protease inhibitor
3879	29.29	cp	BRD-A24381660	zeranol	Estrogen receptor agonist			Estrogen receptor agonist
3888	29.08	cp	BRD-K24656285	farnesol	FXR agonist		MAOB, MVK, NR1H4	FXR agonist, Monoamine oxidase inhibitor, NFkB pathway activator, PPAR receptor agonist
3892	29.04	cp	BRD-K05906022	limonin	HIV protease inhibitor			HIV protease inhibitor
3896	28.98	cp	BRD-K37289225	clozapine	Dopamine receptor antagonist		DRD2, DRD4, ADRA1A, ADRA1B, CHRM1, DRD1, DRD3, HRH1, HRH4, HTR1A, HTR1B, HTR1D, HTR1E, HTR2A, HTR2C, HTR6, HTR7, ADRA1D, ADRA2A, ADRA2B, ADRA2C, CALY, CHRM2, CHRM3, CHRM4, CHRM5, CYP2C19, DRD5, HTR1F, HTR2B, HTR3A, HTR5A	Dopamine receptor antagonist, Serotonin receptor antagonist
3898	28.9	cp	BRD-K28029915	dolasetron	Serotonin receptor antagonist		HTR3A	Serotonin receptor antagonist
3900	28.84	cp	BRD-K02275692	cefotiam	Bacterial cell wall synthesis inhibitor			Bacterial cell wall synthesis inhibitor
3901	28.82	cp	BRD-A63546914	RO-04-5595	Glutamate receptor antagonist			Glutamate receptor antagonist
3904	28.79	cp	BRD-K02283807	GR-32191	Thromboxane receptor antagonist		TBXA2R	Thromboxane receptor antagonist
3906	28.77	cp	BRD-K86003836	flubendazole	Tubulin inhibitor		TUBB	Tubulin inhibitor
3914	28.65	cp	BRD-K81225797	SCH-58261	Adenosine receptor antagonist		ADORA2A, ADORA1, ADORA2B, ADORA3	Adenosine receptor antagonist
3917	28.61	cp	BRD-K32828673	chelidonine	Tubulin inhibitor			Tubulin inhibitor
3919	28.6	cp	BRD-K22031190	diflunisal	Prostanoid receptor antagonist		PTGS2, PTGS1	Prostanoid receptor antagonist
3921	28.53	cp	BRD-K12219985	glipizide	Sulfonylurea		ABCC8, KCNJ10, KCNJ11, PPARG	Sulfonylurea
3922	28.52	cp	BRD-A43331270	niguldipine	Calcium channel blocker		ADRA1A, CACNA1C, ADRA1B, ADRA1D	Calcium channel blocker, Adrenergic receptor antagonist
3926	28.46	cp	BRD-A49172652	lansoprazole	ATPase inhibitor		ATP4A, CYP2C19, CYP3A4, CYP3A5	ATPase inhibitor
3927	28.45	cp	BRD-K89014967	AS-703026	MEK inhibitor		MAP2K1, MAP2K2	MEK inhibitor
3928	28.45	cp	BRD-K61401890	deguelin	NADH-ubiquinone oxidoreductase (Complex I) inhibitor		AKT1, PTGS2	NADH-ubiquinone oxidoreductase (Complex I) inhibitor
3929	28.44	cp	BRD-K45033733	famciclovir	DNA polymerase inhibitor			DNA polymerase inhibitor
3930	28.42	cp	BRD-K08619574	thioproperazine	Dopamine receptor antagonist		ADRA1A, ADRA1B, DRD1, DRD2, HTR1A, HTR2A	Dopamine receptor antagonist
3931	28.42	cp	BRD-K80639402	SB-258585	Serotonin receptor antagonist		HTR6	Serotonin receptor antagonist
3935	28.34	cp	BRD-K95921201	reserpine	Vesicular monoamine transporter inhibitor		SLC18A2, SLC18A1	Vesicular monoamine transporter inhibitor
3942	28.24	cp	BRD-A00993607	alprenolol	Adrenergic receptor antagonist		ADRB1, ADRB2, HTR1A	Adrenergic receptor antagonist
3944	28.18	cp	BRD-K57569181	pentoxifylline	Phosphodiesterase inhibitor		TNF, ACHE, ADORA1, ADORA2A, ADRA2B, CHIA, NT5E, PDE4A, PDE4B, PDE5A	Phosphodiesterase inhibitor
3948	28.03	cp	BRD-K39621635	artemether	Antimalarial		ATP1A1, CYP2B6, CYP2C19, CYP3A5	Antimalarial
3951	27.96	cp	BRD-K18619710	digoxigenin	Steroid		ATP1A1	Steroid
3953	27.93	cp	BRD-K32830106	guanfacine	Adrenergic receptor agonist		ADRA2A, ADRA2B, ADRA2C, CYP3A5, HCN1, HCN2, HCN3, HCN4	Adrenergic receptor agonist
3954	27.92	cp	BRD-K29530284	amlexanox	Histamine receptor modulator		FGF1, IL3, S100A12, S100A13	Histamine receptor modulator
3957	27.82	cp	BRD-K50325075	UCL-2077	Slow after hyperpolarization channel blocker			Slow after hyperpolarization channel blocker
3958	27.79	cp	BRD-K36737713	AG-957	Protein tyrosine kinase inhibitor		ABL1, EGFR	Protein tyrosine kinase inhibitor
3959	27.79	cp	BRD-K22193694	dioxybenzone	Topical sunscreen agent			Topical sunscreen agent
3962	27.62	cp	BRD-A35912562	pregnenolone	Glutamate receptor modulator		CYP17A1, PGR, SULT2B1	Glutamate receptor modulator, Acetylcholine release enhancer, Dopamine release enhancer, GABA receptor negative allosteric modulator
3968	27.49	cp	BRD-K41731458	triclosan	Enoyl-[acyl-carrier-protein] reductase [NADH] inhibitor		DNMT1	Enoyl-[acyl-carrier-protein] reductase [NADH] inhibitor
3970	27.47	cp	BRD-K34098590	tienilic-acid	Sodium/potassium/chloride transporter inhibitor		CYP2C9, SLC12A1, SLC22A12	Sodium/potassium/chloride transporter inhibitor
3979	27.11	cp	BRD-K67831364	ZM-323881	VEGFR inhibitor		KDR	VEGFR inhibitor
3981	27.1	cp	BRD-A15493168	tetracycline	Bacterial 30S ribosomal subunit inhibitor		PRNP	Bacterial 30S ribosomal subunit inhibitor
3982	27.1	cp	BRD-K36965586	m-chlorophenylbiguanide	Serotonin receptor agonist		HTR3A, HTR3B	Serotonin receptor agonist
3985	27.09	cp	BRD-K68507560	dicycloverine	Acetylcholine receptor antagonist		CHRM1, CHRM2, CHRM3	Acetylcholine receptor antagonist
3988	27.05	cp	BRD-A22713669	BVT-948	Tyrosine phosphatase inhibitor		PTPN1, PTPN11, PTPN2	Tyrosine phosphatase inhibitor
3998	26.87	cp	BRD-K09907482	PRL-3-inhibitor-I	Tyrosine phosphatase inhibitor		PTP4A3	Tyrosine phosphatase inhibitor
4012	26.67	cp	BRD-K61250553	loperamide	Opioid receptor agonist		OPRM1, OPRD1, CACNA1A, CALM1, CYP2B6, CYP2C8, NPR2, OPRK1, POMC	Opioid receptor agonist
4015	26.61	cp	BRD-A01317026	7,8-dihydro-L-biopterin	Dihydroneopterin aldolase inhibitor		NOS2, TPH1	Dihydroneopterin aldolase inhibitor
4016	26.6	cp	BRD-K46137903	prednicarbate	Phospholipase activator		NR3C1, PLA2G1B	Phospholipase activator
4019	26.55	cp	BRD-K33882852	ZK-93423	Benzodiazepine receptor agonist		GABRA1, GABRA2, GABRA3, GABRA5, GABRB2, GABRG2	Benzodiazepine receptor agonist
4020	26.54	cp	BRD-K17415526	tyrphostin-AG-835	Protein tyrosine kinase inhibitor		EGFR	Protein tyrosine kinase inhibitor
4023	26.52	cp	BRD-K04414442	SB-222200	Tachykinin antagonist		TACR3	Tachykinin antagonist
4028	26.49	cp	BRD-A50675702	fipronil	GABA gated chloride channel blocker			GABA gated chloride channel blocker, Chloride channel blocker
4030	26.47	cp	BRD-K95851186	CGP-13501	GABA receptor modulator		GABBR1	GABA receptor modulator
4033	26.4	cp	BRD-K54210043	NS-1619	Calcium channel activator		KCNMA1, KCNT1, KCNT2, KCNU1	Calcium channel activator
4038	26.21	cp	BRD-A36074203	remacemide	Glutamate receptor antagonist		GRIN1	Glutamate receptor antagonist
4042	26.13	cp	BRD-A87479750	tenidap	Cyclooxygenase inhibitor		ALOX5, KCNJ4, PTGS1	Cyclooxygenase inhibitor
4043	26.13	cp	BRD-A75478957	PD-166793	Metalloproteinase inhibitor		MMP13, MMP2, MMP3	Metalloproteinase inhibitor, Collagenase inhibitor
4044	26.13	cp	BRD-A97730597	hexylcaine	Sodium channel blocker		SCN5A, SCN10A	Sodium channel blocker
4046	26.04	cp	BRD-K91733562	secoisolariciresinol	Antioxidant			Antioxidant
4051	25.94	cp	BRD-K12994359	valdecoxib	Cyclooxygenase inhibitor		PTGS2, CA12, CYP2C19	Cyclooxygenase inhibitor
4053	25.89	cp	BRD-A24543851	nornicotine	Acetylcholine receptor agonist			Acetylcholine receptor agonist
4054	25.88	cp	BRD-K76810206	nicergoline	Adrenergic receptor antagonist		ADRA1A	Adrenergic receptor antagonist
4064	25.7	cp	BRD-K02590140	O-2050	Cannabinoid receptor antagonist		CNR1	Cannabinoid receptor antagonist
4068	25.66	cp	BRD-A94413429	NTNCB	Neuropeptide receptor antagonist		NPY5R	Neuropeptide receptor antagonist
4069	25.61	cp	BRD-K82731415	olomoucine	CDK inhibitor		CDK1, CDK2, CDK5, MAPK1	CDK inhibitor
4073	25.53	cp	BRD-K03557653	sappanone-a	Tyrosinase inhibitor			Tyrosinase inhibitor, Melanin inhibitor
4085	25.32	cp	BRD-K40892394	AR-C133057XX	Nitric oxide synthase inhibitor		NOS2, NOS1	Nitric oxide synthase inhibitor
4094	25.13	cp	BRD-A48237631	mitomycin-c	DNA alkylating agent			DNA alkylating agent, DNA inhibitor, DNA synthesis inhibitor
4101	25.01	cp	BRD-K11696279	BU-239	Imidazoline receptor agonist			Imidazoline receptor agonist, Imidazoline receptor ligand
4107	24.93	cp	BRD-A63043573	cabergoline	Dopamine receptor agonist		DRD2, ADRA1A, ADRA2A, ADRA2B, ADRA2C, DRD1, DRD3, DRD4, DRD5, HTR1A, HTR1B, HTR1D, HTR2A, HTR2B, HTR2C, ADRA1B, ADRA1D, ADRB1, ADRB2, HTR7, PRL	Dopamine receptor agonist
4108	24.92	cp	BRD-K66956375	oleoylethanolamide	Cannabinoid receptor agonist		CNR1, GPR119, GPR55, KCND3, PPARA	Cannabinoid receptor agonist, Glucose dependent insulinotropic receptor agonist, Potassium channel blocker, PPAR receptor agonist
4113	24.85	cp	BRD-K67080878	milrinone	Phosphodiesterase inhibitor		PDE3A, PDE2A, PDE3B, PDE5A	Phosphodiesterase inhibitor
4124	24.57	cp	BRD-K26241953	piceatannol	SYK inhibitor		ATP5A1, ATP5B, ATP5C1, IRF3, PTGS2, SIRT1, SYK, TYR	SYK inhibitor
4125	24.52	cp	BRD-A10070317	propranolol	Adrenergic receptor antagonist		ADRB2, ADRB3, ADRB1, CYP2C19, HTR1A, HTR1B	Adrenergic receptor antagonist
4128	24.48	cp	BRD-A70083328	secnidazole	Acetylcholinesterase inhibitor			Acetylcholinesterase inhibitor, Microtubule inhibitor, Antiprotozoal
4132	24.42	cp	BRD-K29582677	flunarizine	Calcium channel blocker		CACNA1G, CACNA1H, CACNA1I, CALM1, CYP2J2, HRH1	Calcium channel blocker
4133	24.38	cp	BRD-K74112339	acetohydroxamic-acid	Urease inhibitor			Urease inhibitor
4138	24.34	cp	BRD-K18909381	CGS-12066B	Serotonin receptor agonist		HTR1B, HTR1A, HTR1D, HTR2A, HTR2B, HTR2C	Serotonin receptor agonist
4142	24.27	cp	BRD-K47936004	piribedil	Dopamine receptor agonist		DRD2, DRD3, ADRA1A, ADRA2A, ADRA2C, DRD4, HTR1A, HTR2B	Dopamine receptor agonist
4165	23.96	cp	BRD-K97181089	amiloride	Sodium channel blocker		SCNN1A, ASIC1, ASIC2, SCNN1B, SCNN1G, AOC1, ASIC3, PKD2, PKD2L1, PLAU, SCNN1D, SLC9A1, TRPC7, TRPV2	Sodium channel blocker
4168	23.92	cp	BRD-K93461745	buspirone	Serotonin receptor agonist		HTR1A, DRD2	Serotonin receptor agonist
4174	23.82	cp	BRD-K73589491	nizatidine	Histamine receptor antagonist		HRH2	Histamine receptor antagonist
4183	23.73	cp	BRD-A67438293	treprostinil	Prostacyclin analog		PTGIR, CYP2C8, P2RY12, PPARD, PTGDR, PTGER1, PTGER2, PTGER3, PTGER4	Prostacyclin analog
4190	23.6	cp	BRD-A30205217	ethotoin	Hydantoin antiepileptic		SCN5A	Hydantoin antiepileptic
4191	23.55	cp	BRD-A64297288	amlodipine	Calcium channel blocker		CACNA1C, CACNA1D, CACNA2D1, ABCG2, CA1, CACNA1B, CACNA1S, CACNA2D3, CACNB1, CACNB2, SMPD1	Calcium channel blocker
4194	23.49	cp	BRD-K32247306	primidone	GABA receptor antagonist		GABRA1, CHRNA4, CHRNA7, GABRA2, GABRA3, GABRA4, GABRA5, GABRA6, GABRB1, GABRB2, GABRB3, GABRD, GABRE, GABRG1, GABRG2, GABRG3, GABRP, GABRQ, GRIA2, GRIK2	GABA receptor antagonist
4213	23.13	cp	BRD-K64610608	EMF-bca1-57	caspase inhibitor		CASP3	caspase inhibitor
4217	23.06	cp	BRD-K11742128	triprolidine	Histamine receptor antagonist		HRH1	Histamine receptor antagonist
4219	23.03	cp	BRD-K20714604	RS-56812	Serotonin receptor partial agonist		HTR3A	Serotonin receptor partial agonist
4223	22.92	cp	BRD-A79903587	tegafur	Thymidylate synthase inhibitor		TYMS	Thymidylate synthase inhibitor
4224	22.92	cp	BRD-K06753942	nobiletin	MEK inhibitor		ABCB1, MAP2K1, TYR	MEK inhibitor
4228	22.85	cp	BRD-K28296557	AKT-inhibitor-IV	AKT inhibitor		AKT1	AKT inhibitor
4230	22.78	cp	BRD-K60219430	serdemetan	MDM inhibitor		MDM2	MDM inhibitor
4232	22.73	cp	BRD-K74761218	WT-171	HDAC inhibitor		HDAC6	HDAC inhibitor
4236	22.62	cp	BRD-K73589401	corticosterone	mineralocorticoid receptor agonist		HSD11B1, NR3C2, NCOA1	mineralocorticoid receptor agonist
4237	22.58	cp	BRD-K22227508	targinine	Nitric oxide synthase inhibitor		NOS2, NOS3	Nitric oxide synthase inhibitor
4239	22.55	cp	BRD-K43887077	dopamine	Dopamine receptor agonist		DRD2, DRD1, DRD3, DRD4, DRD5, DBH, HTR1A, HTR7, SLC6A2, SLC6A3, SLC6A4	Dopamine receptor agonist
4241	22.47	cp	BRD-K64341947	CFM-1571	Guanylate cyclase activator			Guanylate cyclase activator
4245	22.41	cp	BRD-K26863634	BIX-01338	Histone lysine methyltransferase inhibitor			Histone lysine methyltransferase inhibitor
4246	22.39	cp	BRD-K65417056	meprylcaine	Local anesthetic			Local anesthetic
4247	22.37	cp	BRD-A16444946	acarbose	Glucosidase inhibitor		GAA, MGAM, AMY2A, SI	Glucosidase inhibitor
4250	22.36	cp	BRD-A89337244	PD-102807	Acetylcholine receptor antagonist		CHRM4	Acetylcholine receptor antagonist
4253	22.29	cp	BRD-K99922388	DPO-1	Potassium channel blocker		KCNA5	Potassium channel blocker
4257	22.25	cp	BRD-K13646352	midostaurin	FLT3 inhibitor		FLT3, KIT, CCNB1, FLT1, KDR, PDGFRB, PRKCA, PRKCG, VEGFA	FLT3 inhibitor, KIT inhibitor, PKC inhibitor
4261	22.17	cp	BRD-A43974499	reboxetine	Adrenergic receptor antagonist		SLC6A2	Adrenergic receptor antagonist
4265	22.13	cp	BRD-A48570745	ivermectin	GABA receptor agonist		CHRNA7, GABRB3, GLRA3, P2RX7	GABA receptor agonist
4266	22.11	cp	BRD-K62996583	lidoflazine	Calcium channel blocker		SCN1A, SCN3A, SLC29A1	Calcium channel blocker
4270	22.06	cp	BRD-K37561857	zardaverine	Phosphodiesterase inhibitor		PDE4D, PDE3A, PDE4A, PDE4B, PDE4C	Phosphodiesterase inhibitor
4271	22.03	cp	BRD-A60245366	AS-601245	JNK inhibitor		GSK3B, MAPK10, MAPK8, MAPK9, PIM1	JNK inhibitor
4274	21.94	cp	BRD-K11636097	JNJ-7706621	CDK inhibitor		CDK1, CDK2, AURKA, AURKB	CDK inhibitor
4275	21.94	cp	BRD-K27665173	D-64406	PDGFR receptor inhibitor		FLT3, PDGFRA, PDGFRB	PDGFR receptor inhibitor
4281	21.84	cp	BRD-K31611373	fluprostenol	Prostanoid receptor agonist		PTGER3, PTGFR, TBXA2R	Prostanoid receptor agonist
4287	21.74	cp	BRD-K43068349	AMG-9810	TRPV antagonist		TRPV1	TRPV antagonist
4289	21.73	cp	BRD-K29555132	arachidonamide	Cannabinoid receptor agonist		CNR1, CNR2	Cannabinoid receptor agonist
4293	21.67	cp	BRD-K68997413	PF-3845	FAAH inhibitor		FAAH	FAAH inhibitor
4294	21.66	cp	BRD-K06426971	ryuvidine	Histone lysine methyltransferase inhibitor		CDK4, CDK2	Histone lysine methyltransferase inhibitor
4296	21.65	cp	BRD-K17868609	BRL-54443	Serotonin receptor agonist		HTR1E, HTR1F	Serotonin receptor agonist
4300	21.43	cp	BRD-K12184916	dactolisib	MTOR inhibitor		MTOR, PIK3CA, PIK3CG, PIK3CD, ATR, PIK3CB	MTOR inhibitor, PI3K inhibitor, Protein kinase inhibitor
4305	21.33	cp	BRD-K82795137	loratadine	Histamine receptor antagonist		HRH1, CYP2C19, CYP3A5	Histamine receptor antagonist
4316	21	cp	BRD-A60294240	tribenoside	Anti-inflammatory			Anti-inflammatory, Capillary stabilizing agent
4317	21	cp	BRD-A24817035	laudanosine	Central nervous system agent			Central nervous system agent
4318	20.99	cp	BRD-A02713983	dihydrodeoxygedunin	Growth factor receptor activator		NTRK2	Growth factor receptor activator
4320	20.97	cp	BRD-K49945136	GR-113808	Serotonin receptor antagonist		HTR4	Serotonin receptor antagonist
4324	20.89	cp	BRD-K35458079	edaravone	Nootropic agent		BCL2	Nootropic agent
4327	20.76	cp	BRD-A71009679	KUC103420N	-666			-666
4334	20.54	cp	BRD-A69960130	bromocriptine	Dopamine receptor agonist		DRD2, ADRA2A, ADRA2B, ADRA2C, DRD1, DRD3, DRD4, DRD5, HTR1A, HTR1B, HTR1D, HTR2A, HTR2B, HTR2C, ADRA1A, ADRA1B, ADRA1D, HTR6, HTR7, PRL	Dopamine receptor agonist
4335	20.54	cp	BRD-K40227168	vinburnine	Adrenergic receptor antagonist		CHRM1, CHRM2, CHRM3, CHRM4	Adrenergic receptor antagonist
4336	20.52	cp	BRD-K30677119	PP-30	RAF inhibitor		RAF1	RAF inhibitor
4342	20.46	cp	BRD-A84189516	baccatin-III	Paclitaxel precursor			Paclitaxel precursor
4347	20.29	cp	BRD-K43860855	iobenguane	Antineoplastic			Antineoplastic
4360	20.09	cp	BRD-A70268693	PG-9	Acetylcholine receptor agonist			Acetylcholine receptor agonist
4362	20.05	cp	BRD-K80725632	lavendustin-c	EGFR inhibitor		CAMK2A, EGFR, SRC	EGFR inhibitor
4364	20.04	cp	BRD-K96319534	phentermine	Dopamine uptake inhibitor		MAOA, MAOB, SLC6A2, SLC6A3, SLC6A4	Dopamine uptake inhibitor, Serotonin reuptake inhibitor
4365	20	cp	BRD-K90259198	W-7	Calmodulin antagonist		CALM1, CALM2, KCNA5, KCNH2, TNNC1, TNNI3	Calmodulin antagonist, Potassium channel blocker
4370	19.9	cp	BRD-K97799481	theophylline	Adenosine receptor antagonist		ADORA1, ADORA2A, ADORA2B, ADORA3, CHIA, CYP2E1, CYP3A4, HDAC2, PDE3A, PDE4A, PDE4B, PDE5A	Adenosine receptor antagonist
4372	19.83	cp	BRD-A85472596	L-670596	Prostanoid receptor antagonist			Prostanoid receptor antagonist
4374	19.77	cp	BRD-K83794624	pirarubicin	Topoisomerase inhibitor		TOP2A	Topoisomerase inhibitor
4375	19.74	cp	BRD-K45296539	ZD-7114	Adrenergic receptor agonist		ADRB3	Adrenergic receptor agonist
4383	19.54	cp	BRD-K06221026	DUP-697	Cyclooxygenase inhibitor		PTGS2	Cyclooxygenase inhibitor
4385	19.53	cp	BRD-K86204871	terconazole	Sterol demethylase inhibitor			Sterol demethylase inhibitor
4386	19.46	cp	BRD-A55913614	primaquine	Antimalarial		KRT7, NQO2	Antimalarial, DNA inhibitor
4388	19.45	cp	BRD-K04548931	pidorubicine	Topoisomerase inhibitor		TOP2A	Topoisomerase inhibitor
4396	19.32	cp	BRD-A93477898	PETCM	Caspase activator		CASP3	Caspase activator
4405	19.07	cp	BRD-K29359156	ebselen	H+/K+-ATPase inhibitor		ALB, LTB4R, NOX3	H+/K+-ATPase inhibitor, Cyclooxygenase inhibitor, Glutathione peroxidase agonist, Nitric oxide synthase inhibitor
4406	19.04	cp	BRD-K19894101	MST-312	Telomerase inhibitor		TERT	Telomerase inhibitor
4407	19.03	cp	BRD-A56675431	altizide	Thiazide diuretic			Thiazide diuretic
4413	18.96	cp	BRD-K05395900	nicotine	Acetylcholine receptor agonist		CHRNA10, CHRNA9, AOX1, CHAT, CHRNA2, CHRNA3, CHRNA4, CHRNA5, CHRNA6, CHRNA7, CHRNB2, CHRNB3, CHRNB4, CYP19A1, CYP2B6, TBXAS1, TRPA1	Acetylcholine receptor agonist
4416	18.91	cp	BRD-K40742111	baeomycesic-acid	Lipoxygenase inhibitor			Lipoxygenase inhibitor
4417	18.88	cp	BRD-K06926592	tretinoin	Retinoid receptor agonist		RARG, RORB, ALDH1A1, ALDH1A2, GPRC5A, NR0B1, NR2C2, PPARD, RARA, RARB, RARRES1, RORC, RXRB, RXRG	Retinoid receptor agonist, Retinoid receptor ligand
4418	18.87	cp	BRD-K05181463	L-741626	Dopamine receptor antagonist		DRD2, DRD3, DRD4, HTR2A, HTR2B	Dopamine receptor antagonist
4421	18.8	cp	BRD-K96670504	lonidamine	Glucokinase inhibitor		GCK	Glucokinase inhibitor
4424	18.75	cp	BRD-A96897502	U-74389F	Lipid peroxidase inhibitor			Lipid peroxidase inhibitor
4430	18.6	cp	BRD-K36638830	anabasine	Acetylcholine receptor agonist			Acetylcholine receptor agonist
4431	18.6	cp	BRD-A75769826	SDM25N	Opioid receptor antagonist		OPRD1	Opioid receptor antagonist
4432	18.59	cp	BRD-K54759182	dosulepin	Norepinephrine reuptake inhibitor		SLC6A2, SLC6A4, CHRM1, CHRM2, CHRM3, CHRM4, CHRM5, CYP2C19, HRH1	Norepinephrine reuptake inhibitor, Tricyclic antidepressant, Serotonin reuptake inhibitor
4439	18.49	cp	BRD-K28761384	zuclopenthixol	Dopamine receptor antagonist		DRD2, DRD1, ADRA1A, ADRA2A, DRD5, HRH1, HTR2A	Dopamine receptor antagonist
4450	18.39	cp	BRD-K87226815	cycloserine	Bacterial cell wall synthesis inhibitor		GRIN1	Bacterial cell wall synthesis inhibitor
4453	18.35	cp	BRD-K60160658	tiagabine	GABA uptake inhibitor		SLC6A1, CYP2C19	GABA uptake inhibitor
4454	18.34	cp	BRD-K21853356	RG-14620	EGFR inhibitor		EGFR	EGFR inhibitor
4456	18.32	cp	BRD-K63068307	ZSTK-474	PI3K inhibitor		PIK3CG, PIK3CA, PIK3CB, PIK3CD	PI3K inhibitor
4457	18.28	cp	BRD-K03600606	catechin	Beta secretase inhibitor		BACE1, CA1, CA12, CA14, CA2, CA4, CA6, CA9, FASN, PTGS1, SCN5A	Beta secretase inhibitor, Fatty acid synthase inhibitor, LDL antioxidant
4460	18.18	cp	BRD-K47943470	tyrphostin-51	EGFR inhibitor			EGFR inhibitor
4461	18.17	cp	BRD-A22684332	procaterol	Adrenergic receptor agonist		ADRB2	Adrenergic receptor agonist
4468	18.04	cp	BRD-K50135270	GBR-12935	Dopamine uptake inhibitor		AGTR1, SLC6A3	Dopamine uptake inhibitor
4469	18.04	cp	BRD-K65639003	icariin	Phosphodiesterase inhibitor		NMUR2, PDE5A, SORD	Phosphodiesterase inhibitor
4473	17.96	cp	BRD-K10176267	L-701252	Glutamate receptor antagonist		GRIN1	Glutamate receptor antagonist
4478	17.81	cp	BRD-A18620900	estriol	Estrogen receptor agonist		ESR1, ESR2	Estrogen receptor agonist
4480	17.76	cp	BRD-A92439610	triamcinolone	Glucocorticoid receptor agonist		NR3C1, CYP3A5, CYP3A7, SERPINA6	Glucocorticoid receptor agonist
4483	17.71	cp	BRD-K94270326	ecopipam	Dopamine receptor antagonist		DRD1, DRD5, DRD2	Dopamine receptor antagonist
4486	17.7	cp	BRD-K91336023	mesulergine	Dopamine receptor agonist		HTR2A, HTR2C, HTR7, HTR2B, HTR3A, HTR3B, HTR6	Dopamine receptor agonist
4499	17.58	cp	BRD-K27351809	nomegestrol	Progesterone receptor agonist		PGR	Progesterone receptor agonist
4503	17.49	cp	BRD-K03440695	boldine	Acetylcholine receptor antagonist		CHRNA4, CHRNB2, DRD1, DRD2	Acetylcholine receptor antagonist, Dopamine receptor antagonist
4504	17.47	cp	BRD-A04706586	bucladesine	Adenosine receptor agonist		PRKACA	Adenosine receptor agonist, cAMP stimulant
4517	17.26	cp	BRD-K00532621	midazolam	Benzodiazepine receptor agonist		CYP3A5, CYP3A7, GABRA1, GABRA2, GABRA3, GABRA4, GABRA5, GABRA6, GABRB1, GABRB2, GABRB3, GABRD, GABRE, GABRG1, GABRG2, GABRG3, GABRP, GABRQ, GABRR1, GABRR2, GABRR3	Benzodiazepine receptor agonist
4518	17.25	cp	BRD-K28806945	L-750667	Dopamine receptor antagonist		DRD4	Dopamine receptor antagonist
4523	17.13	cp	BRD-K78838262	austricine	Hypolipidemic			Hypolipidemic
4525	17.09	cp	BRD-K92870997	pterostilbene	Cyclooxygenase inhibitor		FAAH, PPARA, PTGS1, PTGS2	Cyclooxygenase inhibitor, PPAR receptor agonist
4528	17.06	cp	BRD-A80928489	1-monopalmitin	P-glycoprotein inhibitor		ABCB1	P-glycoprotein inhibitor
4532	17.01	cp	BRD-A68589262	troxipide	Glucosamine synthetase stimulant			Glucosamine synthetase stimulant
4534	16.97	cp	BRD-K62929068	6-benzylaminopurine	Purinergic receptor activator			Purinergic receptor activator
4538	16.92	cp	BRD-A91866971	SQ-29548	Thromboxane receptor antagonist			Thromboxane receptor antagonist
4544	16.81	cp	BRD-K60511616	pravastatin	HMGCR inhibitor		HMGCR, SLCO1B1	HMGCR inhibitor
4546	16.8	cp	BRD-K07403598	CAY-10470	NFkB pathway inhibitor		NFKB1, TNF	NFkB pathway inhibitor
4547	16.78	cp	BRD-K94649603	taxifolin	Opioid receptor antagonist		APOB, APP, HMGCR	Opioid receptor antagonist
4555	16.65	cp	BRD-K82688027	RG-13022	PDGFR receptor inhibitor		EGFR, PDGFRA, PDGFRB	PDGFR receptor inhibitor
4556	16.6	cp	BRD-K26548821	quinpirole	Dopamine receptor agonist		DRD2, DRD3, DRD4, DRD1, HTR1A, HTR2A, HTR2B, HTR2C	Dopamine receptor agonist
4557	16.6	cp	BRD-K85119730	tolbutamide	ATP channel blocker		ABCC8, CYP2B6, CYP2C19, CYP2C8, KCNJ1, KCNJ11, KCNJ8	ATP channel blocker
4558	16.59	cp	BRD-K91290917	amodiaquine	Histamine receptor agonist		HNMT, CYP2C8	Histamine receptor agonist
4569	16.42	cp	BRD-K15402119	huperzine-a	Acetylcholinesterase inhibitor		ACHE	Acetylcholinesterase inhibitor
4570	16.4	cp	BRD-K49027941	PSB-1115	Adenosine receptor antagonist		ADORA2B, ADORA1, ADORA3	Adenosine receptor antagonist
4578	16.22	cp	BRD-K41713976	E-4031	Potassium channel blocker		KCNH2, KCNH1	Potassium channel blocker
4580	16.21	cp	BRD-A54845972	dihydroergotamine	Serotonin receptor agonist		HTR1D, HTR1B, ADRA2A, DRD2, HTR1E, HTR1F, HTR2B, HTR7	Serotonin receptor agonist
4600	15.67	cp	BRD-K84085265	CG-930	JNK inhibitor		MAPK8	JNK inhibitor
4602	15.65	cp	BRD-K25310650	ormetoprim	Bacterial antifolate			Bacterial antifolate
4604	15.62	cp	BRD-K94841585	emodic-acid	Laxative			Laxative
4605	15.61	cp	BRD-A71657825	2-(biphenyl-4-ylsulfonamido)pentanedioic-acid	Matrix metalloprotease inhibitor		MMP13, MMP8, MMP9	Matrix metalloprotease inhibitor
4609	15.43	cp	BRD-K54095730	CMPD-1	p38 MAPK inhibitor		GNRHR, MAPK14	p38 MAPK inhibitor
4614	15.4	cp	BRD-A67373739	AICA-ribonucleotide	AMPK activator		ATIC, PRKAA1	AMPK activator
4616	15.36	cp	BRD-K71266197	PSB-06126	NTPDase inhibitor		ENTPD3	NTPDase inhibitor
4617	15.33	cp	BRD-K59851896	calycanthine	GABA release inhibitor			GABA release inhibitor
4619	15.31	cp	BRD-A00520476	otenzepad	Acetylcholine receptor antagonist			Acetylcholine receptor antagonist
4620	15.3	cp	BRD-K77677632	SB-200646	Serotonin receptor antagonist		HTR2B, HTR2C	Serotonin receptor antagonist
4622	15.26	cp	BRD-K98684188	GSK-0660	PPAR receptor antagonist		PPARD	PPAR receptor antagonist
4625	15.22	cp	BRD-A96799240	4-hydroxyretinoic-acid	Retinoid receptor binder			Retinoid receptor binder
4628	15.15	cp	BRD-K95435023	PHA-665752	c-Met inhibitor		MET	c-Met inhibitor
4634	15.09	cp	BRD-A03816571	CP-55940	Cannabinoid receptor agonist		CNR1, CNR2, CXCR4, GPR55	Cannabinoid receptor agonist
4635	15.09	cp	BRD-K46018455	bezafibrate	PPAR receptor agonist		PPARA, PPARD, PPARG, HSD11B1, LPL	PPAR receptor agonist
4639	15.08	cp	BRD-K40992116	parachlorophenol	Anti-infective			Anti-infective
4640	15.05	cp	BRD-A66927094	nemonapride	Dopamine receptor antagonist		DRD2, DRD3, DRD4	Dopamine receptor antagonist
4643	15.01	cp	BRD-K69195780	NAN-190	Serotonin receptor agonist		HTR1A, ADRA1A, ADRA1B, ADRA1D, HTR1F	Serotonin receptor agonist
4648	14.88	cp	BRD-A92826379	lupanine	Sodium channel blocker		INS	Sodium channel blocker
4649	14.85	cp	BRD-K59570838	homoveratrylamine	Dopamine analog			Dopamine analog
4653	14.73	cp	BRD-K08924299	palonosetron	Serotonin receptor antagonist		HTR3A	Serotonin receptor antagonist
4655	14.72	cp	BRD-K12244279	MEK1-2-inhibitor	MEK inhibitor		MAP2K1, MAP2K2	MEK inhibitor
4658	14.68	cp	BRD-K82941592	rosuvastatin	HMGCR inhibitor		HMGCR	HMGCR inhibitor
4659	14.67	cp	BRD-K82561139	ricinine	Casein kinase inhibitor			Casein kinase inhibitor
4661	14.65	cp	BRD-K98763141	niflumic-acid	Cyclooxygenase inhibitor		CLCNKA, PTGS2, ANO1, CLCN1, CLCNKB, KCNQ1, PLA2G1B, PLA2G4A, PTGS1, UGT1A9	Cyclooxygenase inhibitor
4664	14.6	cp	BRD-K39339537	epirizole	Cyclooxygenase inhibitor		PTGS1, PTGS2	Cyclooxygenase inhibitor
4665	14.55	cp	BRD-K41410256	balsalazide	Cyclooxygenase inhibitor		PTGS1, PTGS2, ALOX5, PPARG	Cyclooxygenase inhibitor
4666	14.52	cp	BRD-K94920105	DR-2313	PARP inhibitor		PARP1, PARP3	PARP inhibitor
4668	14.45	cp	BRD-A29644307	nomifensine	Dopamine uptake inhibitor		SLC6A2, SLC6A3, DRD2, MAOA, MAOB, MPO	Dopamine uptake inhibitor, Noradrenaline uptake inhibitor
4670	14.41	cp	BRD-K79116891	proxymetacaine	Sodium channel blocker		SCN10A, SCN5A, SCN9A	Sodium channel blocker
4677	14.18	cp	BRD-K21936341	oxotremorine	Acetylcholine receptor agonist		CHRM2, CHRM1, CHRM3, CHRM4	Acetylcholine receptor agonist, Cholinergic receptor agonist
4678	14.18	cp	BRD-A68723818	brompheniramine	Histamine receptor antagonist		HRH1, CHRM1, CHRM2, CHRM3, CHRM4, CHRM5	Histamine receptor antagonist
4679	14.18	cp	BRD-A31521121	methocarbamol	Muscle relaxant		CA1	Muscle relaxant
4683	14.02	cp	BRD-K94832621	Y-134	Estrogen receptor antagonist		ESR1, ESR2	Estrogen receptor antagonist
4685	13.97	cp	BRD-K10136726	tosyllysyl-chloromethyl-ketone	Chymotrypsin inhibitor			Chymotrypsin inhibitor
4686	13.97	cp	BRD-A14966924	alaproclate	Serotonin receptor antagonist		SLC6A4	Serotonin receptor antagonist
4701	13.72	cp	BRD-K08547377	irinotecan	Topoisomerase inhibitor		TOP1, CYP3A5, TOP1MT	Topoisomerase inhibitor
4704	13.71	cp	BRD-K67261995	adipiodone	Contrast agent		ALB	Contrast agent
4708	13.57	cp	BRD-K97056771	HY-11007	BCR-ABL kinase inhibitor		ABL1, BCR	BCR-ABL kinase inhibitor
4710	13.55	cp	BRD-K33211335	dextromethorphan	Glutamate receptor antagonist		SIGMAR1, CHRNA2, CHRNA3, CHRNA4, CHRNA7, CHRNB2, CHRNB4, CYBA, CYBB, CYP3A5, GRIN1, GRIN3A, NCF1, NCF2, NCF4, OPRD1, OPRK1, OPRM1, PGRMC1, RAC1, RAC2, SLC6A2, SLC6A4	Glutamate receptor antagonist, Sigma receptor agonist
4717	13.48	cp	BRD-K36927236	glibenclamide	Sulfonylurea		KCNJ11, ABCC8, CFTR, KCNJ5, KCNJ8, ABCA1, ABCB11, ABCC9, CPT1A, KCNJ1, SLCO2B1, TRPA1	Sulfonylurea
4722	13.36	cp	BRD-K28137194	loreclezole	GABA receptor agonist		GABRB2, GABRB3	GABA receptor agonist
4725	13.34	cp	BRD-K15842202	eudesmic-acid	-666			-666
4729	13.31	cp	BRD-K08287586	butylparaben	DNA synthesis inhibitor			DNA synthesis inhibitor
4731	13.28	cp	BRD-A10355991	norketamine	Glutamate receptor antagonist		CYP2B6, CYP2C19, CYP3A5, GRIN1	Glutamate receptor antagonist
4737	13.22	cp	BRD-K50168500	canertinib	EGFR inhibitor		EGFR, ERBB2, ERBB4, AKT1	EGFR inhibitor
4738	13.22	cp	BRD-K11540476	EMF-BCA1-64	Caspase inhibitor		CASP3	Caspase inhibitor
4742	13.2	cp	BRD-A25234499	aminoglutethimide	Glucocorticoid receptor antagonist		CYP19A1, CYP11A1, NR3C1	Glucocorticoid receptor antagonist
4743	13.19	cp	BRD-K55127134	fluphenazine	Dopamine receptor antagonist		DRD2, DRD1, CALM1, CHRNA7, DRD5, HRH1, HTR2A, HTR6, HTR7	Dopamine receptor antagonist
4748	13.07	cp	BRD-A97479839	piperidolate	Acetylcholine receptor antagonist		CHRM1	Acetylcholine receptor antagonist
4749	13.02	cp	BRD-K72420232	WZ-4002	EGFR inhibitor		EGFR, ERBB2	EGFR inhibitor
4756	12.88	cp	BRD-K63675182	triflupromazine	Dopamine receptor antagonist		HTR2B, CHRM1, CHRM2, CHRNA7, DRD1, DRD2	Dopamine receptor antagonist
4770	12.68	cp	BRD-A15530910	carpindolol	Adrenergic receptor antagonist			Adrenergic receptor antagonist, Serotonin receptor antagonist
4771	12.68	cp	BRD-A51714012	venlafaxine	Adrenergic inhibitor		SLC6A2, SLC6A4, CYP2C19, SLC6A3	Adrenergic inhibitor, Norepinephrine reuptake inhibitor, Serotonin reuptake inhibitor
4773	12.65	cp	BRD-A35588707	teniposide	Topoisomerase inhibitor		TOP2A, CYP3A5	Topoisomerase inhibitor
4774	12.62	cp	BRD-K67566344	KU-0063794	MTOR inhibitor		MTOR	MTOR inhibitor
4782	12.46	cp	BRD-K36153907	KU-C103885	Cystic fibrosis transmembrane conductance regulator inhibitor			Cystic fibrosis transmembrane conductance regulator inhibitor
4792	12.3	cp	BRD-K28936863	ketotifen	Histamine receptor agonist		HRH1, PDE4A, PDE4B, PDE4C, PDE4D, PDE7A, PDE7B, PDE8A, PDE8B, PGD	Histamine receptor agonist, Histamine receptor ligand, Leukotriene receptor antagonist, Phosphodiesterase inhibitor
4800	12.23	cp	BRD-A32164164	methyllycaconitine	Acetylcholine receptor antagonist		CHRNA7	Acetylcholine receptor antagonist
4802	12.22	cp	BRD-K86595100	chlordiazepoxide	Benzodiazepine receptor agonist		GABRA1, GABRA2, GABRA3, GABRA4, GABRA5, GABRA6, GABRB1, GABRB2, GABRB3, GABRD, GABRE, GABRG1, GABRG2, GABRG3, GABRP, GABRQ	Benzodiazepine receptor agonist
4812	12.06	cp	BRD-A27554692	altrenogest	Progestogen hormone		PGR	Progestogen hormone
4821	11.76	cp	BRD-K92049597	triamterene	Sodium channel blocker		SCNN1A, SCNN1B, SCNN1G, SCNN1D	Sodium channel blocker
4831	11.63	cp	BRD-K17823458	danoprevir	HCV inhibitor			HCV inhibitor
4838	11.36	cp	BRD-A90799790	isradipine	Calcium channel blocker		CACNA1C, CACNA1D, CACNA2D1, CACNA1F, CACNA1H, CACNA1S, CACNA2D2, CACNB2	Calcium channel blocker
4839	11.36	cp	BRD-K42500029	CGP-57380	MAP kinase inhibitor		AURKB, LCK, MKNK1, MKNK2, SGK1	MAP kinase inhibitor
4843	11.3	cp	BRD-K15086322	JNJ-10191584	Histamine receptor antagonist		HRH4	Histamine receptor antagonist
4848	11.25	cp	BRD-A78877355	nefopam	Cyclooxygenase inhibitor			Cyclooxygenase inhibitor
4851	11.21	cp	BRD-K04196797	oxcarbazepine	Sodium channel blocker		CYP2C19, CYP3A4, CYP3A5, SCN1A, SCN3A, SCN5A	Sodium channel blocker
4853	11.14	cp	BRD-K33572481	taurodeoxycholic-acid	Bile acid			Bile acid
4854	11.11	cp	BRD-K32755366	reserpic-acid	Norepinephrine transporter inhibitor			Norepinephrine transporter inhibitor
4861	10.96	cp	BRD-K13800121	parecoxib	Cyclooxygenase inhibitor		LTF, PTGS2	Cyclooxygenase inhibitor
4867	10.86	cp	BRD-K47761761	PD-168077	Dopamine receptor agonist		DRD2, DRD4	Dopamine receptor agonist
4875	10.76	cp	BRD-K98521173	desoxycortone	Mineralocorticoid receptor agonist		NR3C1, NR3C2	Mineralocorticoid receptor agonist
4879	10.72	cp	BRD-A86044036	flurbiprofen	Cyclooxygenase inhibitor		PTGS1, PTGS2	Cyclooxygenase inhibitor
4881	10.68	cp	BRD-A31195449	TCB2	Serotonin receptor agonist		HTR2A	Serotonin receptor agonist
4884	10.65	cp	BRD-K39915878	loxapine	Dopamine receptor antagonist		DRD2, DRD3, DRD4, DRD1, HRH1, HTR2A, HTR2C, HTR6, ADRA1A, ADRA1B, ADRA2A, ADRA2B, ADRA2C, ADRB1, CHRM1, CHRM2, CHRM3, CHRM4, CHRM5, DRD5, HRH2, HRH4, HTR1A, HTR1B, HTR1D, HTR1E, HTR3A, HTR5A, HTR7, SLC6A2, SLC6A3, SLC6A4	Dopamine receptor antagonist, Dopamine receptor ligand, Serotonin receptor antagonist
4892	10.36	cp	BRD-K51066026	aminoindazole	Ionophore			Ionophore
4893	10.36	cp	BRD-A49046702	SKF-89976A	GABA uptake inhibitor		SLC6A1	GABA uptake inhibitor
4896	10.31	cp	BRD-A11007541	BCI-hydrochloride	Protein phosphatase inhibitor		DUSP1, DUSP6	Protein phosphatase inhibitor
4897	10.29	cp	BRD-A28422058	L-689560	Glutamate receptor antagonist		GRIN1, GRIN2A, GRIN2B, GRIN2C, GRIN2D	Glutamate receptor antagonist
4905	10.17	cp	BRD-K96402602	farnesylthiotriazole	PPMTase inhibitor			PPMTase inhibitor
4912	10.02	cp	BRD-K91699951	benzonatate	Local anesthetic		SCN5A	Local anesthetic
4920	9.86	cp	BRD-A91452556	estradiol-cypionate	Estrogen receptor agonist		ESR1	Estrogen receptor agonist
4925	9.81	cp	BRD-A16694057	bisphenol-a	PPAR receptor antagonist		AR, ESR2, ESRRG, PPARG	PPAR receptor antagonist
4934	9.62	cp	BRD-K74430258	1,2-dichlorobenzene	Hepatotoxicant			Hepatotoxicant, Organic compound
4937	9.6	cp	BRD-K01779529	fluoropyruvate	Pyruvate dehydrogenase kinase inhibitor			Pyruvate dehydrogenase kinase inhibitor
4942	9.57	cp	BRD-K06014311	DH-97	Melatonin receptor antagonist		MTNR1B	Melatonin receptor antagonist
4952	9.44	cp	BRD-K73999723	telmisartan	Angiotensin receptor antagonist		AGTR1, PPARG, CYP2C19, CYP2J2, PPARA	Angiotensin receptor antagonist
4956	9.3	cp	BRD-K56700933	phenethyl-isothiocyanate	Antineoplastic		CYP2E1	Antineoplastic
4957	9.29	cp	BRD-A39522003	OMDM-2	FAAH inhibitor		GPR119	FAAH inhibitor
4960	9.27	cp	BRD-K08417745	SID-26681509	Cathepsin inhibitor		CTSL	Cathepsin inhibitor
4966	9.02	cp	BRD-K12102668	nialamide	Monoamine oxidase inhibitor		COMT, MAOA, MAOB	Monoamine oxidase inhibitor
4968	8.99	cp	BRD-K40782193	QX-222	Sodium channel blocker			Sodium channel blocker
4970	8.96	cp	BRD-K57179821	crotamiton	Antipruritic			Antipruritic
4971	8.95	cp	BRD-A15435692	BMY-14802	Sigma receptor antagonist		HTR1A, SIGMAR1	Sigma receptor antagonist
4975	8.91	cp	BRD-K09499853	KU-0060648	DNA dependent protein kinase inhibitor		PIK3CA, PIK3CB, PIK3CD, PIK3CG, PRKDC	DNA dependent protein kinase inhibitor, PI3K inhibitor
4992	8.52	cp	BRD-K77925998	quipazine	Serotonin receptor agonist		HTR2A, HTR3A, HTR3B, HTR1A, HTR1D, HTR2B, HTR2C, HTR6, SLC6A4	Serotonin receptor agonist
4994	8.49	cp	BRD-K92015269	GBR-12783	Dopamine uptake inhibitor			Dopamine uptake inhibitor
4995	8.46	cp	BRD-K54665485	R-59022	Diacylglycerol kinase inhibitor		DGKA	Diacylglycerol kinase inhibitor, Protein kinase inhibitor
4998	8.42	cp	BRD-K09668667	benzo(a)pyrene	Carcinogen			Carcinogen
5001	8.24	cp	BRD-K68392338	ZK-93426	Benzodiazepine receptor antagonist		GABRA1, GABRA2, GABRA3, GABRA5	Benzodiazepine receptor antagonist
5005	8.1	cp	BRD-A31007383	SDZ-WAG-994	Adenosine receptor agonist		ADORA1	Adenosine receptor agonist
5006	8.07	cp	BRD-K38436528	imipramine	Norepinephrine reuptake inhibitor		SLC6A2, SLC6A4, CHRM2, ADRA1A, ADRA1B, ADRA1D, CHRM1, CHRM3, CHRM4, CHRM5, CYP2C19, DRD1, DRD2, DRD5, HRH1, HTR1A, HTR2A, HTR2C, HTR6, HTR7, KCND2, KCND3, KCNH1, KCNH2, SLC6A3	Norepinephrine reuptake inhibitor, Serotonin reuptake inhibitor
5008	8.04	cp	BRD-K23583188	lavendustin-a	EGFR inhibitor		EGFR, LCK	EGFR inhibitor
5011	8	cp	BRD-K89402695	L-655240	Thromboxane receptor antagonist		PTGES	Thromboxane receptor antagonist
5018	7.83	cp	BRD-A22256192	terazosin	Adrenergic receptor antagonist		ADRA1D, ADRA1A, ADRA1B, KCNH2, KCNH6, KCNH7	Adrenergic receptor antagonist
5019	7.81	cp	BRD-A68281735	REV-5901	Leukotriene receptor antagonist		ALOX5	Leukotriene receptor antagonist, Lipoxygenase inhibitor
5021	7.77	cp	BRD-A41692738	TGX-221	PI3K inhibitor		PIK3CB, PIK3CD	PI3K inhibitor
5027	7.65	cp	BRD-K61993165	niacin	NAD precursor with lipid lowering effects		HCAR2, HCAR3, ACHE, DGAT2, HCAR1, NNMT, PTGDR, QPRT	NAD precursor with lipid lowering effects, Vitamin B
5034	7.53	cp	BRD-K80527266	triacsin-c	Adrenergic receptor antagonist		ACSL1	Adrenergic receptor antagonist
5051	7.24	cp	BRD-K94294671	OSI-027	MTOR inhibitor		MTOR	MTOR inhibitor
5056	7.14	cp	BRD-K59332007	linopirdine	Potassium channel blocker		KCNQ2, KCNQ3, KCNQ4, KCNQ5	Potassium channel blocker
5057	7.14	cp	BRD-K76304753	phenazopyridine	Local anesthetic		SCN1A	Local anesthetic
5068	6.86	cp	BRD-K72903603	zidovudine	Reverse transcriptase inhibitor		TERT	Reverse transcriptase inhibitor
5070	6.81	cp	BRD-K72816382	cinalukast	Leukotriene receptor antagonist		CYSLTR1	Leukotriene receptor antagonist
5079	6.69	cp	BRD-A79465854	auranofin	NFkB pathway inhibitor		IKBKB, PRDX5, TRPA1, TXNRD1, TXNRD2	NFkB pathway inhibitor
5080	6.69	cp	BRD-K56509348	BMS-182874	Endothelin receptor antagonist		EDNRA	Endothelin receptor antagonist
5088	6.53	cp	BRD-K26674531	GR-235	Estrogen receptor agonist		ESR1, IKBKB, NR1H4, NR1I2, PGR	Estrogen receptor agonist, FXR antagonist, Progesterone receptor agonist
5091	6.45	cp	BRD-A04327189	synephrine	Adrenergic receptor agonist		ADRA1A	Adrenergic receptor agonist
5102	6.17	cp	BRD-A61856038	tremulacin	Lipoxygenase inhibitor			Lipoxygenase inhibitor
5103	6.16	cp	BRD-K38323065	phenacetin	Cyclooxygenase inhibitor		PTGS1	Cyclooxygenase inhibitor
5114	5.94	cp	BRD-A29289453	PCA-4248	Platelet activating factor receptor antagonist		PTAFR	Platelet activating factor receptor antagonist
5115	5.88	cp	BRD-K07325606	hispidin	PKC inhibitor		PREP, PRKCB, PTGS2, XDH	PKC inhibitor
5132	5.36	cp	BRD-K25741894	skimmianine	Acetylcholinesterase inhibitor			Acetylcholinesterase inhibitor, Furoquinoline alkaloid
5137	5.18	cp	BRD-K10042277	desmethylclozapine	Acetylcholine receptor agonist		CHRM1, DRD2, DRD3, HTR2A	Acetylcholine receptor agonist
5156	4.51	cp	BRD-K97061094	azacyclonol	Histamine receptor antagonist		HRH1	Histamine receptor antagonist
5157	4.49	cp	BRD-K84955386	hyperoside	Glucosidase inhibitor		ACE, AKR1B1, GAA	Glucosidase inhibitor
5159	4.44	cp	BRD-K81876028	CP-93129	Serotonin receptor agonist		HTR1A, HTR1B	Serotonin receptor agonist
5179	3.7	cp	BRD-K05181084	NGB-2904	Dopamine receptor antagonist		DRD3	Dopamine receptor antagonist
5180	3.59	cp	BRD-K95202259	ML-3163	p38 MAPK inhibitor		CYP2D6, CYP3A4, MAPK11, MAPK12, MAPK14	p38 MAPK inhibitor
5189	2.92	cp	BRD-K50938786	ropivacaine	Sodium channel blocker		SCN10A, SCN9A	Sodium channel blocker
5204	1.78	cp	BRD-A91008255	bepridil	Calcium channel blocker		ATP1A1, CACNA1A, CACNA1C, CACNA1H, CACNA2D2, CALM1, KCNQ1, KCNQ4, PDE1A, PDE1B, SCN5A, TNNC1	Calcium channel blocker, L-type calcium channel blocker
5229	-2.64	cp	BRD-K46678324	RHO-kinase-inhibitor-II	Rho associated kinase inhibitor			Rho associated kinase inhibitor
5230	-2.68	cp	BRD-K12079898	PD-160170	Neuropeptide receptor antagonist		NPY1R	Neuropeptide receptor antagonist
5231	-2.7	cp	BRD-K33818169	GW-3965	LXR agonist		NR1H2, NR1H3, ABCA1	LXR agonist, ABC transporter expression enhancer
5235	-2.96	cp	BRD-K03670461	tyrphostin-AG-82	EGFR inhibitor		EGFR, LCK	EGFR inhibitor
5241	-3.24	cp	BRD-K41707108	ceramide	Phosphoenolpyruvate carboxylase activator			Phosphoenolpyruvate carboxylase activator, Serine/threonine protein phosphatase activator
5248	-3.87	cp	BRD-K66874953	pifithrin-alpha	TP53 inhibitor		TP53	TP53 inhibitor
5250	-3.95	cp	BRD-A05352148	ipratropium	Acetylcholine receptor antagonist		CHRM1, CHRM2, CHRM3, CHRM4, CHRM5	Acetylcholine receptor antagonist
5252	-4.14	cp	BRD-K96720755	relcovaptan	Vasopressin receptor antagonist		AVPR1A, AVPR1B, AVPR2, OXTR	Vasopressin receptor antagonist
5254	-4.25	cp	BRD-K94379058	BML-190	Cannabinoid receptor inverse agonist		CNR2	Cannabinoid receptor inverse agonist
5257	-4.44	cp	BRD-K32645441	dipropyl-5ct	Serotonin receptor agonist		HTR1B, HTR1D, HTR1F, HTR7	Serotonin receptor agonist
5258	-4.54	cp	BRD-K88679075	methandriol	Androgenic steroid			Androgenic steroid
5259	-4.7	cp	BRD-K87024524	phenelzine	Monoamine oxidase inhibitor		MAOB, AOC3, MAOA, ABAT, GAD2, GPT, GPT2, SLC6A2, SLC6A3, SLC6A4	Monoamine oxidase inhibitor
5260	-4.72	cp	BRD-K67017579	cilostazol	Phosphodiesterase inhibitor		PDE3A, CYP2C19, CYP3A5, PDE3B	Phosphodiesterase inhibitor
5262	-4.84	cp	BRD-K25224017	pirenperone	Serotonin receptor antagonist		HTR2A, HTR7	Serotonin receptor antagonist
5267	-5.01	cp	BRD-K60060639	methyllidocaine	antiarrhythmic medication			antiarrhythmic medication
5270	-5.16	cp	BRD-A92161634	scopoline	Acetylcholine receptor antagonist			Acetylcholine receptor antagonist
5271	-5.22	cp	BRD-K07736136	VX-702	p38 MAPK inhibitor		MAPK14, MAPK11, MAPK12	p38 MAPK inhibitor
5273	-5.25	cp	BRD-K88759641	EMD-66684	Angiotensin receptor antagonist		AGTR1	Angiotensin receptor antagonist
5278	-5.36	cp	BRD-K10961822	latanoprost	Prostanoid receptor agonist		PTGFR	Prostanoid receptor agonist
5279	-5.36	cp	BRD-K87991767	umbelliferone	Cyclooxygenase inhibitor		CA9, CA12, PTGS2	Cyclooxygenase inhibitor
5289	-5.82	cp	BRD-A29485665	bicalutamide	Androgen receptor antagonist		AR, CYP2C19	Androgen receptor antagonist
5298	-5.96	cp	BRD-K33106058	cytarabine	Ribonucleotide reductase inhibitor		POLB, POLA1	Ribonucleotide reductase inhibitor
5301	-6.06	cp	BRD-K49519092	immethridine	Histamine receptor agonist		HRH3	Histamine receptor agonist
5302	-6.12	cp	BRD-K10974103	diloxanide	Protein synthesis inhibitor			Protein synthesis inhibitor
5309	-6.33	cp	BRD-K40965114	cyanopindolol	Adrenergic receptor antagonist		HTR1D	Adrenergic receptor antagonist
5315	-6.75	cp	BRD-A24122750	saclofen	GABA receptor antagonist		GABBR1, GABBR2, KCTD12, KCTD16, KCTD8	GABA receptor antagonist
5319	-6.87	cp	BRD-K07265709	razoxane	Chelating agent		TOP2A, TOP2B	Chelating agent, Topoisomerase inhibitor
5322	-6.92	cp	BRD-K35723520	darinaparsin	Apoptosis stimulant			Apoptosis stimulant
5333	-7.26	cp	BRD-K61192372	capecitabine	DNA synthesis inhibitor		TYMS, DPYD	DNA synthesis inhibitor, Thymidylate synthase inhibitor
5364	-7.77	cp	BRD-K04993501	cefixime	Bacterial cell wall synthesis inhibitor			Bacterial cell wall synthesis inhibitor
5376	-8.07	cp	BRD-K26657438	imiquimod	TLR agonist		TLR7, TLR8	TLR agonist, Interferon inducer
5394	-8.56	cp	BRD-K13544237	r(-)-propylnorapomorphine	Dopamine receptor agonist		DRD2, DRD1, DRD3	Dopamine receptor agonist, TRPA1 modulator
5395	-8.61	cp	BRD-K25905511	buddleoflavonoloside	Acetylcholinesterase inhibitor			Acetylcholinesterase inhibitor
5400	-8.69	cp	BRD-A34751532	homosalate	HSP inducer			HSP inducer
5401	-8.74	cp	BRD-K90789829	nefazodone	Adrenergic inhibitor		HTR2A, SLC6A4, HTR2C, SLC6A2, ADRA1A, ADRA1B, ADRA2A, CYP3A4, CYP3A5, CYP3A7, HTR1A, SLC6A3	Adrenergic inhibitor, Norepinephrine reuptake inhibitor, Serotonin receptor antagonist, Serotonin reuptake inhibitor
5402	-8.74	cp	BRD-A39255369	DCPIB	Chloride channel blocker		SLC1A2	Chloride channel blocker, Gap junction modulator, Glutamate inhibitor
5406	-8.95	cp	BRD-K46742498	alosetron	Serotonin receptor antagonist		HTR3A	Serotonin receptor antagonist
5408	-9.06	cp	BRD-A52193669	withaferin-a	IKK inhibitor		ACHE, BCHE, IKBKB	IKK inhibitor
5409	-9.08	cp	BRD-K49657628	tyrphostin-AG-18	EGFR inhibitor		EGFR	EGFR inhibitor, Tyrosine kinase inhibitor
5411	-9.1	cp	BRD-K06147391	telenzepine	Acetylcholine receptor antagonist		CHRM1	Acetylcholine receptor antagonist
5416	-9.23	cp	BRD-K34330170	rotenonic-acid	Retinoid receptor antagonist			Retinoid receptor antagonist
5419	-9.27	cp	BRD-K11163873	phenanthridone	PARP inhibitor		PARP1	PARP inhibitor
5421	-9.28	cp	BRD-K42679050	Y-27152	Potassium channel activator		ABCC9, KCNJ8	Potassium channel activator
5422	-9.32	cp	BRD-K03642198	AY-9944	Hedgehog pathway modulator			Hedgehog pathway modulator
5429	-9.61	cp	BRD-K18618618	cimetidine	Histamine receptor antagonist		HRH2, SLC29A4, SLC47A1, SLC47A2	Histamine receptor antagonist
5439	-9.9	cp	BRD-K66944906	fraxidin	Carbonic anhydrase inhibitor		CA1	Carbonic anhydrase inhibitor
5446	-9.99	cp	BRD-A73741725	exemestane	Aromatase inhibitor		CYP19A1	Aromatase inhibitor
5447	-10	cp	BRD-K96271548	coumaric-acid	Antioxidant			Antioxidant
5450	-10.12	cp	BRD-A02710418	meptazinol	Opioid receptor agonist		BCHE	Opioid receptor agonist
5453	-10.27	cp	BRD-K24859147	KIN001-242	Protein kinase inhibitor		RPS6KA3	Protein kinase inhibitor
5459	-10.36	cp	BRD-A69512159	carbidopa	Aromatic L-amino acid decarboxylase inhibitor		DDC	Aromatic L-amino acid decarboxylase inhibitor
5477	-10.79	cp	BRD-A67862938	naftidrofuryl	Adrenergic receptor antagonist			Adrenergic receptor antagonist
5484	-10.92	cp	BRD-K37206356	rhamnetin	HDAC inhibitor		ALOX5, MAPK8	HDAC inhibitor
5504	-11.45	cp	BRD-A30815329	felodipine	Calcium channel blocker		CACNA1C, CACNA1D, CACNA1H, CACNA1S, CACNA2D1, CACNA2D2, CACNB2, CALM1, CFTR, NR3C2, PDE1A, PDE1B, TNNC1, TNNC2	Calcium channel blocker
5509	-11.62	cp	BRD-K75641298	metoclopramide	Dopamine receptor antagonist		DRD2, HTR3A, HTR4, CHRM1, HTR3B	Dopamine receptor antagonist, Serotonin receptor antagonist
5513	-11.71	cp	BRD-K54411430	robustic-acid	cAMP inhibitor			cAMP inhibitor
5515	-11.81	cp	BRD-K96809896	SKF-86002	p38 MAPK inhibitor		ALOX5, MAPK14	p38 MAPK inhibitor
5521	-11.94	cp	BRD-A70514680	articaine	Local anesthetic			Local anesthetic
5522	-11.98	cp	BRD-A17453586	MDL-72832	Serotonin receptor agonist		HTR1A	Serotonin receptor agonist
5532	-12.2	cp	BRD-K79353516	indolophenanthridine	CALY activator		CALY, DRD1	CALY activator
5533	-12.26	cp	BRD-K73991644	isoquercetin	Aldose reductase inhibitor		AKR1B1, ACE	Aldose reductase inhibitor
5534	-12.26	cp	BRD-A16700644	isoxsuprine	Adrenergic receptor agonist		ADRB2	Adrenergic receptor agonist
5539	-12.4	cp	BRD-A87387433	cefpodoxime	Bacterial cell wall synthesis inhibitor			Bacterial cell wall synthesis inhibitor
5540	-12.4	cp	BRD-K52219182	BRD-K52219182	Phosphodiesterase inhibitor			Phosphodiesterase inhibitor
5541	-12.44	cp	BRD-K95676198	JAK3-inhibitor-V	JAK inhibitor		JAK3	JAK inhibitor
5547	-12.56	cp	BRD-K45068323	W-13	Calmodulin antagonist		CALM1, MYLK, PDE1A	Calmodulin antagonist
5549	-12.58	cp	BRD-A98299281	velnacrine	cholinesterase inhibitor		ACHE	cholinesterase inhibitor
5550	-12.6	cp	BRD-A95869247	indapamide	Thiazide diuretic		KCNQ1, CA7, KCNE1, SLC12A3	Thiazide diuretic
5553	-12.64	cp	BRD-A65280694	molindone	Dopamine receptor antagonist		DRD2, HTR2A, CHRM1, DRD5, HRH1, HTR1A	Dopamine receptor antagonist
5557	-12.7	cp	BRD-A50764878	MDL-73005EF	Serotonin receptor antagonist		HTR1A	Serotonin receptor antagonist
5558	-12.78	cp	BRD-K12357156	AG-490	EGFR inhibitor		JAK2, JAK3, EGFR, STAT3	EGFR inhibitor, ErbB2 inhibitor, JAK inhibitor
5559	-12.8	cp	BRD-K81169441	cerivastatin	HMGCR inhibitor		HMGCR, CYP2C8, CYP3A5	HMGCR inhibitor
5560	-12.8	cp	BRD-K20338176	cefaclor	Bacterial cell wall synthesis inhibitor			Bacterial cell wall synthesis inhibitor
5563	-12.88	cp	BRD-K28912512	nicotinamide	Protein synthesis stimulant		PARP1, AOX1, BST1, CYP2E1, LDHA, SIRT5	Protein synthesis stimulant
5564	-12.89	cp	BRD-A98431941	ephedrine	Adrenergic receptor agonist		ACHE, ADRA1A, ADRB2, SLC18A2, SLC6A2	Adrenergic receptor agonist
5567	-12.96	cp	BRD-A81177136	KN-62	Calcium-calmodulin dependent protein kinase inhibitor		AKT1, CAMK2A, CHEK1, LCK, MAPK1, MAPK11, MAPK12, MAPK14, MAPK8, P2RX7, PRKCA, ROCK1, RPS6KB1, SGK1	Calcium-calmodulin dependent protein kinase inhibitor, Purinergic receptor antagonist
5569	-12.98	cp	BRD-K65910366	KUC103904N	-666			-666
5578	-13.14	cp	BRD-K38903228	hesperidin	Flavanone glycoside		CACNA1B	Flavanone glycoside
5586	-13.33	cp	BRD-K04710043	hexamethylenebisacetamide	AKT inhibitor			AKT inhibitor, Differentiation inducer, NFkB pathway inhibitor
5587	-13.33	cp	BRD-K88625236	nonoxynol-9	Membrane integrity inhibitor			Membrane integrity inhibitor
5599	-13.83	cp	BRD-K66296774	fluvastatin	HMGCR inhibitor		HMGCR, CYP2C8	HMGCR inhibitor
5612	-14.13	cp	BRD-K06024458	n-arachidonyl-GABA	cannabinoid receptor agonist			cannabinoid receptor agonist
5615	-14.17	cp	BRD-A62434282	goserelin	Gonadotropin releasing factor hormone receptor agonist		GNRHR, GNRH1, LHCGR	Gonadotropin releasing factor hormone receptor agonist, Luteinizing hormone releasing hormone agonist
5623	-14.36	cp	BRD-K72093121	vidarabine	Antiviral		ADCY5	Antiviral
5624	-14.36	cp	BRD-K96354014	nifedipine	Calcium channel blocker		CACNA1C, CACNA1D, CACNA1S, CACNA2D1, CACNA1F, CACNA1H, CACNB2, CALM1, CYP3A5, GLRA1, GLRA3, GLRB, KCNA1, KCNA5, NR1I2, TRPM3	Calcium channel blocker
5625	-14.37	cp	BRD-A87848830	bimatoprost	Prostanoid receptor agonist		PTGFR, AKR1C3, PTGER1, PTGER3	Prostanoid receptor agonist
5639	-14.76	cp	BRD-A61793559	metolazone	Carbonic anhydrase inhibitor		SLC12A3, CA2, CA7	Carbonic anhydrase inhibitor
5640	-14.79	cp	BRD-K24675965	LY-288513	CCK receptor antagonist		CCKBR	CCK receptor antagonist
5646	-14.86	cp	BRD-K53570330	carbofuran	Cholinesterase inhibitor			Cholinesterase inhibitor
5648	-14.89	cp	BRD-K38003476	clocortolone	Glucocorticoid receptor agonist		NR3C1, PLA2G1B	Glucocorticoid receptor agonist, Steroid
5651	-14.96	cp	BRD-K82484965	carmoxirole	Dopamine receptor agonist		DRD2	Dopamine receptor agonist
5653	-15	cp	BRD-U66370498	androstanol	CAR antagonist		NR1I3	CAR antagonist
5657	-15.12	cp	BRD-K73838513	cinacalcet	Calcium channel activator		CASR	Calcium channel activator
5658	-15.22	cp	BRD-K60690191	MPEP	Glutamate receptor antagonist		GRM5, GRM1, GRM4	Glutamate receptor antagonist
5659	-15.24	cp	BRD-K32526544	DCEBIO	Potassium channel activator		KCNN2, KCNN3, KCNN4	Potassium channel activator
5662	-15.27	cp	BRD-K46469693	SCH-442416	Adenosine receptor antagonist		ADORA1, ADORA2A, ADORA2B, ADORA3	Adenosine receptor antagonist
5664	-15.27	cp	BRD-A45543382	metrizamide	Radiopaque medium			Radiopaque medium
5667	-15.38	cp	BRD-K45435259	SCH-23390	Dopamine receptor antagonist		DRD1, DRD5, HTR2C, KCNJ4, KCNJ6	Dopamine receptor antagonist
5670	-15.52	cp	BRD-K32311154	nifekalant	Potassium channel blocker			Potassium channel blocker
5674	-15.58	cp	BRD-K66175015	afatinib	EGFR inhibitor		EGFR, ERBB2, ERBB4	EGFR inhibitor
5678	-15.64	cp	BRD-K79602928	metformin	Insulin sensitizer		ACACB, INS, PRKAB1	Insulin sensitizer
5679	-15.66	cp	BRD-A92585442	RU-28318	Cytochrome P450 inhibitor		NR3C2	Cytochrome P450 inhibitor
5682	-15.69	cp	BRD-K75181824	acetyl-geranygeranyl-cysteine	Inhibitor of methyl esterification of geranylgeranylated proteins			Inhibitor of methyl esterification of geranylgeranylated proteins
5688	-15.81	cp	BRD-K64670467	JNJ-16259685	Glutamate receptor antagonist		GRM1	Glutamate receptor antagonist
5692	-15.96	cp	BRD-A72703248	SKF-96365	Calcium channel blocker		CYP3A4, TRPC1, PKD2, TRPC3, TRPC4, TRPC5, TRPV2	Calcium channel blocker
5693	-16	cp	BRD-K93176058	AC-55649	Retinoid receptor agonist		RARB, RARA	Retinoid receptor agonist
5694	-16.04	cp	BRD-K21733600	rofecoxib	Cyclooxygenase inhibitor		PTGS2, CYP3A4, ELN	Cyclooxygenase inhibitor
5697	-16.12	cp	BRD-K82109576	vincristine	Tubulin inhibitor		TUBB, TUBA4A	Tubulin inhibitor
5698	-16.13	cp	BRD-A95096829	PNU-96415E	Dopamine receptor antagonist			Dopamine receptor antagonist
5699	-16.15	cp	BRD-K97399794	quercetin	Polar auxin transport inhibitor		PIK3CG, AKR1B1, ATP5A1, ATP5B, ATP5C1, CYP2C8, EGFR, GAA, HCK, HIBCH, MAOA, PIM1, PTPN1, SCN5A, SIRT1, STK17B, UGT3A1, XDH	Polar auxin transport inhibitor
5700	-16.16	cp	BRD-K44442813	pidotimod	Interferon receptor agonist			Interferon receptor agonist, Interleukin receptor agonist
5711	-16.43	cp	BRD-A17448384	beclometasone	Glucocorticoid receptor agonist		NR3C1, CYP3A5, GPR97, SERPINA6	Glucocorticoid receptor agonist
5719	-16.64	cp	BRD-A25576662	streptozotocin	DNA alkylating agent		SLC2A2	DNA alkylating agent
5721	-16.72	cp	BRD-A78391468	prednisolone	Glucocorticoid receptor agonist		NR3C1, NR3C2, SERPINA6	Glucocorticoid receptor agonist
5723	-16.75	cp	BRD-A38747044	KU-14R	Imidazoline receptor ligand			Imidazoline receptor ligand, Putative I3 antagonist
5725	-16.76	cp	BRD-K64514229	toltrazuril	Antiprotozoal			Antiprotozoal
5729	-16.84	cp	BRD-K68103045	CGS-20625	Benzodiazepine receptor agonist		GABRA1, GABRA2, GABRA3, GABRA5	Benzodiazepine receptor agonist, GABA benzodiazepine site receptor partial agonist
5730	-16.85	cp	BRD-A18202423	CPCCOEt	Glutamate receptor antagonist		GRM1	Glutamate receptor antagonist
5734	-16.97	cp	BRD-K05737787	isoeugenol	Nitric oxide production inhibitor			Nitric oxide production inhibitor
5740	-17.09	cp	BRD-K89274813	DMP-543	Acetylcholine release stimulant			Acetylcholine release stimulant
5742	-17.14	cp	BRD-K24240364	GYKI-52466	Glutamate receptor antagonist		GRIA1, GRIA2, GRIA3, GRIA4	Glutamate receptor antagonist, Kainate receptor antagonist
5744	-17.17	cp	BRD-K93658967	aloisine	CDK inhibitor		CDK2, CDK5, CDK1, CDK5R1, CFTR, PTK2B, ZAP70	CDK inhibitor, CFTR channel agonist, Glycogen synthase kinase inhibitor
5747	-17.29	cp	BRD-K83597974	pargyline	Monoamine oxidase inhibitor		MAOB, MAOA	Monoamine oxidase inhibitor
5748	-17.34	cp	BRD-K68341547	W-9	Calmodulin antagonist		CALM2	Calmodulin antagonist
5760	-17.61	cp	BRD-K36627727	tamibarotene	Retinoid receptor agonist		RARA, RARB	Retinoid receptor agonist
5763	-17.67	cp	BRD-K41564320	purvalanol-b	Tyrosine kinase inhibitor		CDK2, CDK4, MAPK1, MAPK3, CDK5, SRPK2	Tyrosine kinase inhibitor
5765	-17.7	cp	BRD-A88774919	doxycycline	Bacterial 30S ribosomal subunit inhibitor		MMP8, MMP1	Bacterial 30S ribosomal subunit inhibitor, Metalloproteinase inhibitor
5774	-18.23	cp	BRD-K27737647	H-89	PKA inhibitor		PRKACA, GSG2, KCNA2, KCNA3, KCNA5, KCNAB2, KCNC1, KCNC2, KCNC3, KCNE1, KCNE2, KCNE3, KCNE4, KCNH1, KCNH2, KCNQ1, KCNQ2, KCNQ3, KCNQ5, KCNS3, PKIA	PKA inhibitor
5776	-18.27	cp	BRD-K66019333	oxantel	Anthelmintic			Anthelmintic
5783	-18.43	cp	BRD-K30020243	aliskiren	Antihypertensive		REN	Antihypertensive, Peptidase inhibitor, Protease inhibitor, Renin inhibitor
5795	-18.75	cp	BRD-A36066264	estradiol-benzoate	Estrogen receptor agonist		ESR1	Estrogen receptor agonist
5804	-19.02	cp	BRD-K93618743	ipriflavone	Bone resorption inhibitor			Bone resorption inhibitor
5805	-19.04	cp	BRD-A27143604	DPN	Estrogen receptor agonist		ESR2	Estrogen receptor agonist
5809	-19.1	cp	BRD-K76568384	PHTPP	Estrogen receptor antagonist		ESR2	Estrogen receptor antagonist
5811	-19.12	cp	BRD-K56745457	azauridine	Antiviral			Antiviral
5812	-19.12	cp	BRD-K99029477	prometon	Photosynthesis inhibitor			Photosynthesis inhibitor
5814	-19.13	cp	BRD-K59574735	ubenimex	Leukotriene inhibitor		LTA4H, ANPEP, RNPEP	Leukotriene inhibitor
5816	-19.17	cp	BRD-K62736196	guanabenz	-666		ADRA2A, ADRA2B, ADRA2C	-666
5821	-19.31	cp	BRD-K37456065	VU-0365114-2	M5 modulator		CHRM5	M5 modulator
5825	-19.36	cp	BRD-K62206109	VUF-5681	Histamine receptor antagonist		HRH3	Histamine receptor antagonist
5827	-19.4	cp	BRD-K92446736	zatebradine	HCN channel blocker		HCN1, HCN2, HCN3, HCN4	HCN channel blocker
5835	-19.54	cp	BRD-K30743633	TCPOBOP	CAR agonist		NR1I3	CAR agonist
5837	-19.6	cp	BRD-K97118047	4,5,6,7-tetrabromobenzotriazole	Casein kinase inhibitor		CSNK2A1, AKT1, CHEK1, CSNK2A2, CSNK2B, GSK3B, LCK, MAP2K1, MAPK1, MAPK11, MAPK12, MAPK14, MAPK8, PRKCA, ROCK1, RPS6KB1, SGK1	Casein kinase inhibitor
5840	-19.69	cp	BRD-K13926615	vardenafil	Phosphodiesterase inhibitor		PDE5A, CYP2C19, CYP2C8, CYP3A5, PDE6G, PDE6H	Phosphodiesterase inhibitor
5842	-19.79	cp	BRD-A64977602	mirtazapine	Adrenergic receptor antagonist		ADRA2A, HTR2A, HTR2C, ADRA2C, HTR3A, ADRA1A, ADRA1B, ADRA1D, ADRA2B, ADRB1, ADRB2, DRD1, DRD2, DRD3, DRD5, HRH1, HRH3, HTR2B, HTR7, OPRK1, SLC6A2, SLC6A3, SLC6A4	Adrenergic receptor antagonist, Serotonin receptor antagonist
5843	-19.81	cp	BRD-K73196317	urapidil	Adrenergic receptor antagonist		HTR1A	Adrenergic receptor antagonist
5846	-19.9	cp	BRD-K83322645	L-693403	Sigma receptor agonist		DRD2, SIGMAR1	Sigma receptor agonist, Sigma receptor antagonist
5847	-19.91	cp	BRD-A74667430	etodolac	Cyclooxygenase inhibitor		PTGS2, PTGS1, RXRA, TRPV1	Cyclooxygenase inhibitor
5849	-19.92	cp	BRD-K88304388	dextrorphan	Glutamate receptor antagonist		OPRM1, OPRK1, OPRD1, GRIN1, HTR1A, SLC6A2	Glutamate receptor antagonist
5857	-20.14	cp	BRD-K83637872	SANT-1	Smoothened receptor antagonist		DHH, IHH, PTCH1, SMO	Smoothened receptor antagonist
5862	-20.31	cp	BRD-A43882281	pinacidil	ATP channel activator		ABCC9, KCNJ8	ATP channel activator, Potassium channel activator
5873	-20.51	cp	BRD-A87606379	nadolol	Adrenergic receptor antagonist		ADRB1, ADRB2, ADRB3	Adrenergic receptor antagonist
5885	-20.75	cp	BRD-K18059238	gamma-linolenic-acid	Cyclooxygenase inhibitor		TBXAS1	Cyclooxygenase inhibitor, Prostanoid receptor agonist
5891	-20.97	cp	BRD-K47539947	tetradecylthioacetic-acid	Lipid peroxidase inhibitor			Lipid peroxidase inhibitor
5892	-20.97	cp	BRD-K15502390	nevirapine	Reverse transcriptase inhibitor		CYP2B6, CYP2C19, CYP3A4	Reverse transcriptase inhibitor
5896	-21.12	cp	BRD-A79981887	midodrine	Adrenergic receptor agonist		ADRA1A, ADRA1B, ADRA1D	Adrenergic receptor agonist
5898	-21.16	cp	BRD-K28183345	proguanil	Dihydrofolate reductase inhibitor		CYP2C19, DHFR	Dihydrofolate reductase inhibitor
5900	-21.25	cp	BRD-K19309090	SR-95639A	Acetylcholine receptor agonist		CHRM1	Acetylcholine receptor agonist
5906	-21.43	cp	BRD-A90515964	guaifenesin	Expectorant			Expectorant
5909	-21.59	cp	BRD-K52020312	metronidazole	DNA inhibitor		CYP2C8, CYP2E1, CYP3A5, CYP3A7	DNA inhibitor, Antiprotozoal
5913	-21.74	cp	BRD-A32949107	MRS-1845	Calcium channel blocker		ORAI1	Calcium channel blocker
5914	-21.76	cp	BRD-K54316499	tolterodine	Acetylcholine receptor antagonist		CHRM2, CHRM3, CHRM1, CHRM4, CHRM5	Acetylcholine receptor antagonist
5915	-21.76	cp	BRD-K16551401	PNU-22394	Serotonin receptor agonist		MAOA, MAOB	Serotonin receptor agonist
5921	-21.94	cp	BRD-K88701661	dimercaptosuccinic-acid	Chelating agent		DNMT1	Chelating agent
5922	-21.94	cp	BRD-A67748489	K3644	Kinesin-like spindle protein inhibitor		KIF11	Kinesin-like spindle protein inhibitor
5928	-21.99	cp	BRD-K72029282	probucol	Atherogenesis inhibitor		ABCA1, ABCB11, CES1	Atherogenesis inhibitor
5929	-22.01	cp	BRD-K32977963	eugenol	Androgen receptor antagonist		AR, MAOA	Androgen receptor antagonist
5938	-22.21	cp	BRD-K02992638	lamivudine	Nucleoside reverse transcriptase inhibitor			Nucleoside reverse transcriptase inhibitor
5943	-22.3	cp	BRD-K62056274	quipazine	Serotonin receptor agonist		HTR2A, HTR3A, HTR3B, HTR1A, HTR1D, HTR2B, HTR2C, HTR6, SLC6A4	Serotonin receptor agonist
5944	-22.32	cp	BRD-A96485169	EBPC	Aldose reductase inhibitor		AKR1B1	Aldose reductase inhibitor
5945	-22.33	cp	BRD-A94669766	naringenin	Aromatase inhibitor		CYP19A1, ESR2, CYP1B1, GLO1, HSD17B1	Aromatase inhibitor, TRPV antagonist
5946	-22.35	cp	BRD-K33226500	indinavir	HIV protease inhibitor		CYP3A5	HIV protease inhibitor
5947	-22.38	cp	BRD-A00758722	noretynodrel	Progestogen hormone		PGR	Progestogen hormone
5948	-22.38	cp	BRD-K20482099	rutin	Antioxidant		AKR1C3, AKR1B1, F10	Antioxidant, Capillary stabilizing agent, Nitric oxide scavenger
5949	-22.38	cp	BRD-K26979635	NS-3694	Glutamate receptor antagonist		GRIK1	Glutamate receptor antagonist
5951	-22.44	cp	BRD-K41868777	W-5	Calmodulin antagonist			Calmodulin antagonist
5952	-22.47	cp	BRD-K32584078	BML-257	AKT inhibitor		AKT1	AKT inhibitor, HCV inhibitor
5956	-22.53	cp	BRD-K92413528	thiazolidinecarboxylic-acid	Reducing agent			Reducing agent
5958	-22.65	cp	BRD-K00603606	ticlopidine	Purinergic receptor antagonist		P2RY12, CYP2B6, CYP2C19	Purinergic receptor antagonist
5960	-22.79	cp	BRD-K94080537	diethyltoluamide	DEET activator of fly antenna ionotropic receptor IR40a			DEET activator of fly antenna ionotropic receptor IR40a
5964	-22.84	cp	BRD-K64994968	progesterone	Progesterone receptor agonist		PGR, CYP17A1, NR3C2, CATSPER1, CATSPER2, CATSPER3, CATSPER4, CYP2C19, ESR1, OPRK1, TRPC5	Progesterone receptor agonist
5965	-22.87	cp	BRD-A34255068	rolipram	Phosphodiesterase inhibitor		PDE4A, PDE4B, PDE4D, PDE4C, PDE5A	Phosphodiesterase inhibitor, Interleukin receptor antagonist
5973	-23.23	cp	BRD-A99177642	deltaline	Acetylcholine receptor antagonist		CHRNA7	Acetylcholine receptor antagonist
5975	-23.29	cp	BRD-K48932581	cetraxate	Mucus protecting agent		GAST	Mucus protecting agent
5976	-23.31	cp	BRD-K15935639	z-leu3-VS	Proteasome inhibitor			Proteasome inhibitor
5983	-23.43	cp	BRD-A72441487	stiripentol	GABA uptake inhibitor		ABAT, SCN1A, SCN3A	GABA uptake inhibitor
5985	-23.46	cp	BRD-A12016240	LY-278584	Serotonin receptor antagonist		HTR3A	Serotonin receptor antagonist
5987	-23.5	cp	BRD-K81729199	AQ-RA741	Acetylcholine receptor antagonist			Acetylcholine receptor antagonist
5988	-23.52	cp	BRD-K62858456	lomerizine	Calcium channel blocker		ABCB1, CACNA1B, SCN5A	Calcium channel blocker
5990	-23.53	cp	BRD-K02867583	minaprine	Serotonin reuptake inhibitor		HTR2B, SLC6A4, ACHE, CHRM1, DRD1, DRD2, HTR2A, HTR2C, MAOA	Serotonin reuptake inhibitor
5991	-23.55	cp	BRD-K07212038	selinidin	Mast cell stabilizer			Mast cell stabilizer
5995	-23.57	cp	BRD-K81473089	tacrine	Acetylcholinesterase inhibitor		ACHE, BCHE	Acetylcholinesterase inhibitor, Acetylcholine release stimulant, Butyrylcholinesterase inhibitor, Potassium channel antagonist
5997	-23.68	cp	BRD-A64092382	mexiletine	Sodium channel blocker		SCN5A, AHR, CYP2B6, CYP2E1, KCNK2, KCNK3, SCN4A	Sodium channel blocker
5999	-23.75	cp	BRD-K29458283	chlorambucil	DNA inhibitor			DNA inhibitor
6002	-23.85	cp	BRD-A75552914	isoxicam	Cyclooxygenase inhibitor		PTGS1, PTGS2	Cyclooxygenase inhibitor
6007	-24.01	cp	BRD-A48720949	testosterone	androgen receptor agonist		AR, CYP19A1, CYP2C19, CYP2C8, CYP3A5	androgen receptor agonist
6008	-24.01	cp	BRD-K40578143	GR-79236	Adenosine receptor agonist		ADORA1, ADORA2A	Adenosine receptor agonist
6011	-24.04	cp	BRD-K27871032	lysergol	Ergoline alkaloid		HTR1B, HTR1D, HTR1E	Ergoline alkaloid
6016	-24.18	cp	BRD-K31553034	zibotentan	Endothelin receptor antagonist		EDNRA	Endothelin receptor antagonist
6025	-24.63	cp	BRD-K48869804	icilin	TRPV agonist		TRPA1, TRPM8	TRPV agonist
6030	-24.8	cp	BRD-A23637604	oxymetholone	Androgen receptor agonist		AR	Androgen receptor agonist
6031	-24.84	cp	BRD-K50388907	fenofibrate	PPAR receptor agonist		PPARA, APOA1, CYP2C19, CYP2C8, MMP25	PPAR receptor agonist
6033	-24.95	cp	BRD-K18316707	O-1918	Cannabinoid receptor antagonist			Cannabinoid receptor antagonist
6036	-24.99	cp	BRD-K89055274	alverine	Muscle relaxant		HTR1A	Muscle relaxant
6040	-25.13	cp	BRD-K74501079	azithromycin	Bacterial 50S ribosomal subunit inhibitor		MLNR	Bacterial 50S ribosomal subunit inhibitor
6041	-25.16	cp	BRD-K45401373	betulinic-acid	Apoptosis stimulant		CASP3, CASP8, GPBAR1, TOP1	Apoptosis stimulant, Caspase activator, Diacylglycerol O acyltransferase inhibitor, HIV integrase inhibitor, NFkB pathway activator, NFkB pathway inhibitor, SARS coronavirus 3C-like protease inhibitor, Topoisomerase inhibitor
6045	-25.3	cp	BRD-K70301876	escitalopram	Selective serotonin reuptake inhibitor (SSRI)		SLC6A4, ADRA1A, CHRM1, CYP2C19, HRH1, SLC6A2, SLC6A3	Selective serotonin reuptake inhibitor (SSRI)
6046	-25.35	cp	BRD-A78377521	monastrol	Kinesin-like spindle protein inhibitor		KIF11	Kinesin-like spindle protein inhibitor
6050	-25.45	cp	BRD-K49328571	dasatinib	BCR-ABL kinase inhibitor		ABL1, FYN, LCK, SRC, KIT, YES1, BCR, EPHA2, LYN, PDGFRB, ABL2, BTK, DDR1, DDR2, PDGFRA, STAT5B	BCR-ABL kinase inhibitor, Ephrin inhibitor, KIT inhibitor, PDGFR receptor inhibitor, SRC inhibitor, Tyrosine kinase inhibitor
6054	-25.51	cp	BRD-K04046242	equilin	Estrogen receptor agonist		HSD17B1	Estrogen receptor agonist
6055	-25.51	cp	BRD-A34208323	VU-0404997-2	Glutamate receptor modulator		GRM4	Glutamate receptor modulator
6063	-25.74	cp	BRD-A25067867	benzatropine	Acetylcholine receptor antagonist		CHRM1, HRH1, SLC6A3	Acetylcholine receptor antagonist
6066	-25.84	cp	BRD-K22010301	JLK-6	Gamma secretase inhibitor		PSEN1	Gamma secretase inhibitor, Anti-amyloidogenic
6068	-25.94	cp	BRD-A83695761	chromanol	Potassium channel blocker			Potassium channel blocker
6070	-25.96	cp	BRD-K05901394	terguride	Dopamine receptor agonist		DRD2, HTR2A, HTR2B, ADRA1A, ADRA2A, ADRA2B, ADRA2C, DRD3, DRD4, HTR1A, HTR1B, HTR1D, HTR2C, PRL	Dopamine receptor agonist, Serotonin receptor antagonist
6072	-25.97	cp	BRD-K31283835	tofacitinib	JAK inhibitor		JAK3, JAK1, JAK2, CYP2C19, TYK2	JAK inhibitor
6073	-26.01	cp	BRD-A89672324	CGP-55845	GABA receptor antagonist		GABBR1, GABBR2, KCTD12, KCTD16, KCTD8	GABA receptor antagonist
6079	-26.25	cp	BRD-K59597909	phenothiazine	Dopamine receptor antagonist			Dopamine receptor antagonist
6081	-26.32	cp	BRD-A38898897	GW-311616	Leukocyte elastase inhibitor		ELANE	Leukocyte elastase inhibitor
6086	-26.44	cp	BRD-K93095519	SJ-172550	MDM inhibitor		MDM4	MDM inhibitor
6087	-26.44	cp	BRD-K07691486	roscovitine	CDK inhibitor		CDK2, CDK9, CDK7, CDK1, CDK5	CDK inhibitor
6090	-26.51	cp	BRD-K71860425	CDK2-5-inhibitor	CDK inhibitor		CDK2, CDK5	CDK inhibitor
6097	-26.61	cp	BRD-A25569250	KI-16425	Lysophosphatidic acid receptor antagonist		LPAR1, LPAR3	Lysophosphatidic acid receptor antagonist
6098	-26.65	cp	BRD-K86301799	dipyridamole	Phosphodiesterase inhibitor		ADA, PDE5A, PDE10A, PDE4A, PDE7B, PDE8A, PDE8B, SLC29A1	Phosphodiesterase inhibitor
6099	-26.66	cp	BRD-K79090631	CGP-60474	CDK inhibitor		CDK1, CDK2	CDK inhibitor
6111	-26.95	cp	BRD-A48261811	argatroban	Thrombin inhibitor		F2, CYP3A5	Thrombin inhibitor
6114	-27.13	cp	BRD-K24994810	androstenol	GABA receptor modulator		NR1I3	GABA receptor modulator
6121	-27.38	cp	BRD-A11135865	nor-binaltorphimine	Opioid receptor antagonist			Opioid receptor antagonist
6126	-27.46	cp	BRD-A97739905	ketoprofen	Cyclooxygenase inhibitor		PTGS2, PTGS1, CXCR1, SLC5A8	Cyclooxygenase inhibitor
6127	-27.47	cp	BRD-A39290993	cyproterone	Androgen receptor antagonist		AR, ADORA1, ESR1	Androgen receptor antagonist, Progesterone receptor agonist, Testosterone receptor antagonist
6129	-27.53	cp	BRD-K93441486	diphemanil	Acetylcholine receptor antagonist		CHRM3	Acetylcholine receptor antagonist
6130	-27.58	cp	BRD-K56596464	QX-314	Sodium channel blocker		MAPK14, TGFBR1	Sodium channel blocker
6131	-27.66	cp	BRD-K36324071	NF-449	Purinergic receptor antagonist		P2RX1	Purinergic receptor antagonist
6132	-27.68	cp	BRD-K46435977	valaciclovir	DNA polymerase inhibitor			DNA polymerase inhibitor
6133	-27.7	cp	BRD-K48029790	OBAA	Phospholipase inhibitor		PLA2G1B	Phospholipase inhibitor
6134	-27.74	cp	BRD-A75368507	demeclocycline	Bacterial 30S ribosomal subunit inhibitor			Bacterial 30S ribosomal subunit inhibitor
6135	-27.74	cp	BRD-K88568253	iproniazid	Monoamine oxidase inhibitor		MAOA, MAOB	Monoamine oxidase inhibitor
6136	-27.75	cp	BRD-K51541829	RO-25-6981	Ionotropic glutamate receptor antagonist		GRIN2B, SLC18A2	Ionotropic glutamate receptor antagonist, Monamine transporter modulator
6144	-27.89	cp	BRD-K38615104	A-443644	AKT inhibitor		AKT1, AKT2, AKT3, CDC42BPB, GSK3B, PHKG1, PKIA, PRKACA	AKT inhibitor
6152	-28.05	cp	BRD-K49865102	PD-0325901	MEK inhibitor		MAP2K1, MAP2K2	MEK inhibitor, MAP kinase inhibitor, Protein kinase inhibitor
6155	-28.18	cp	BRD-A75402480	desoxycorticosterone	Mineralocorticoid receptor agonist			Mineralocorticoid receptor agonist
6157	-28.23	cp	BRD-K81847782	scandenin	Plant compound with antimicrobial activity			Plant compound with antimicrobial activity
6167	-28.44	cp	BRD-K51967704	BIIB021	HSP inhibitor		AOX1, HSP90AA1	HSP inhibitor
6169	-28.45	cp	BRD-K32164935	tolazamide	ATP channel blocker		KCNJ1, KCNJ10	ATP channel blocker
6171	-28.48	cp	BRD-K14550461	doxercalciferol	Vitamin D receptor agonist		VDR	Vitamin D receptor agonist
6173	-28.49	cp	BRD-A41450521	tosufloxacin	Bacterial DNA gyrase inhibitor			Bacterial DNA gyrase inhibitor
6175	-28.53	cp	BRD-K67439147	SIB-1893	Glutamate receptor antagonist		GRM5, GRM4	Glutamate receptor antagonist
6178	-28.57	cp	BRD-A73680854	PT-630	Dipeptidyl peptidase inhibitor		DPP4, FAP	Dipeptidyl peptidase inhibitor
6179	-28.62	cp	BRD-K88677950	PD-198306	MAP kinase inhibitor		MAP2K1, MAP2K2, MAPK1, MAPK3	MAP kinase inhibitor, MEK inhibitor
6180	-28.62	cp	BRD-K65285700	BRD-K65285700	Cannabinoid receptor agonist		CNR2	Cannabinoid receptor agonist
6181	-28.66	cp	BRD-A45140972	meclocycline	Bacterial 30S ribosomal subunit inhibitor			Bacterial 30S ribosomal subunit inhibitor, Bacterial 50S ribosomal subunit inhibitor
6182	-28.67	cp	BRD-K14618467	IKK-16	IKK inhibitor		IKBKB	IKK inhibitor
6193	-28.83	cp	BRD-A48430263	pioglitazone	Insulin sensitizer		PPARG, INS, TRPM3	Insulin sensitizer, PPAR receptor agonist
6200	-29.05	cp	BRD-K90733503	cefalexin	Bacterial cell wall synthesis inhibitor			Bacterial cell wall synthesis inhibitor
6201	-29.06	cp	BRD-K85266041	DNQX	Glutamate receptor antagonist		GRIA1, GRIA2, GRIK1, GRIN1, GRIN2A, GRIN2B	Glutamate receptor antagonist
6203	-29.12	cp	BRD-K93080877	Ala-Ala-Phe-CMK	Tripeptidyl peptidase inhibitor		TPP2	Tripeptidyl peptidase inhibitor
6207	-29.21	cp	BRD-K35430135	SR-59230A	Adrenergic receptor antagonist		ADRB3, ADRB1, ADRB2	Adrenergic receptor antagonist
6217	-29.31	cp	BRD-A41555725	chlortetracycline	Protein synthesis inhibitor			Protein synthesis inhibitor
6226	-29.57	cp	BRD-A45664787	iloprost	Platelet aggregation inhibitor		PTGIR, PTGER1, PTGER2, PDE4A, PDE4B, PDE4C, PDE4D, PLAT, PTGDR, PTGER3, PTGER4, PTGFR, TBXA2R	Platelet aggregation inhibitor, Prostanoid receptor agonist
6227	-29.59	cp	BRD-K91623615	ABT-751	Tubulin inhibitor		TUBB	Tubulin inhibitor
6229	-29.62	cp	BRD-K32795028	1-benzylimidazole	Thromboxane synthase inhibitor		CYP11B1, QPCT	Thromboxane synthase inhibitor
6237	-29.83	cp	BRD-K30189597	SYK-inhibitor	SYK inhibitor		SYK	SYK inhibitor
6242	-30.05	cp	BRD-A11813248	AM-92016	Potassium channel blocker		GRIN1, GRIN2B	Potassium channel blocker
6244	-30.19	cp	BRD-A19053259	pseudopelletierine	Anthelmintic			Anthelmintic
6245	-30.19	cp	BRD-A53131506	epitestosterone	Inactive testosterone analog		AKR1C1, AKR1C2, AR	Inactive testosterone analog
6249	-30.29	cp	BRD-K08998509	fananserin	Dopamine receptor antagonist		HTR2A, DRD4	Dopamine receptor antagonist, Serotonin receptor antagonist
6251	-30.33	cp	BRD-K03406345	azacitidine	DNA methyltransferase inhibitor		DNMT1	DNA methyltransferase inhibitor
6252	-30.35	cp	BRD-A66435872	HTMT	Histamine receptor agonist		HRH4	Histamine receptor agonist
6253	-30.37	cp	BRD-A46393198	tetramisole	Immunostimulant			Immunostimulant
6263	-30.74	cp	BRD-A87125127	3-matida	Glutamate receptor antagonist		GRM1	Glutamate receptor antagonist
6265	-30.76	cp	BRD-K41170226	deoxycholic-acid	G protein-coupled receptor agonist		GPBAR1, EFTUD1, FPR1	G protein-coupled receptor agonist, Biliverdin reductase A activator, Unidentified pharmacological activity
6269	-30.96	cp	BRD-K71499074	diclofenamide	Carbonic anhydrase inhibitor		CA1, CA2, CA4, CA12, CA7	Carbonic anhydrase inhibitor
6276	-31.12	cp	BRD-K70883034	nimetazepam	GABA receptor agonist		GABRA1, GABRA2, GABRA3, GABRA5	GABA receptor agonist
6283	-31.32	cp	BRD-K75089421	procainamide	Sodium channel blocker		SCN5A, DNMT1	Sodium channel blocker
6286	-31.37	cp	BRD-K10852020	tolcapone	Catechol O methyltransferase inhibitor		COMT, TTR	Catechol O methyltransferase inhibitor
6291	-31.48	cp	BRD-K21667562	AM-404	Cyclooxygenase inhibitor		TRPV1, CNR1, CNR2, FAAH	Cyclooxygenase inhibitor, FAAH inhibitor, TRPV antagonist
6298	-31.71	cp	BRD-K56001384	antimycin-a	ATP synthase inhibitor		CYCS	ATP synthase inhibitor
6299	-31.74	cp	BRD-A38913120	BH3I-1	BCL inhibitor		BCL2	BCL inhibitor
6300	-31.75	cp	BRD-K90864987	cobalt(II)-chloride	HSP inducer		HIF1A	HSP inducer
6311	-32.3	cp	BRD-K87142802	veliparib	PARP inhibitor		PARP1, PARP2	PARP inhibitor
6315	-32.37	cp	BRD-K89125793	tinidazole	Antiprotozoal			Antiprotozoal
6318	-32.5	cp	BRD-K78373679	RO-3306	CDK inhibitor		CDK1	CDK inhibitor
6324	-32.64	cp	BRD-K13725475	rhodomyrtoxin	Cytotoxic agent			Cytotoxic agent, DNA intercalator
6328	-32.76	cp	BRD-A50928468	norgestrel	Progesterone receptor agonist		CYP2E1, PGR	Progesterone receptor agonist
6332	-32.84	cp	BRD-K87573634	propylpyrazole	Estrogen receptor agonist		ESR1	Estrogen receptor agonist
6333	-32.85	cp	BRD-K00184207	GR-206	Aryl hydrocarbon receptor ligand			Aryl hydrocarbon receptor ligand
6335	-32.95	cp	BRD-K73319509	PF-04217903	c-Met inhibitor		MET	c-Met inhibitor
6337	-32.97	cp	BRD-K02950022	BMS-299897	Gamma secretase inhibitor			Gamma secretase inhibitor
6338	-33.01	cp	BRD-K62810658	PD-98059	MEK inhibitor		MAP2K1, AKT1, CHEK1, GSK3B, LCK, MAP2K2, MAPK1, MAPK11, MAPK12, MAPK14, MAPK3, MAPK8, PRKCA, RAF1, ROCK1, RPS6KB1, SGK1	MEK inhibitor, MAP kinase inhibitor
6339	-33.05	cp	BRD-K18250272	propoxycaine	Local anesthetic			Local anesthetic
6341	-33.09	cp	BRD-K16444452	ibudilast	Leukotriene receptor antagonist		PDE4A, PDE4B, PDE4C, MIF, PDE10A, PDE3A, PDE4D, TLR4, CYSLTR1, IL1B, IL6, PDE11A, PDE5A	Leukotriene receptor antagonist, Phosphodiesterase inhibitor
6342	-33.09	cp	BRD-K66876909	linezolid	Bacterial 50S ribosomal subunit inhibitor		MAOA	Bacterial 50S ribosomal subunit inhibitor
6347	-33.35	cp	BRD-K08996725	zolantidine	Histamine receptor antagonist			Histamine receptor antagonist
6354	-33.53	cp	BRD-K54790157	trioxsalen	DNA synthesis inhibitor			DNA synthesis inhibitor
6356	-33.56	cp	BRD-A31227688	kynuramine	Aryl hydrocarbon receptor activator			Aryl hydrocarbon receptor activator
6363	-33.82	cp	BRD-K76674262	homoharringtonine	Protein synthesis inhibitor		RPL3	Protein synthesis inhibitor
6365	-33.84	cp	BRD-K51730347	diphencyprone	Immunostimulant			Immunostimulant
6369	-34.04	cp	BRD-K28667793	pyrazinamide	Fatty acid synthase inhibitor		FASN	Fatty acid synthase inhibitor
6370	-34.04	cp	BRD-K77171813	proxyfan	Histamine receptor modulator		HRH3	Histamine receptor modulator
6373	-34.09	cp	BRD-K53857191	risperidone	Dopamine receptor antagonist		DRD2, HTR2A, ADRA1A, ADRA1B, DRD3, HRH1, HTR1A, HTR1D, HTR2C, ADRA1D, ADRA2A, ADRA2B, ADRA2C, CYP3A5, DRD1, DRD4, HTR1B, HTR1E, HTR1F, HTR6, HTR7	Dopamine receptor antagonist, Serotonin receptor antagonist
6377	-34.16	cp	BRD-A42167015	carteolol	Adrenergic receptor antagonist		ADRB1, ADRB2	Adrenergic receptor antagonist
6380	-34.22	cp	BRD-A56245458	reichstein	Androgen receptor antagonist		AR	Androgen receptor antagonist
6382	-34.27	cp	BRD-K13261168	LY-16350	Dopamine receptor agonist		DRD2, DRD3	Dopamine receptor agonist
6384	-34.31	cp	BRD-K68095457	palmitoylethanolamide	Cannabinoid receptor agonist		CNR2, GPR119, GPR55	Cannabinoid receptor agonist
6387	-34.44	cp	BRD-K88611939	aniracetam	Glutamate receptor agonist		DRD2, GRIA1, GRIA2, GRIA3, HTR2A, GRIA4	Glutamate receptor agonist
6390	-34.49	cp	BRD-K34415467	trimethobenzamide	Histamine receptor antagonist		DRD2	Histamine receptor antagonist
6391	-34.5	cp	BRD-K48367671	febuxostat	Xanthine oxidase inhibitor		XDH	Xanthine oxidase inhibitor
6398	-34.72	cp	BRD-K30240666	clemastine	Histamine receptor antagonist		HRH1	Histamine receptor antagonist
6400	-34.77	cp	BRD-K00486786	RO-08-2750	NGF binding inhibitor		NGFR, NGF	NGF binding inhibitor
6401	-34.79	cp	BRD-K99291625	SB-203580	p38 MAPK inhibitor		MAPK14, MAPK1, MAPK11, AKT1, ALOX5, CHEK1, CYP2D6, CYP3A4, GAK, GSK3B, LCK, MAPK10, MAPK12, MAPK8, MAPK9, PRKCA, RAF1, RIPK2, ROCK1, RPS6KB1, SGK1, SRC, TNF	p38 MAPK inhibitor
6403	-34.84	cp	BRD-K36529613	PU-H71	HSP inhibitor		HSP90AA1	HSP inhibitor
6407	-34.87	cp	BRD-K71003802	hippeastrine	Plant alkaloid			Plant alkaloid
6414	-34.98	cp	BRD-A99833829	bethanechol	Acetylcholine receptor agonist		CHRM2, CHRM1, CHRM3, CHRM4	Acetylcholine receptor agonist
6418	-35.24	cp	BRD-A54490543	pirlindole	Monoamine oxidase inhibitor		MAOA, SLC6A2, SLC6A4	Monoamine oxidase inhibitor
6425	-35.59	cp	BRD-A29260609	acebutolol	Adrenergic receptor antagonist		ADRB1, ADRB2	Adrenergic receptor antagonist
6426	-35.65	cp	BRD-K01612348	meropenem	Bacterial cell wall synthesis inhibitor			Bacterial cell wall synthesis inhibitor
6430	-35.7	cp	BRD-K14681867	somatostatin	Somatostatin receptor agonist		SSTR1, SSTR2, SSTR3, SSTR4, SSTR5, GH1, GHR, OPRD1, OPRM1	Somatostatin receptor agonist
6433	-35.76	cp	BRD-K38305202	domperidone	Dopamine receptor antagonist		DRD2, DRD3, ABCG2, CYP3A5	Dopamine receptor antagonist
6437	-35.82	cp	BRD-K23204545	busulfan	DNA inhibitor			DNA inhibitor
6439	-35.86	cp	BRD-K21565985	xylazine	Adrenergic receptor agonist		ADRA2A, ADRA2B, ADRA2C	Adrenergic receptor agonist
6443	-36	cp	BRD-K11630072	carmofur	Thymidylate synthase inhibitor		TYMS	Thymidylate synthase inhibitor
6444	-36.02	cp	BRD-K23922020	arecaidine	Acetylcholine receptor agonist		CHRM1, CHRM2, CHRM3, CHRM4	Acetylcholine receptor agonist
6448	-36.12	cp	BRD-K67537649	PQ-401	IGF-1 inhibitor		IGF1R	IGF-1 inhibitor, IGF-1R inhibitor
6450	-36.2	cp	BRD-K09397065	SR-57227A	Serotonin receptor agonist		HTR3A	Serotonin receptor agonist
6451	-36.32	cp	BRD-K72024482	MRS-1754	Adenosine receptor antagonist		ADORA2B, ADORA1, ADORA2A, ADORA3	Adenosine receptor antagonist
6455	-36.38	cp	BRD-K63516691	T-0156	Phosphodiesterase inhibitor		PDE5A	Phosphodiesterase inhibitor
6457	-36.46	cp	BRD-K63195589	tipifarnib	Farnesyltransferase inhibitor		FNTA, FNTB	Farnesyltransferase inhibitor
6466	-36.7	cp	BRD-K22947005	dexbrompheniramine	Histamine receptor antagonist		HRH1	Histamine receptor antagonist
6467	-36.77	cp	BRD-K08252256	diclofenac	Cyclooxygenase inhibitor		PTGS1, PTGS2, AKR1C3, ALOX5, ASIC1, ASIC3, CYP2C8, KCNQ2, KCNQ3, PLA2G2A, PPARG, SCN4A	Cyclooxygenase inhibitor
6470	-36.83	cp	BRD-K49890030	gavestinel	Glutamate receptor antagonist		GLRB	Glutamate receptor antagonist
6473	-36.97	cp	BRD-K17110974	aristolochic-acid	Phospholipase inhibitor			Phospholipase inhibitor
6475	-37.05	cp	BRD-K97330509	SRC-kinase-inhibitor-II	SRC inhibitor			SRC inhibitor
6479	-37.27	cp	BRD-A23359898	sibutramine	Serotonin reuptake inhibitor		SLC6A2, SLC6A4, SLC6A3, CYP2B6, CYP2C19, CYP3A5	Serotonin reuptake inhibitor
6482	-37.41	cp	BRD-K78485176	olmesartan	Angiotensin receptor antagonist		AGTR1	Angiotensin receptor antagonist
6484	-37.45	cp	BRD-K71799949	carbamazepine	Carboxamide antiepileptic		ABCB1, CYP1A2, CYP3A4, SCN1A, SCN3A, SCN5A	Carboxamide antiepileptic
6495	-37.72	cp	BRD-K44084986	Y-27632	Rho associated kinase inhibitor		ROCK1, ROCK2, LRRK2, PKIA, PKN2, PRKACA, PRKCE	Rho associated kinase inhibitor
6499	-37.8	cp	BRD-K34508425	KUC103898N	-666			-666
6501	-37.83	cp	BRD-K51816706	oxindole-I	VEGFR inhibitor		AKT1, KDR, PDPK1, RET	VEGFR inhibitor
6503	-37.88	cp	BRD-K78959463	FPL-64176	Calcium channel activator		CACNA1C, CACNA1S	Calcium channel activator
6504	-37.9	cp	BRD-K77286328	reversine	Aurora kinase inhibitor		AURKB, ADORA3, AURKA, INCENP, MAP2K1	Aurora kinase inhibitor
6505	-37.91	cp	BRD-K28907958	CD-437	Retinoid receptor agonist		RARG	Retinoid receptor agonist
6506	-37.92	cp	BRD-K41160163	fenobam	Glutamate receptor antagonist		GRM5	Glutamate receptor antagonist
6512	-38.04	cp	BRD-K14200658	syrosingopine	Vesicular monoamine transporter inhibitor		SLC18A2, SLC18A1	Vesicular monoamine transporter inhibitor
6513	-38.04	cp	BRD-K06712146	YM-90709	IL5 inhibitor		CSF2RB, IL5RA	IL5 inhibitor
6517	-38.2	cp	BRD-K82255054	propofol	GABA receptor agonist		CYP2B6, FAAH, GABRA1, GABRA2, GABRA3, GABRA4, GABRA5, GABRA6, GABRB1, GABRB2, GABRB3, GABRD, GABRE, GABRG1, GABRG2, GABRG3, GABRP, GABRQ, SCN2A, SCN4A, TRPV1	GABA receptor agonist
6519	-38.24	cp	BRD-K11927976	ER-27319	Mediator release inhibitor		SYK	Mediator release inhibitor, SYK inhibitor
6528	-38.37	cp	BRD-K19462402	buflomedil	Adrenergic receptor antagonist		CACNA1C	Adrenergic receptor antagonist, Calcium channel blocker
6538	-38.65	cp	BRD-K92138166	mammea-a	other antibiotic			other antibiotic
6539	-38.66	cp	BRD-K38449220	seneciphylline	Cytochrome P450 inhibitor			Cytochrome P450 inhibitor
6540	-38.66	cp	BRD-A64125466	dehydrocholic-acid	choleretic agent			choleretic agent
6541	-38.71	cp	BRD-K79366068	PSB-069	NTPDase inhibitor		ENTPD1, ENTPD2, ENTPD3	NTPDase inhibitor
6553	-39.03	cp	BRD-K80738081	resveratrol	Cytochrome P450 inhibitor		PTGS1, PTGS2, SIRT1, APOA1, BACE1, CSNK2A1, MAOA, NQO2, SCN5A, TXNRD1, TXNRD2, XDH	Cytochrome P450 inhibitor, SIRT activator
6556	-39.27	cp	BRD-A34706053	CGP-12177	Adrenergic receptor agonist		ADRB1, ADRB2, ADRB3	Adrenergic receptor agonist
6557	-39.38	cp	BRD-K68756823	FR-180204	-666		MAPK1, MAPK3	-666
6560	-39.51	cp	BRD-K33483813	actarit	Interleukin receptor agonist			Interleukin receptor agonist
6571	-39.77	cp	BRD-K99063460	didanosine	Nucleoside reverse transcriptase inhibitor		PNP	Nucleoside reverse transcriptase inhibitor
6573	-39.84	cp	BRD-K61737877	VEGF-receptor-2-kinase-inhibitor-IV	VEGFR inhibitor		KDR	VEGFR inhibitor
6581	-40.03	cp	BRD-K16554956	PTB1	AMPK activator		PTPN1	AMPK activator
6584	-40.18	cp	BRD-K44094599	tacrolimus	Calcineurin inhibitor		FKBP1A, CYP3A5, CYP3A7	Calcineurin inhibitor
6585	-40.18	cp	BRD-K63641886	cefuroxime	Bacterial cell wall synthesis inhibitor			Bacterial cell wall synthesis inhibitor
6594	-40.31	cp	BRD-K45117373	Y-26763	Potassium channel activator		ABCC9, KCNJ8	Potassium channel activator
6606	-40.86	cp	BRD-K51485625	ritonavir	HIV protease inhibitor		CYP3A4, CYP1A2, CYP2B6, CYP2C19, CYP3A5, CYP3A7	HIV protease inhibitor
6614	-41.17	cp	BRD-K07881437	danusertib	Aurora kinase inhibitor		AURKA, AURKB, AURKC, FGFR1, NTRK1, RET, BCR, SLK	Aurora kinase inhibitor, Growth factor receptor inhibitor
6616	-41.23	cp	BRD-K11433652	aspirin	Cyclooxygenase inhibitor		PTGS1, PTGS2, TP53, AKR1C1, ASIC3, EDNRA, HSPA5, IKBKB, NFKB1, NFKB2, NFKBIA, PRKAA1, PRKAA2, PRKAB1, PRKAB2, PRKAG1, PRKAG2, PRKAG3, RPS6KA3	Cyclooxygenase inhibitor
6617	-41.24	cp	BRD-K60298136	ITE	Aryl hydrocarbon receptor agonist		AHR	Aryl hydrocarbon receptor agonist
6628	-41.65	cp	BRD-K77133231	PD-169316	p38 MAPK inhibitor		ALOX5	p38 MAPK inhibitor
6629	-41.65	cp	BRD-K67100011	pivmecillinam	Bacterial cell wall synthesis inhibitor			Bacterial cell wall synthesis inhibitor
6632	-41.79	cp	BRD-A31312900	montelukast	Leukotriene receptor antagonist		CYSLTR1, ALOX5, CYP2C8	Leukotriene receptor antagonist
6633	-41.81	cp	BRD-K89375097	pirenzepine	Acetylcholine receptor antagonist		CHRM1, CHRM2, CHRM3, CHRM4, CHRM5	Acetylcholine receptor antagonist
6639	-41.92	cp	BRD-K59633790	VU-0420363-1	SARS coronavirus 3C-like protease inhibitor			SARS coronavirus 3C-like protease inhibitor
6640	-41.92	cp	BRD-K11634954	GBR-13069	Dopamine uptake inhibitor		SLC6A3	Dopamine uptake inhibitor
6643	-42.08	cp	BRD-K40902647	vincamine	Adrenergic receptor antagonist		CHRM1, CHRM2, CHRM3, CHRM4	Adrenergic receptor antagonist
6644	-42.15	cp	BRD-K21283037	riluzole	Glutamate inhibitor		KCND3, KCNK10, KCNK2, KCNK4, KCNN4, SCN5A, SLC7A11	Glutamate inhibitor
6648	-42.41	cp	BRD-K09991945	GSK-3-inhibitor-II	PKC inhibitor		GSK3B	PKC inhibitor
6650	-42.44	cp	BRD-K47323024	methapyrilene	Histamine receptor antagonist			Histamine receptor antagonist
6651	-42.49	cp	BRD-K19525698	ozagrel	Thromboxane synthase inhibitor		TBXAS1	Thromboxane synthase inhibitor
6653	-42.59	cp	BRD-A95696820	acadesine	AMPK activator			AMPK activator
6656	-42.75	cp	BRD-A50684349	fenoldopam	Dopamine receptor agonist		DRD1, ADRA1A, ADRA1B, ADRA1D, ADRA2A, ADRA2B, ADRA2C, DRD4, DRD5	Dopamine receptor agonist
6657	-42.78	cp	BRD-K66896231	BRD-K66896231	Acetylcholinesterase inhibitor		ACHE	Acetylcholinesterase inhibitor
6658	-42.79	cp	BRD-A25004090	erastin	Ion channel antagonist		VDAC2	Ion channel antagonist
6662	-42.93	cp	BRD-K64935403	ebelactone-b	Lipase inhibitor		PNLIP	Lipase inhibitor
6666	-43.04	cp	BRD-A13946108	sulindac	Cyclooxygenase inhibitor		AKR1B1, PTGS1, PTGS2, MAPK3, PPARD, PTGDR2	Cyclooxygenase inhibitor
6675	-43.61	cp	BRD-A43671941	oxprenolol	Adrenergic receptor antagonist		ADRB1, ADRB2	Adrenergic receptor antagonist
6680	-43.7	cp	BRD-A05186015	bupropion	Dopamine uptake inhibitor		SLC6A2, SLC6A3, CHRNA3, CYP2B6	Dopamine uptake inhibitor
6685	-43.9	cp	BRD-K61217870	n-(3-acetamidophenyl)-3-chlorobenzamide	Glutamate receptor antagonist		GRM5	Glutamate receptor antagonist
6686	-43.98	cp	BRD-K95992530	Cyclo-[Arg-Gly-Asp-D-Phe-Val]	integrin antagonist		ITGAV, ITGB3	integrin antagonist
6687	-44.08	cp	BRD-A20126139	medrysone	Glucocorticoid receptor agonist		NR3C1	Glucocorticoid receptor agonist
6691	-44.12	cp	BRD-A53952395	prilocaine	Local anesthetic		SCN5A	Local anesthetic
6694	-44.18	cp	BRD-K72222507	quinapril	ACE inhibitor		ACE	ACE inhibitor
6703	-44.62	cp	BRD-K79145749	dibenzepin	Norepinephrine reuptake inhibitor			Norepinephrine reuptake inhibitor
6705	-44.66	cp	BRD-K93201660	ML-7	Myosin light chain kinase inhibitor		MYLK	Myosin light chain kinase inhibitor
6717	-45.11	cp	BRD-A01593789	chlormadinone	5-alpha reductase inhibitor		PGR	5-alpha reductase inhibitor, Progesterone receptor agonist
6718	-45.14	cp	BRD-K88789588	letrozole	Aromatase inhibitor		CYP19A1	Aromatase inhibitor
6721	-45.17	cp	BRD-K18905250	ST-91	Adrenergic receptor agonist			Adrenergic receptor agonist
6723	-45.2	cp	BRD-K64402243	ivachtin	Caspase inhibitor		CASP3	Caspase inhibitor
6724	-45.25	cp	BRD-K35941380	methysergide	Serotonin receptor antagonist		HTR2C, HTR1B, HTR1E, HTR1F, HTR2A, HTR2B, HTR7, HTR1A, HTR1D, HTR5A, HTR6	Serotonin receptor antagonist
6729	-45.29	cp	BRD-K82381502	acetylcholine	Acetylcholine receptor agonist		ACHE, CHRM1, CHRM2, CHRM3, CHRM4, CHRM5, CHRNA2	Acetylcholine receptor agonist
6732	-45.34	cp	BRD-K49372556	mofezolac	Cyclooxygenase inhibitor			Cyclooxygenase inhibitor
6734	-45.37	cp	BRD-A35519318	benidipine	Calcium channel blocker		CACNA1C, CACNA1G, CYP3A5	Calcium channel blocker
6738	-45.46	cp	BRD-A60197193	amisulpride	Dopamine receptor antagonist		DRD2, DRD3, HTR2A, HTR7	Dopamine receptor antagonist
6739	-45.48	cp	BRD-K63089472	farnesylthioacetic-acid	Inhibitor of methyl esterification of farnesylated proteins			Inhibitor of methyl esterification of farnesylated proteins
6741	-45.57	cp	BRD-K83144676	olmesartan	Angiotensin antagonist		AGTR1	Angiotensin antagonist
6748	-45.88	cp	BRD-K12932420	YM-976	Phosphodiesterase inhibitor		PDE4A, PDE4B, PDE4C, PDE4D, TNF	Phosphodiesterase inhibitor
6749	-45.9	cp	BRD-K41260949	valproic-acid	HDAC inhibitor		ABAT, HDAC1, SCN1A, SCN3A, ACADSB, ALDH5A1, HDAC2, HDAC9, OGDH, SCN10A, SCN11A, SCN1B, SCN2A, SCN2B, SCN3B, SCN4A, SCN4B, SCN5A, SCN7A, SCN8A, SCN9A	HDAC inhibitor
6752	-45.96	cp	BRD-A84327315	calcitriol	Vitamin D receptor agonist		VDR, CYP3A5	Vitamin D receptor agonist
6755	-46.06	cp	BRD-K03384561	roquinimex	Angiogenesis inhibitor			Angiogenesis inhibitor, TNF production inhibitor
6756	-46.07	cp	BRD-K13356952	methazolamide	Carbonic anhydrase inhibitor		CA1, CA2, CA4, CA7, CA12, CA14, INS	Carbonic anhydrase inhibitor
6757	-46.07	cp	BRD-K52911425	GDC-0941	PI3K inhibitor		PIK3CG, PIK3CA, PIK3CB, PIK3CD	PI3K inhibitor
6759	-46.09	cp	BRD-A83937277	mephenytoin	Hydantoin antiepileptic		SCN5A, CYP2C19	Hydantoin antiepileptic
6760	-46.1	cp	BRD-K12002134	megestrol	progesterone receptor agonist		PGR	progesterone receptor agonist
6761	-46.18	cp	BRD-K02965346	SU-11274	Hepatocyte growth factor receptor inhibitor		MET	Hepatocyte growth factor receptor inhibitor, Tyrosine kinase inhibitor
6763	-46.24	cp	BRD-A09056319	alfuzosin	Adrenergic receptor antagonist		ADRA1A, ADRA1D, ADRA1B, KCNH2	Adrenergic receptor antagonist
6764	-46.27	cp	BRD-K06159959	CCMQ	Inhibitor of the binding of homoquinolinic acid to non-NMDA sensitive sites			Inhibitor of the binding of homoquinolinic acid to non-NMDA sensitive sites
6768	-46.42	cp	BRD-K64755930	etazolate	Phosphodiesterase inhibitor		GABRB3, PDE4A	Phosphodiesterase inhibitor
6769	-46.44	cp	BRD-A79237180	ascorbic-acid	Antioxidant		AKR1B1	Antioxidant
6771	-46.55	cp	BRD-A01787639	naftopidil	Adrenergic receptor antagonist		ADRA1A, ADRA1D	Adrenergic receptor antagonist
6776	-46.68	cp	BRD-K93034159	cladribine	Adenosine deaminase inhibitor		ADA, PNP, POLA1, POLE, POLE2, POLE3, POLE4, RRM1, RRM2, RRM2B	Adenosine deaminase inhibitor, Ribonucleoside reductase inhibitor
6778	-46.74	cp	BRD-K94919853	10H-phenothiazin-10-yl)(p-tolyl)methanone	Butyrylcholinesterase inhibitor		BCHE	Butyrylcholinesterase inhibitor
6784	-46.89	cp	BRD-K09638361	SA-63133	-666		CSNK1E, CSNK1A1, CSNK1D, CSNK1G2	-666
6787	-47.08	cp	BRD-K14993104	bemegride	Chemoreceptor agonist		GABRA1	Chemoreceptor agonist
6788	-47.11	cp	BRD-A41722204	sulmazole	Adenosine receptor antagonist			Adenosine receptor antagonist
6789	-47.12	cp	BRD-K21672174	RO-28-1675	Glucokinase activator		GCK	Glucokinase activator
6790	-47.16	cp	BRD-K34014345	naproxol	Anti-inflammatory		PTGS1, PTGS2	Anti-inflammatory
6801	-47.4	cp	BRD-K74913225	brinzolamide	Carbonic anhydrase inhibitor		CA2, CA1, CA7, CA12, CA14, CA4, CA5A, CYP2B6, CYP2C8	Carbonic anhydrase inhibitor
6802	-47.4	cp	BRD-K60770992	pergolide	Dopamine receptor agonist		DRD1, DRD2, ADRA2A, ADRA2B, ADRA2C, DRD3, DRD4, DRD5, HTR1A, HTR1B, HTR1D, HTR2A, HTR2B, HTR2C, ADRA1A, ADRA1B, ADRA1D, KCNA5	Dopamine receptor agonist
6805	-47.51	cp	BRD-K76698671	HNHA	HDAC inhibitor		HDAC1	HDAC inhibitor
6809	-47.71	cp	BRD-K95739795	tetrabenazine	Vesicular monoamine transporter inhibitor		SLC18A2, DRD2, SLC18A1	Vesicular monoamine transporter inhibitor
6812	-47.73	cp	BRD-K36864847	BD-1047	Adrenergic receptor antagonist		SIGMAR1	Adrenergic receptor antagonist
6813	-47.75	cp	BRD-K53263234	CITCO	CAR agonist		NR1I3	CAR agonist
6817	-47.92	cp	BRD-K06543683	bisindolylmaleimide-ix	CDK inhibitor		SIRT1, AKT1, GSK3B, LCK, LRRK2, MAPK1, MAPK11, MAPK12, MAPK14, MAPK8, PRKCA, ROCK1, RPS6KB1, SIRT2	CDK inhibitor, PKC inhibitor
6818	-47.96	cp	BRD-K11853856	PJ-34	PARP inhibitor		EEF2, PARP1, PARP15, PARP3	PARP inhibitor
6821	-48.19	cp	BRD-A01826957	xanthinol	Vasodilator			Vasodilator
6822	-48.21	cp	BRD-K81272440	dantrolene	Calcium channel blocker		RYR1, RYR3	Calcium channel blocker
6826	-48.59	cp	BRD-K23192422	lestaurtinib	FLT3 inhibitor		FLT3, NTRK1, JAK2, NTRK2, NTRK3	FLT3 inhibitor, Growth factor receptor inhibitor, JAK inhibitor
6827	-48.61	cp	BRD-K02953697	naringin	Cytochrome P450 inhibitor		SLCO1A2	Cytochrome P450 inhibitor
6832	-48.74	cp	BRD-K40901640	cinanserin	Serotonin receptor antagonist		HTR2A	Serotonin receptor antagonist
6833	-48.76	cp	BRD-K09635134	l-erythro-MAPP	negative control for D-erythro-MAPP			negative control for D-erythro-MAPP
6834	-48.79	cp	BRD-K38477985	malonoben	Protein tyrosine kinase inhibitor		EGFR	Protein tyrosine kinase inhibitor
6835	-48.85	cp	BRD-K63165456	norcyclobenzaprine	Adrenergic receptor agonist		HTR2A	Adrenergic receptor agonist, Serotonin receptor antagonist
6836	-48.87	cp	BRD-A15131297	benazepril	ACE inhibitor		ACE	ACE inhibitor
6838	-48.9	cp	BRD-A21858158	praziquantel	Anthelmintic			Anthelmintic
6841	-49.02	cp	BRD-K39983086	loteprednol	Glucocorticoid receptor agonist		NR3C1	Glucocorticoid receptor agonist, Phospholipase inhibitor
6843	-49.03	cp	BRD-A23072235	pheniramine	Histamine receptor antagonist		HRH1	Histamine receptor antagonist
6844	-49.08	cp	BRD-K80778372	RO-19-4605	GABA benzodiazepine site receptor inverse agonist		GABRA1, GABRA2, GABRA3, GABRA5	GABA benzodiazepine site receptor inverse agonist
6845	-49.08	cp	BRD-A18043272	phensuximide	Succinimide antiepileptic			Succinimide antiepileptic
6847	-49.16	cp	BRD-A67799922	phenoxybenzamine	Adrenergic receptor antagonist		ADRA2B, ADRA1A, ADRA1B, ADRA1D, ADRA2A, ADRA2C, ADRB2, CALM1	Adrenergic receptor antagonist
6850	-49.26	cp	BRD-K83010055	VU-0415374-1	Glutamate receptor modulator		GRM4	Glutamate receptor modulator
6852	-49.29	cp	BRD-K13169950	NSC-3852	HDAC inhibitor		HDAC1	HDAC inhibitor
6853	-49.38	cp	BRD-K22009844	phenprobamate	Muscle relaxant			Muscle relaxant
6854	-49.39	cp	BRD-A88254928	salbutamol	Adrenergic receptor agonist		ADRB2, ADRB1	Adrenergic receptor agonist
6857	-49.5	cp	BRD-K14965640	ibuprofen	Cyclooxygenase inhibitor		PTGS2, PTGS1, ASIC1, BCL2, CFTR, CYP2C8, FABP2, PLAT, PPARG, SLC5A8, THBD	Cyclooxygenase inhibitor
6866	-49.91	cp	BRD-K25875056	SC-9	Protein tyrosine kinase activator			Protein tyrosine kinase activator
6887	-50.38	cp	BRD-K84996949	sinensetin	Cyclooxygenase inhibitor			Cyclooxygenase inhibitor
6888	-50.45	cp	BRD-K50324045	avrainvillamide-analog-6	nucleophosmin inhibitor		NPM1	nucleophosmin inhibitor
6889	-50.45	cp	BRD-K86887724	dofetilide	Potassium channel blocker		KCNH2, KCNH1, KCNJ12, KCNK2	Potassium channel blocker
6890	-50.52	cp	BRD-K12260308	xanthoxyline	Antifungal			Antifungal
6891	-50.61	cp	BRD-K04976539	aminogenistein	SRC inhibitor		LCK	SRC inhibitor
6896	-50.7	cp	BRD-A29437505	RWJ-21757	TLR agonist		TLR7	TLR agonist
6897	-50.7	cp	BRD-K75478907	GS-39783	GABA receptor modulator		GABBR1	GABA receptor modulator
6898	-50.95	cp	BRD-K17674993	diflorasone	Corticosteroid agonist		NR3C1, PLA2G1B	Corticosteroid agonist, Glucocorticoid receptor agonist, Cytochrome P450 inhibitor, Immunosuppressant
6901	-51.02	cp	BRD-A73859745	glycodeoxycholic-acid	Apoptosis stimulant			Apoptosis stimulant
6907	-51.3	cp	BRD-A48257147	PHCCC	Glutamate receptor agonist		GRM1, GRM4	Glutamate receptor agonist
6910	-51.35	cp	BRD-A36318220	necrostatin-1	RIPK inhibitor		IDO1, KRR1, RIPK1	RIPK inhibitor
6911	-51.38	cp	BRD-K20655524	mefexamide	Psychoactive drug			Psychoactive drug
6914	-51.44	cp	BRD-A49765801	fludroxycortide	Glucocorticoid receptor agonist		NR3C1, SERPINA6	Glucocorticoid receptor agonist
6915	-51.45	cp	BRD-K28075147	biochanin-a	Estrogen receptor agonist			Estrogen receptor agonist
6918	-51.6	cp	BRD-K53220666	trimetozine	Sedative			Sedative
6919	-51.64	cp	BRD-K77175907	calcifediol	Vitamin D receptor agonist		VDR	Vitamin D receptor agonist
6922	-51.88	cp	BRD-K54314721	zolmitriptan	Serotonin receptor agonist		HTR1B, HTR1D, HTR1A, HTR1F, HTR1E	Serotonin receptor agonist
6928	-52.06	cp	BRD-K02227374	milnacipran	Serotonin reuptake inhibitor		SLC6A2, SLC6A4, GRIN1, GRIN2A, GRIN2B, GRIN2C, GRIN2D, GRIN3A, GRIN3B	Serotonin reuptake inhibitor
6939	-52.24	cp	BRD-K08109516	L-701324	Glutamate receptor antagonist		GRIN1, GRIN2A, GRIN2B, GRIN2C, GRIN2D	Glutamate receptor antagonist
6941	-52.34	cp	BRD-K90027355	spironolactone	Mineralocorticoid receptor antagonist		NR3C2, AR, CACNA1A, CACNA1B, CACNA1C, CACNA1D, CACNA1F, CACNA1G, CACNA1H, CACNA1I, CACNA1S, CACNA2D1, CACNA2D2, CACNA2D3, CACNB1, CACNB2, CACNB3, CACNB4, CACNG1, CYP11B2, KCNA5, KCND3, NR3C1, PGR, SCNN1A, SHBG	Mineralocorticoid receptor antagonist
6942	-52.51	cp	BRD-K08556791	ethoprop	Acetylcholinesterase inhibitor		ACHE	Acetylcholinesterase inhibitor
6945	-52.73	cp	BRD-K17953061	staurosporine	PKC inhibitor		CDK2, GSK3B, CAMK2B, CDK1, CDK5, CHEK1, CHRM1, CHRM2, CHRM4, CSK, DAPK1, GPR35, IKBKB, ITK, LCK, LRRK2, MAP2K4, MAP2K6, MAPKAPK2, PAK2, PDPK1, PHKG2, PIK3CG, PIM1, PKN1, PRKACB, PRKCI, PRKCQ, RPS6KA1, STK3, SYK, TNIK, ZAP70	PKC inhibitor
6946	-52.73	cp	BRD-K04430056	7-nitroindazole	nitric oxide synthase inhibitor		NOS1, NOS2, NOS3	nitric oxide synthase inhibitor
6948	-52.76	cp	BRD-K88560311	rucaparib	PARP inhibitor		PARP1, PARP2	PARP inhibitor
6954	-53.02	cp	BRD-K78637815	LY-320135	Cannabinoid receptor antagonist		CNR1	Cannabinoid receptor antagonist
6955	-53.07	cp	BRD-K15025317	BAY-11-7821	NFkB pathway inhibitor		RELA	NFkB pathway inhibitor
6956	-53.08	cp	BRD-A62021152	WAY-161503	Serotonin receptor agonist		HTR2C	Serotonin receptor agonist
6960	-53.12	cp	BRD-A33447119	oxfendazole	Anthelmintic			Anthelmintic
6967	-53.45	cp	BRD-A82096673	KU-C103428N	CDC inhibitor		NFE2	CDC inhibitor, Rho associated kinase inhibitor
6969	-53.55	cp	BRD-K18574842	nafcillin	Bacterial cell wall synthesis inhibitor		CYP3A4	Bacterial cell wall synthesis inhibitor
6971	-53.62	cp	BRD-K51223576	AG-99	Tyrosine kinase inhibitor		EGFR	Tyrosine kinase inhibitor
6973	-53.64	cp	BRD-U08759356	EI-346-erlotinib-analog	EGFR inhibitor		EGFR	EGFR inhibitor
6978	-53.85	cp	BRD-K34776109	glimepiride	Insulin secretagogue		ABCC8, KCNJ11, KCNJ1	Insulin secretagogue
6981	-54.14	cp	BRD-A20131130	2',5'-dideoxyadenosine	Adenylyl cyclase inhibitor			Adenylyl cyclase inhibitor
6985	-54.18	cp	BRD-K46862739	metyrapone	Cytochrome P450 inhibitor		CYP11B1, HSD11B1, NR3C2	Cytochrome P450 inhibitor
6996	-54.44	cp	BRD-K48923948	BMS-641988	Androgen receptor antagonist		AR	Androgen receptor antagonist
7005	-54.74	cp	BRD-A21723284	naltriben	Opioid receptor antagonist		OPRD1, OPRK1, OPRM1	Opioid receptor antagonist
7010	-54.87	cp	BRD-K39733634	L-161982	Prostanoid receptor antagonist		PTGER4	Prostanoid receptor antagonist, Angiotensin receptor antagonist
7013	-55.06	cp	BRD-K06335600	tizanidine	Adrenergic receptor agonist		ADRA2A, ADRA2B, ADRA2C, CYP1A2, NISCH	Adrenergic receptor agonist
7019	-55.17	cp	BRD-K82823804	SA-792987	PKC inhibitor		WEE1	PKC inhibitor
7026	-55.36	cp	BRD-K68336408	tyrphostin-AG-1478	EGFR inhibitor		EGFR, MAPK14	EGFR inhibitor
7027	-55.39	cp	BRD-A43930669	L-368899	Oxytocin receptor antagonist		OXTR, AVPR1A, AVPR2, OXT	Oxytocin receptor antagonist
7032	-55.66	cp	BRD-K33551950	radicicol	HSP inhibitor		ACLY, DLAT, HSP90AB1, HSP90B1, MAP3K7, OPRM1, PDK3	HSP inhibitor
7038	-55.78	cp	BRD-K08502430	angiogenesis-inhibitor	Angiogenesis inhibitor		EGFR	Angiogenesis inhibitor
7039	-55.82	cp	BRD-A44008656	doxylamine	Histamine receptor antagonist		HRH1, CHRM1	Histamine receptor antagonist
7042	-56	cp	BRD-A50157456	terbutaline	Adrenergic receptor agonist		ADRB2	Adrenergic receptor agonist
7043	-56.05	cp	BRD-K28453807	nitrocaramiphen	Cholinergic receptor antagonist			Cholinergic receptor antagonist
7045	-56.09	cp	BRD-K08703257	3-amino-benzamide	PARP inhibitor		PARP1	PARP inhibitor
7049	-56.26	cp	BRD-A26002865	verrucarin-a	Protein synthesis inhibitor			Protein synthesis inhibitor
7053	-56.41	cp	BRD-K66353228	zoxazolamine	Myorelaxant			Myorelaxant
7054	-56.46	cp	BRD-A09094913	strychnine	Acetylcholine receptor antagonist		GLRA1, CHRM1, CHRM2, CHRM3, CHRM4, CHRM5, CHRNA10, CHRNA9, GLRA2, GLRA3, GLRB	Acetylcholine receptor antagonist
7056	-56.54	cp	BRD-K70327191	benzoxiquine	Anti-infective			Anti-infective
7061	-56.74	cp	BRD-K69690935	curcumin	Cyclooxygenase inhibitor		PTGS1, PTGS2, APP, CA1, CA12, CA14, CA2, CA4, CA6, CA9, CCND1, CYP3A4, DNMT1, DNMT3B, EP300, G6PC, MAPT, MMP13, MMP9, NOS2, XDH	Cyclooxygenase inhibitor, Histone acetyltransferase inhibitor, Lipoxygenase inhibitor, NFkB pathway inhibitor
7066	-56.87	cp	BRD-A91699651	chloroquine	Antimalarial		CYP2C8, GSTA2, MRGPRX1, TLR9, TNF	Antimalarial
7070	-57.04	cp	BRD-K16621777	enobosarm	Androgen receptor modulator		AR	Androgen receptor modulator
7072	-57.1	cp	BRD-K87049188	fusaric-acid	Dopamine beta hydroxylase inhibitor		DBH	Dopamine beta hydroxylase inhibitor
7076	-57.24	cp	BRD-K37814297	acepromazine	Dopamine receptor antagonist		ADRA1A, ADRA1B, DRD1, DRD2, HTR1A, HTR2A	Dopamine receptor antagonist
7083	-57.53	cp	BRD-K60640630	mometasone	Glucocorticoid receptor agonist		NR3C1	Glucocorticoid receptor agonist, Immunosuppressant
7084	-57.57	cp	BRD-A63667919	methylergometrine	Dopamine receptor antagonist		DRD1, HTR1E, HTR1F, HTR2A, HTR2B, HTR2C	Dopamine receptor antagonist, Serotonin receptor antagonist
7090	-57.84	cp	BRD-K68488863	ENMD-2076	FLT3 inhibitor		AURKA, FLT3, KDR, PDGFRA, SRC, CSF1R, EPHA1, FGFR1, FGFR2, FGFR3, FLT4, KIT, PTK2	FLT3 inhibitor, VEGFR inhibitor, Aurora kinase inhibitor
7092	-57.92	cp	BRD-K06792661	narciclasine	Coflilin signaling pathway activator		RHOA	Coflilin signaling pathway activator, LIM kinase activator, Rho associated kinase activator
7094	-58.04	cp	BRD-K34437622	BRD-K34437622	Thymidylate synthase inhibitor		TYMS	Thymidylate synthase inhibitor
7095	-58.12	cp	BRD-K43389675	daunorubicin	RNA synthesis inhibitor		TOP2A, TOP2B	RNA synthesis inhibitor, Topoisomerase inhibitor
7101	-58.44	cp	BRD-K70976396	cefoxitin	Bacterial cell wall synthesis inhibitor			Bacterial cell wall synthesis inhibitor
7102	-58.49	cp	BRD-K18895904	olanzapine	Dopamine receptor antagonist		DRD2, HTR2A, HTR2C, DRD1, DRD3, DRD4, HRH1, HTR1A, HTR1B, HTR1D, HTR1E, HTR6, HTR7, ADRA1A, ADRA1B, ADRA2A, ADRA2B, ADRA2C, ADRB1, ADRB2, ADRB3, CHRM1, CHRM2, CHRM3, CHRM4, CHRM5, CYP2C8, DRD5, GABRA1, GABRA2, GABRA3, GABRA4, GABRA5, GABRA6, GABRB1, GABRB2, GABRB3, GABRD, GABRE, GABRG1, GABRG2, GABRG3, GABRP, GABRQ, HRH2, HRH4, HTR1F, HTR2B, HTR3A, HTR5A	Dopamine receptor antagonist, Serotonin receptor antagonist
7103	-58.49	cp	BRD-K72726508	arcyriaflavin-a	CDK inhibitor		CCND1, CCNE1, CDK2, CDK4	CDK inhibitor
7105	-58.51	cp	BRD-A70731303	avrainvillamide-analog-5	nucleophosmin inhibitor		NPM1	nucleophosmin inhibitor
7107	-58.57	cp	BRD-K43978949	PIT	Purinergic receptor antagonist		P2RY1	Purinergic receptor antagonist
7113	-58.74	cp	BRD-K93880783	stavudine	DNA directed DNA polymerase inhibitor			DNA directed DNA polymerase inhibitor, Reverse transcriptase inhibitor
7118	-59.07	cp	BRD-K10177585	PSB-11	Adenosine receptor antagonist		ADORA3, ADORA1, ADORA2A	Adenosine receptor antagonist
7121	-59.2	cp	BRD-K15834839	lobendazole	Anthelmintic			Anthelmintic
7122	-59.2	cp	BRD-K68264559	brimonidine	Adrenergic receptor agonist		ADRA2A, ADRA2B, ADRA2C, AOX1	Adrenergic receptor agonist
7123	-59.23	cp	BRD-K43149758	myricetin	Androgen receptor agonist		PIK3CG, AR, CYP3A4	Androgen receptor agonist, Cytochrome P450 inhibitor
7127	-59.3	cp	BRD-K04010869	prostaglandin-a1	HSP inducer			HSP inducer, NFkB pathway inhibitor
7128	-59.32	cp	BRD-K67352070	TC-2559	Acetylcholine receptor agonist		CHRNA4	Acetylcholine receptor agonist
7130	-59.44	cp	BRD-K08554278	bisbenzimide	DNA binding agent		BCL2L1, TOP1	DNA binding agent
7132	-59.46	cp	BRD-K55591206	epigallocatechin	Nitric oxide synthase inhibitor		FASN, APP, BACE1, CYP19A1, DYRK1A, ELANE, ENOX2, EP300, IDO1, KAT2B, KDR, MMP14, MMP2, PPARA, PREP, SLC5A1	Nitric oxide synthase inhibitor, Bacterial DNA gyrase inhibitor
7133	-59.48	cp	BRD-A82371568	clofarabine	Ribonucleoside reductase inhibitor		RRM1, POLA1, RRM2, SLC22A8	Ribonucleoside reductase inhibitor
7141	-59.79	cp	BRD-K16233984	eriochrome-black-t	Azo dye			Azo dye
7143	-59.96	cp	BRD-K55930204	phenytoin	Hydantoin antiepileptic		ABCB1, CYP2B6, CYP2C19, CYP3A4, SCN1A, SCN2A, SCN5A	Hydantoin antiepileptic
7146	-60.05	cp	BRD-K97365803	PI-828	PI3K inhibitor			PI3K inhibitor
7149	-60.11	cp	BRD-K87909389	alvocidib	CDK inhibitor		CDK2, CDK4, CDK1, CDK6, CDK7, CDK9, CDK5, CDK8, EGFR, PYGM, BCL2, BIRC5, CCNT1, MCL1, XIAP	CDK inhibitor
7155	-60.34	cp	BRD-K87510569	RS-504393	CC chemokine receptor antagonist		CCR2, CCL2	CC chemokine receptor antagonist
7161	-60.7	cp	BRD-K39987650	bisacodyl	Laxative			Laxative
7162	-60.75	cp	BRD-K85925969	zalcitabine	Nucleoside reverse transcriptase inhibitor			Nucleoside reverse transcriptase inhibitor
7164	-60.78	cp	BRD-K95885906	quercetagetin	PIM inhibitor		PIM1	PIM inhibitor
7166	-60.88	cp	BRD-K16195444	oxymetazoline	Adrenergic receptor agonist		ADRA1A, ADRA2A, ADRA1B, ADRA1D, ADRA2B, ADRA2C, CYP2C19, HTR1B, HTR1D, HTR2C	Adrenergic receptor agonist
7167	-60.89	cp	BRD-A70449690	forskolin	Adenylyl cyclase activator		ADCY2, ADCY5, GNAS	Adenylyl cyclase activator
7168	-60.9	cp	BRD-K62374253	rufloxacin	Bacterial DNA gyrase inhibitor			Bacterial DNA gyrase inhibitor
7176	-61.03	cp	BRD-K81521265	dicyclohexylurea	Epoxide hydolase inhibitor		EPHX2	Epoxide hydolase inhibitor
7178	-61.17	cp	BRD-K50018155	RS-67506	Serotonin receptor partial agonist		HTR4	Serotonin receptor partial agonist
7182	-61.29	cp	BRD-K54416256	methimazole	Antithyroid		TPO	Antithyroid
7183	-61.29	cp	BRD-K26573499	DMAB-anabaseine	Adrenergic receptor agonist		CHRNA7	Adrenergic receptor agonist
7185	-61.31	cp	BRD-U51951544	ZG-10	JNK inhibitor		MAPK8	JNK inhibitor
7186	-61.36	cp	BRD-K43245338	MDL-28170	Calpain inhibitor		CAPN1, CTSB, CTSL	Calpain inhibitor
7190	-61.45	cp	BRD-A54029483	IRL-2500	Endothelin receptor antagonist		EDNRB	Endothelin receptor antagonist
7194	-61.6	cp	BRD-K52662033	lidocaine	Histamine receptor agonist		SCN5A, EGFR, SCN10A, SCN9A	Histamine receptor agonist
7198	-61.67	cp	BRD-K81839095	estrone	Estrogen receptor agonist		ESR1, ESR2	Estrogen receptor agonist, Estrogenic hormone
7204	-61.8	cp	BRD-K29653726	topiramate	Carbonic anhydrase inhibitor		CA2, CA4, GRIK1, CA1, CA12, CA7, CYP2C19, CYP3A4, GABRA1, GABRA2, GABRA3, GABRA4, GABRA5, GABRA6, GABRB1, GABRB2, GABRB3, GABRD, GABRE, GABRG1, GABRG2, GABRG3, GABRP, GABRQ, GRIA1, SCN1A, SCN5A	Carbonic anhydrase inhibitor, Glutamate receptor antagonist, Kainate receptor antagonist
7209	-61.94	cp	BRD-K76617868	fasudil	Rho associated kinase inhibitor		ROCK1, ROCK2, PKIA, PRKACA	Rho associated kinase inhibitor
7211	-62	cp	BRD-K82091397	SB-239063	p38 MAPK inhibitor		MAPK11, MAPK14, PTGS2, TNF	p38 MAPK inhibitor
7213	-62.12	cp	BRD-K07996107	harpagoside	Acetylcholinesterase inhibitor		ACHE	Acetylcholinesterase inhibitor
7215	-62.24	cp	BRD-K67043667	altretamine	DNA synthesis inhibitor			DNA synthesis inhibitor
[truncated: 431 more rows]
